# Supplementary material for: An Orthologous Epigenetic Gene Expression Signature Derived from Differentiating Embryonic Stem Cells Identifies Regulators of Cardiogenesis
Source: PLoS One. 2015 Oct 20;10(10):e0141066. doi: 10.1371/journal.pone.0141066 (PMC4617299; doi:10.1371/journal.pone.0141066)
Supplement: S1 Table — Genes, function and gene ontology analysis is shown. (XLSX) [file pone.0141066.s004.xlsx]

## Sheet: Key
Key to the data presented in Supplementary Table 1:
Excel Worksheet Tab	Description
Genes	genes identified based on a mouse or human epigenetic gene expression signature; orthologs in Drosophila, mouse and human are shown; genes with function identified in Drosophila in this study or previously are indicated; UAS-RNAi fly stocks used in this study
GO on ALL	gene ontology analysis on all candidate human cardiogenic genes and mouse candidate cardiogenic genes
GO Subsets	gene ontology analysis on overlapping candidate genes, human alone or mouse alone candidate cardiogenic genes

## Sheet: Genes
HUMAN	MOUSE	FBGn	Fly Name	Mouse	Human	FLY LOF	RNAi stock
ACTA2	Acta2	FBgn0000046	Act87E	1	1
ADAM12	Adam12	FBgn0265140	Meltrin	1	1
AEBP1	Aebp1	FBgn0004648	svr	1	1
ANGPT4	Angpt4	FBgn0038365	CG9593	1	1
ARHGAP23	Arhgap23	FBgn0031118	RhoGAP19D	1	1	Yes, this study	HMS00352
BMP4	Bmp4	FBgn0000490	dpp	1	1	Yes, PMID: 7700357
BMP5	Bmp5	FBgn0024234	gbb	1	1	No, this study	HMS01243
BMP7	Bmp7	FBgn0024234	gbb	1	1	No, this study	HMS01243
BMPER	Bmper	FBgn0000395	cv-2	1	1	No, this study	HMS01656
BNIP1	Bnip1	FBgn0037383	CG2023	1	1
BTRC	Btrc	FBgn0023423	slmb	1	1
CAMK2A	Camk2a	FBgn0264607	CaMKII	1	1	Yes, PMID: 20371351
CASZ1	Casz1	FBgn0261458	cas	1	1	Yes, this study	HMS01180
CERCAM	Cercam	FBgn0051915	CG31915	1	1	No, this study	v109626
CLSTN2	Clstn2	FBgn0039928	Cals	1	1
CNTROB	Cntrob	FBgn0035295	Cnb	1	1
COL2A1	Col2a1	FBgn0016075	vkg	1	1	Yes, PMID: 20371351
CRABP2	Crabp2	FBgn0037913	fabp	1	1
DOK1	Dok1	FBgn0029944	Dok	1	1
DOK4	Dok4	FBgn0029944	Dok	1	1
DPYSL4	Dpysl4	FBgn0023023	CRMP	1	1
DYSF	Dysf	FBgn0035935	mfr	1	1
EFNB1	Efnb1	FBgn0040324	Ephrin	1	1
EPS15L1	Eps15l1	FBgn0035060	Eps-15	1	1
FAM65A	Fam65a	None	None	1	1
FBN2	Fbn2	FBgn0035798	frac	1	1
FGF8	Fgf8	FBgn0014135	bnl	1	1	Yes, PMID: 14684833
FLT1	Flt1	FBgn0032006	Pvr	1	1
FMNL3	Fmnl3	FBgn0052138	CG32138	1	1
GATA2	Gata2	FBgn0001138	grn	1	1
GATA3	Gata3	FBgn0001138	grn	1	1
GATA4	Gata4	FBgn0003117	pnr	1	1	Yes, PMID: 12756183
GATA5	Gata5	FBgn0003117	pnr	1	1	Yes, PMID: 12756183
GATA6	Gata6	FBgn0003117	pnr	1	1	Yes, PMID: 12756183
GNAS	Gnas	FBgn0001123	G-salpha60A	1	1
HAND1	Hand1	FBgn0032209	Hand	1	1	Yes, PMID: 16467358
HAND2	Hand2	FBgn0032209	Hand	1	1	Yes, PMID: 16467358
HAPLN1	Hapln1	None	None	1	1
HOXB2	Hoxb2	FBgn0051481	pb	1	1	No, this study	HMC03065
ID2	Id2	FBgn0000575	emc	1	1	No, this study	JF02300
ID4	Id4	FBgn0000575	emc	1	1	No, this study	JF02300
IRX3	Irx3	FBgn0015904	ara	1	1
ITPRIPL2	Itpripl2	None	None	1	1
JDP2	Jdp2	FBgn0028550	Atf3	1	1	Yes, this study	JF02303
KAZALD1	Kazald1	FBgn0037015	cmpy	1	1
KCNAB2	Kcnab2	FBgn0263220	Hk	1	1	Yes, Literature
KIF26B	Kif26b	FBgn0031955	CG14535	1	1
KRBA1	Krba1	None	None	1	1
LOXL3	Loxl3	FBgn0034660	lox2	1	1
MBNL2	Mbnl2	FBgn0265487	mbl	1	1
MECOM	Mecom	FBgn0045852	ham	1	1
MEF2C	Mef2c	FBgn0011656	Mef2	1	1	Yes, PMID: 7729689
MEIS1	Meis1	FBgn0001235	hth	1	1	Yes, Literature
MEIS2	Meis2	FBgn0001235	hth	1	1	Yes, Literature
MESP1	Mesp1	FBgn0037672	sage	1	1
MPZL1	Mpzl1	None	None	1	1
MSX1	Msx1	FBgn0000492	Dr	1	1
MSX2	Msx2	FBgn0000492	Dr	1	1
MXI1	Mxi1	FBgn0023215	Mnt	1	1	Yes, PMID: 20371351
MYL4	Myl4	FBgn0004687	Mlc-c	1	1
MYL7	Myl7	FBgn0002773	Mlc2	1	1
NACC2	Nacc2	FBgn0003254	rib	1	1	Yes, this study	HMC03083
NES	Nes	FBgn0037810	sle	1	1
NKX2-5	Nkx2-5	FBgn0004110	tin	1	1	Yes, PMID: 8101173
NKX2-6	Nkx2-6	FBgn0261930	vnd	1	1
NLGN2	Nlgn2	FBgn0031866	neuroligin	1	1
NR2F2	Nr2f2	FBgn0003651	svp	1	1	Yes, PMID: 11020715
NR4A2	Nr4a2	FBgn0014859	Hr38	1	1	Yes, this study	JF02540
PCDH7	Pcdh7	None	None	1	1
PDGFRA	Pdgfra	FBgn0032006	Pvr	1	1	Yes, Literature
PDGFRB	Pdgfrb	FBgn0032006	Pvr	1	1	Yes, Literature
PLEKHH3	Plekhh3	FBgn0085670	CG41527	1	1
PRKD1	Prkd1	FBgn0038603	PKD	1	1
RASSF2	Rassf2	FBgn0039055	Rassf	1	1
RHOC	Rhoc	FBgn0014020	Rho1	1	1	Yes, this study	JF02809
SEMA6C	Sema6c	FBgn0011259	Sema-1a	1	1	Yes, this study	JF03231
SFRP5	Sfrp5	FBgn0030027	CG1632	1	1
SLC2A4	Slc2a4	FBgn0264574	Glut1	1	1
SMARCD3	Smarcd3	FBgn0025463	Bap60	1	1
TBX2	Tbx2	FBgn0000179	bi	1	1
TBX20	Tbx20	FBgn0261963	mid	1	1	Yes, PMID: 15922573
TBX5	Tbx5	FBgn0261963	mid	1	1	Yes, PMID: 15922573
TLE2	Tle2	FBgn0001139	gro	1	1	Yes, Literature
TLX1	Tlx1	FBgn0004863	C15	1	1
TMEM106C	Tmem106c	None	None	1	1
TNNT2	Tnnt2	FBgn0004169	up	1	1
WNT2	Wnt2	FBgn0010194	Wnt5	1	1
ZFHX3	Zfhx3	FBgn0004607	zfh2	1	1
ZFYVE27	Zfyve27	None	None	1	1
ZNF236	Zfp236	FBgn0029899	CG14438	1	1	Yes, this study	v100109
ZNF467	Zfp467	FBgn0038418	pad	1	1
ZNF503	Zfp503	FBgn0005771	noc	1	1	Yes, this study	HMC03060
ZNF703	Zfp703	FBgn0005771	noc	1	1	Yes, this study	HMC03060
RAP1GAP2	Rap1gap2	FBgn0264895	RapGAP1	1	1	Yes, this study	JF01766
RRAD	Rrad	FBgn0085419	Rgk2	1	1
ZEB2	Zeb2	FBgn0004606	zfh1	1	1	Yes, PMID: 10375513
SALL3	Sall3	FBgn0261648	salm	1	1	Yes, this study	HMS00594
ISL1	Isl1	FBgn0003896	tup	1	1	Yes, PMID: 19088091
ACOX1	Acox1	FBgn0027572	CG5009	1	0
ADAMTS1	Adamts1	FBgn0038341	AdamTS-A	1	0
ADCY4	Adcy4	FBgn0004852	Ac76E	1	0
ADRA2B	Adra2b	FBgn0038653	CG18208	1	0
AKT1	Akt1	FBgn0010379	Akt1	1	0
AMFR	Amfr	FBgn0026777	Rad23	1	0
ARAP3	Arap3	FBgn0030808	RhoGAP15B	1	0
ARHGAP27	Arhgap27	FBgn0031952	cdc14	1	0
ARHGEF10L	Arhgef10l	FBgn0263706	CG43658	1	0
ARHGEF25	Slc26a10	FBgn0036770	Prestin	1	0
ASB2	Asb2	FBgn0035113	pyx	1	0
ASIC4	Accn4	FBgn0035785	ppk26	1	0
ASPDH	Aspdh	None	None	1	0
ATF3	Atf3	FBgn0028550	Atf3	1	0
ATP2A3	Atp2a3	FBgn0264386	Ca-alpha1T	1	0
ATP6V0C	Atp6v0c	FBgn0262736	Vha16-1	1	0
ATP9A	Atp9a	FBgn0051638	CG31638	1	0
ATP9B	Atp9b	FBgn0051729	CG31729	1	0
ATXN1	Atxn1	FBgn0029907	Atx-1	1	0
B3GALNT1	B3galnt1	FBgn0031986	CG8673	1	0
BAD	Bad	FBgn0039752	CG15530	1	0
BAI2	Bai2	FBgn0051720	mthl15	1	0
BCL6B	Bcl6b	FBgn0001325	Kr	1	0
BCOR	Bcor	FBgn0036814	CG14073	1	0
BEGAIN	Begain	FBgn0259224	CG42324	1	0
BLVRB	Blvrb	FBgn0037749	CG9471	1	0
BMI1	Bmi1	FBgn0005624	Psc	1	0
BMP1	Bmp1	FBgn0004885	tok	1	0
C14orf180	A530016L24Rik	None	None	1	0
C19orf77	2210404O07Rik	None	None	1	0
C20orf112	8430427H17Rik	FBgn0028906	CG17341	1	0
C8orf58	9930012K11Rik	None	None	1	0
CA9	Car9	FBgn0040629	CG18673	1	0
CACNA1G	Cacna1g	FBcl0703108	C15	1	0
CACNA2D1	Cacna2d1	None	None	1	0
CADM4	Cadm4	FBgn0037993	dpr15	1	0
CAMK2N1	Camk2n1	None	None	1	0
CAMTA1	Camta1	FBgn0264607	CaMKII	1	0
CAP1	Cap1	FBgn0042134	Capr	1	0
CASP7	Casp7	FBgn0010501	Dcp-1	1	0
CBFA2T3	Cbfa2t3	FBgn0005636	nvy	1	0
CBL	Cbl	FBgn0004878	cas	1	0
CBX2	Cbx2	FBgn0003042	Pc	1	0
CBX4	Cbx4	FBgn0003042	Pc	1	0
CCDC102A	Ccdc102a	FBgn0051637	CG31637	1	0
CCND2	Ccnd2	FBgn0010315	CycD	1	0
CD248	Cd248	None	None	1	0
CDC42EP1	Cdc42ep1	FBgn0263998	Ack-like	1	0
CDK4	Cdk4	FBgn0032821	CdGAPr	1	0
CDKN1C	Cdkn1c	FBgn0010316	dap	1	0
CHD3	Chd3	FBgn0262519	Mi-2	1	0
CHID1	Chid1	FBgn0031996	CG8460	1	0
CHPF2	Chpf2	FBgn0263005	CG43313	1	0
CHST15	Chst15	None	None	1	0
CIDEB	Cideb	FBgn0028407	Drep-3	1	0
CLDN5	Cldn5	None	None	1	0
CLIC6	Clic6	FBgn0030529	Clic	1	0
CMTM8	Cmtm8	FBgn0030234	CG15211	1	0
CNTFR	Cntfr	None	None	1	0
CNTNAP1	Cntnap1	FBgn0262870	axo	1	0
COASY	Coasy	FBgn0035632	Ppat-Dpck	1	0
COG6	Cog6	FBgn0033401	CG1968	1	0
COL1A1	Col1a1	FBgn0016075	vkg	1	0
COLGALT1	Glt25d1	FBgn0051915	CG31915	1	0
CORO2B	Coro2b	FBgn0265935	coro	1	0
CRB2	Crb2	FBgn0259685	crb	1	0
CSRP1	Csrp1	FBgn0014863	Mlp84B	1	0
CTDSP1	Ctdsp1	FBgn0036556	CG5830	1	0
CTIF	Gm672	FBgn0032156	CG13124	1	0
CUEDC1	Cuedc1	FBgn0035283	CG12024	1	0
DACT3	Dact3	None	None	1	0
DAZAP2	Dazap2	FBgn0083961	CG34125	1	0
DBP	Dbp	FBgn0016694	Pdp1	1	0
DCAKD	Dcakd	FBgn0037469	Dpck	1	0
DEGS1	Degs1	FBgn0001941	ifc	1	0
DENND1A	Dennd1a	FBgn0027561	CG18659	1	0
DES	Des	None	None	1	0
DGKZ	Dgkz	FBgn0261549	rdgA	1	0
DHRS3	Dhrs3	FBgn0032405	CG14946	1	0
DLK1	Dlk1	FBgn0031879	uif	1	0
DLL4	Dll4	FBgn0000463	Dl	1	0
DPF3	Dpf3	FBgn0030502	tth	1	0
DUSP2	Dusp2	None	None	1	0
DUSP26	Dusp26	FBgn0030976	CG7378	1	0
DZIP1	Dzip1	FBgn0039201	CG13617	1	0
EBF4	Ebf4	FBgn0001319	kn	1	0
EDIL3	Edil3	FBgn0029167	Hml	1	0
EFCAB4A	Efcab4a	None	None	1	0
EFR3B	Efr3b	FBgn0086784	stmA	1	0
EGLN1	Egln1	FBgn0264785	Hph	1	0
EGR3	Egr3	FBgn0003448	sna	1	0
ELP4	Elp4	FBgn0031711	CG6907	1	0
ENHO	Enho	None	None	1	0
EPHB1	Ephb1	FBgn0025936	Eph	1	0
EPHB2	Ephb2	FBgn0025936	Eph	1	0
EPHB3	Ephb3	FBgn0025936	Eph	1	0
EPOR	Epor	None	None	1	0
ESAM	Esam	None	None	1	0
EVI5L	Evi5l	FBgn0262740	Evi5	1	0
EXOC3L2	Exoc3l2	None	None	1	0
EXOC6	Exoc6	FBgn0038856	sec15	1	0
FAM129C	Fam129c	None	None	1	0
FAM159A	Fam159a	None	None	1	0
FAM171A2	Fam171a2	None	None	1	0
FAM178B	Fam178a	None	None	1	0
FAM53A	Fam53a	None	None	1	0
FAM65C	Fam65c	None	None	1	0
FAM73A	Fam73a	FBgn0030037	CG12125	1	0
FAM78A	Fam78a	None	None	1	0
FAM83D	Fam83d	None	None	1	0
FAM84B	Fam84b	None	None	1	0
FAM92B	Fam92b	FBgn0032428	CG6405	1	0
FBXO25	Fbxo25	FBgn0036196	CG11658	1	0
FBXO32	Fbxo32	FBgn0036196	CG11658	1	0
FBXW11	Fbxw11	FBgn0023423	slmb	1	0
FDXR	Fdxr	FBgn0015582	dare	1	0
FGF11	Fgf11	FBgn0014135	bnl	1	0
FGFR3	Fgfr3	FBgn0010389	htl	1	0
FLII	Fli1	FBgn0000709	fliI	1	0
FLRT2	Flrt2	FBgn0261269	conv	1	0
FLT4	Flt4	FBgn0032006	Pvr	1	0
FOS	Fos	FBgn0001297	kay	1	0
GADD45G	Gadd45g	FBgn0033153	Gadd45	1	0
GAS6	Gas6	FBgn0052113	CG32113	1	0
GDPD5	Gdpd5	None	None	1	0
GINS2	Gins2	FBgn0261976	Psf2	1	0
GLP1R	Glp1r	FBgn0033744	Dh44-R2	1	0
GLT6D1	Ggta1	None	None	1	0
GMPPA	Gmppa	FBgn0034035	CG8207	1	0
GMPR	Gmpr	FBgn0003204	ras	1	0
GNAO1	Gnao1	FBgn0001122	G-oalpha47A	1	0
GNG7	Gng7	FBgn0004921	Ggamma1	1	0
GNGT2	Gngt2	FBgn0028433	Ggamma30A	1	0
GPR124	Gpr124	FBgn0030466	CG15744	1	0
GPR153	Gpr153	None	None	1	0
GRASP	Grasp	FBgn0035676	CG6619	1	0
GRIN2C	Grin2c	FBgn0053513	Nmdar2	1	0
GRN	Grn	None	None	1	0
HABP4	Habp4	FBgn0024183	vig	1	0
HCFC1R1	Hcfc1r1	None	None	1	0
HDAC7	Hdac7	FBgn0041210	HDAC4	1	0
HGF	Hgf	FBgn0037036	Sems	1	0
HHEX	Hhex	FBgn0038852	CG7056	1	0
HIVEP2	Hivep2	FBgn0003396	shn	1	0
HMG20A	Hmg20a	FBgn0026582	CG9418	1	0
HMHA1	Hmha1	FBgn0259216	RhoGAP102A	1	0
HOXA1	Hoxa1	FBgn0002522	lab	1	0
HOXB1	Hoxb1	FBgn0051481	pb	1	0
HOXB3	Hoxb3	FBgn0051481	pb	1	0
HS3ST3B1	Hs3st3b1	FBgn0031005	Hs3st-B	1	0
HSD11B2	Hsd11b2	FBgn0033679	CG8888	1	0
HSD17B12	Hsd17b12	FBgn0029975	CG1444	1	0
IER2	Ier2	None	None	1	0
IGF2	Igf2	FBgn0044050	Ilp3	1	0
INPP5A	Inpp5a	FBgn0259178	5PtaseI	1	0
INPPL1	Inppl1	None	None	1	0
IQSEC1	Iqsec1	FBgn0026179	siz	1	0
IRF5	Irf5	None	None	1	0
IRX1	Irx1	FBgn0015904	ara	1	0
IRX2	Irx2	FBgn0015904	ara	1	0
IRX4	Irx4	FBgn0015904	ara	1	0
IRX5	Irx5	FBgn0014343	mirr	1	0
JAK3	Jak3	FBgn0003731	Egfr	1	0
JAZF1	Jazf1	FBgn0039831	CG12054	1	0
JOSD2	Josd2	FBgn0029853	CG3781	1	0
JSRP1	Jsrp1	None	None	1	0
JUP	Jup	FBgn0000117	arm	1	0
KCNH2	Kcnh2	FBgn0003353	sei	1	0
KCNK7	Kcnk6	FBgn0027589	CG1688	1	0
KCNN1	Kcnn1	FBgn0029761	SK	1	0
KDM4B	Kdm4b	FBgn0033233	Kdm4A	1	0
KEAP1	Keap1	FBgn0038475	Keap1	1	0
KIAA1211	C530008M17Rik	None	None	1	0
KIAA1430	4933411K20Rik	FBgn0038607	CG7669	1	0
KIAA1671	2900026A02Rik	None	None	1	0
KIF26A	Kif26a	FBgn0031955	CG14535	1	0
KRT18	Krt18	None	None	1	0
LACTB	Lactb	None	None	1	0
LAT	Lat	None	None	1	0
LBH	Lbh	None	None	1	0
LGALS2	Lgals2	None	None	1	0
LINGO1	Lingo1	FBgn0085397	Fili	1	0
LOXL1	Loxl1	FBgn0039848	lox	1	0
LPPR3	BC005764	FBgn0037165	CG11437	1	0
LRRC49	Lrrc49	FBgn0035577	CG13708	1	0
LRRC4B	Lrrc4b	FBgn0028370	kek3	1	0
LTB4R	Ltb4r1	None	None	1	0
LTB4R2	Ltb4r2	None	None	1	0
LYL1	Lyl1	FBgn0011276	HLH3B	1	0
MAP1A	Mtap1a	FBgn0259108	futsch	1	0
MARCKSL1	Marcksl1	None	None	1	0
MARK3	Mark3	FBgn0260934	par-1	1	0
MARK4	Mark4	FBgn0260934	par-1	1	0
MARVELD1	Marveld1	None	None	1	0
MAST3	Mast3	FBgn0036511	CG6498	1	0
MCAM	Mcam	None	None	1	0
MED9	Med9	FBgn0260401	MED9	1	0
MFHAS1	Mfhas1	FBgn0034494	CG10444	1	0
MFNG	Mfng	FBgn0011591	fng	1	0
MINPP1	Minpp1	FBgn0026060	Mipp2	1	0
MKLN1	Mkln1	FBgn0033757	muskelin	1	0
MMP11	Mmp11	FBgn0033438	Mmp2	1	0
MPPED2	Mpped2	FBgn0036028	CG16717	1	0
MRPL23	Mrpl23	FBgn0035335	mRpL23	1	0
MTCH1	Mtch1	FBgn0027786	Mtch	1	0
MTUS2	Mtus2	FBgn0015600	toc	1	0
MYH7B	Myh7b	FBgn0264695	Mhc	1	0
MYO1C	Myo1c	FBgn0010246	Myo61F	1	0
NAV1	Nav1	FBgn0263873	sick	1	0
NCALD	Ncald	FBgn0013303	Nca	1	0
NELFCD	Th1l	FBgn0010416	TH1	1	0
NEURL	Neurl1a	FBgn0002932	neur	1	0
NFATC1	Nfatc1	FBgn0030505	NFAT	1	0
NFATC2	Nfatc2	FBgn0030505	NFAT	1	0
NFIA	Nfia	FBgn0042696	NfI	1	0
NFIB	Nfib	FBgn0042696	NfI	1	0
NFIC	Nfic	FBgn0042696	NfI	1	0
NKX3-1	Nkx3-1	FBgn0004862	bap	1	0
None	4931428F04Rik	None	None	1	0
None	Gm16140	None	None	1	0
NOS3	Nos3	FBgn0011676	Nos	1	0
NOVA2	Nova2	FBgn0261552	ps	1	0
NPHP4	Nphp4	None	None	1	0
NPR1	Npr1	FBgn0051174	CG31174	1	0
NPRL3	Nprl3	FBgn0036397	CG8783	1	0
NR2F6	Nr2f6	FBgn0003651	svp	1	0
NRBP2	Nrbp2	FBgn0027497	Madm	1	0
NTN4	Ntn4	FBgn0261800	LanB1	1	0
NUMA1	Numa1	None	None	1	0
PALM	Palm	None	None	1	0
PALM2-AKAP2	Akap2	None	None	1	0
PARD6B	Pard6b	FBgn0026192	par-6	1	0
PAX6	Pax6	FBgn0019650	toy	1	0
PCDH1	Pcdh1	None	None	1	0
PDE2A	Pde2a	None	None	1	0
PDE4A	Pde4a	FBgn0000479	dnc	1	0
PDGFB	Pdgfb	FBgn0030964	Pvf1	1	0
PEAR1	Pear1	FBgn0027594	drpr	1	0
PGF	Pgf	FBgn0030964	Pvf1	1	0
PHOX2A	Phox2a	FBgn0025334	PHDP	1	0
PI16	Pi16	FBgn0030562	CG9400	1	0
PIAS1	Pias1	FBgn0003612	Su(var)2-10	1	0
PIGQ	Pigq	FBgn0086448	Gpi1	1	0
PKDCC	Pkdcc	None	None	1	0
PLEKHA2	Plekha2	None	None	1	0
PLVAP	Plvap	FBgn0033582	CG9084	1	0
PLXNB2	Plxnb2	FBgn0025741	plexA	1	0
PLXND1	Plxnd1	FBgn0025740	plexB	1	0
PNMT	Pnmt	None	None	1	0
PODXL	Podxl	None	None	1	0
POLL	Poll	None	None	1	0
PPIB	Ppib	FBgn0034753	CG2852	1	0
PPP1R16B	Ppp1r16b	FBgn0036801	MYPT-75D	1	0
PPP1R9B	Ppp1r9b	FBgn0010905	Spn	1	0
PRDM6	Prdm6	None	None	1	0
PRR5L	Prr5l	None	None	1	0
PRRX2	Prrx2	FBgn0034821	CG9876	1	0
PRTN3	Prtn3	FBgn0038481	CG17475	1	0
PSAPL1	Psapl1	FBgn0000416	Sap-r	1	0
PTGER1	Ptger1	FBgn0036742	CG7497	1	0
PTK2B	Ptk2b	FBgn0020440	Fak	1	0
PTP4A2	Ptp4a2	FBgn0024734	PRL-1	1	0
PTPRS	Ptprs	FBgn0000464	Lar	1	0
PTRF	Ptrf	FBgn0002542	lds	1	0
R3HDM4	C030046I01Rik	None	None	1	0
RAB3A	Rab3a	FBgn0005586	Rab3	1	0
RAD9A	Rad9	FBgn0025807	Rad9	1	0
RAPGEF3	Rapgef3	FBgn0085421	Epac	1	0
RASD1	Rasd1	FBgn0035733	CG8641	1	0
RBM20	Rbm20	None	None	1	0
RCSD1	Rcsd1	None	None	1	0
REM1	Rem1	FBgn0085419	Rgk2	1	0
RHBDF1	Rhbdf1	FBgn0041723	rho-5	1	0
RIN1	Rin1	FBgn0085443	spri	1	0
RND2	Rnd2	FBgn0014380	RhoL	1	0
RNF122	Rnf122	None	None	1	0
RNF165	Rnf165	FBgn0037944	CG6923	1	0
RNF207	Rnf207	None	None	1	0
RNF208	Rnf208	None	None	1	0
RUNX1	Runx1	FBgn0003300	run	1	0
RUSC1	Rusc1	None	None	1	0
RYR2	Ryr2	FBgn0011286	RyR	1	0
SAMD10	Samd10	FBgn0050476	ave	1	0
SAMD4A	Samd4	FBgn0016070	smg	1	0
SBK1	Sbk1	FBgn0034137	CG4945	1	0
SCARF2	Scarf2	FBgn0027594	drpr	1	0
SDK2	Sdk2	FBgn0021764	sdk	1	0
SEMA6B	Sema6b	FBgn0016059	Sema-1a	1	0
SFXN3	Sfxn3	FBgn0037239	CG11739	1	0
SGMS1	Sgms1	FBgn0052380	SMSr	1	0
SH2B3	Sh2b3	FBgn0028717	Lnk	1	0
SH3PXD2A	Sh3pxd2a	None	None	1	0
SHANK1	Shank1	FBgn0040752	Prosap	1	0
SHE	She	FBgn0264542	CG43921	1	0
SLC18A1	Vat1	FBgn0260964	Vmat	1	0
SLC25A4	Slc25a4	FBgn0003360	sesB	1	0
SLC27A1	Slc27a1	FBgn0265188	CG44253	1	0
SLC30A9	Slc30a9	FBgn0033762	ZnT49B	1	0
SLC41A3	Slc41a3	FBgn0053181	CG33181	1	0
SMAD2	Smad2	FBgn0025800	Smox	1	0
SMG6	Smg6	FBgn0039260	Smg6	1	0
SNRNP70	Snrnp70	FBgn0016978	snRNP-U1-70K	1	0
SNX22	Snx22	None	None	1	0
SOCS7	Socs7	FBgn0030869	Socs16D	1	0
SORCS2	Sorcs2	None	None	1	0
SOST	Sost	None	None	1	0
SOX18	Sox18	FBgn0005613	Sox15	1	0
SOX6	Sox6	FBgn0039938	Sox102F	1	0
SPAG9	Spag9	FBgn0024187	syd	1	0
SPEF1	Spef1	FBgn0030722	CG12395	1	0
SPEG	Speg	FBgn0053519	Unc-89	1	0
SPON1	Spon1	FBgn0033710	CG17739	1	0
SPTB	Spnb1	FBgn0250788	beta-Spec	1	0
SREBF2	Srebf2	FBgn0261283	HLH106	1	0
SSBP4	Ssbp4	FBgn0011481	Ssdp	1	0
ST3GAL1	St3gal1	None	None	1	0
STX8	Stx8	FBgn0036643	Syx8	1	0
TAL1	Tal1	FBgn0011276	HLH3B	1	0
TBC1D24	Tbc1d24	FBgn0032901	sky	1	0
TBKBP1	Tbkbp1	none	none	1	0
TBPL1	Tbpl1	FBgn0261793	Trf2	1	0
TCAP	Tcap	None	None	1	0
TCF21	Tcf21	FBgn0022740	HLH54F	1	0
TEAD2	Tead2	FBgn0003345	sd	1	0
TEAD3	Tead3	FBgn0003345	sd	1	0
TET3	Tet3	FBgn0263392	CG43444	1	0
THSD4	Thsd4	FBgn0032252	loh	1	0
TLE6	Tle6	FBgn0001139	gro	1	0
TM6SF1	Tm6sf1	None	None	1	0
TMCC2	Tmcc2	FBgn0039094	CG10184	1	0
TMEM104	Tmem104	FBgn0036988	CG5262	1	0
TMEM181	Tmem181a	FBgn0038926	CG13409	1	0
TMEM200B	Tmem200b	None	None	1	0
TMEM255B	Fam70b	None	None	1	0
TMEM259	ORF61	FBgn0034071	CG8405	1	0
TNFAIP2	Tnfaip2	FBgn0034367	sec6	1	0
TNNI1	Tnni1	FBgn0004028	wupA	1	0
TNRC6C	Tnrc6c	FBgn0051992	gw	1	0
TP53I11	Trp53i11	None	None	1	0
TP53I13	Trp53i13	FBgn0035372	CG12093	1	0
TPM1	Tpm1	FBgn0003721	Tm1	1	0
TPM2	Tpm2	FBgn0004117	Tm2	1	0
TRAPPC6A	Trappc6a	FBgn0038323	CG6196	1	0
TRIM35	Trim35	None	None	1	0
TSHZ1	Tshz1	FBgn0028979	tio	1	0
TSHZ3	Tshz3	FBgn0003866	tsh	1	0
TTC17	Ttc17	FBgn0029713	CG11436	1	0
TUBB2A	Tubb2a	FBgn0003889	betaTub85D	1	0
TULP1	Tulp1	FBgn0015721	ktub	1	0
TYMP	Tymp	None	None	1	0
UBE2E2	Ube2e2	FBgn0015320	UbcD2	1	0
UBE2I	Ube2i	FBgn0010602	lwr	1	0
UNC13B	Unc13a	FBgn0025726	unc-13	1	0
UNC5B	Unc5b	FBgn0034013	unc-5	1	0
USP2	Usp2	FBgn0031187	CG14619	1	0
USP33	Usp33	FBgn0033916	CG8494	1	0
UVRAG	Uvrag	FBgn0032499	Uvrag	1	0
UVSSA	4933407H18Rik	None	None	1	0
VASH1	Vash1	None	None	1	0
VEGFA	Vegfa	FBgn0030964	Pvf1	1	0
VIL1	Vil1	FBgn0010225	Gel	1	0
VILL	Vill	FBgn0010225	Gel	1	0
VPS8	Vps8	FBgn0037472	CG10098	1	0
WDR86	Wdr86	FBgn0038532	CG14322	1	0
WNK4	Wnk4	FBgn0037098	Wnk	1	0
WNT11	Wnt11	FBgn0031903	Wnt10	1	0
YJEFN3	Yjefn3	FBgn0030178	CG2974	1	0
YKT6	Ykt6	FBgn0260858	Ykt6	1	0
ZBTB4	Zbtb4	None	None	1	0
ZBTB46	Zbtb46	None	None	1	0
ZDHHC21	Zdhhc21	None	None	1	0
ZFR2	Zfr2	FBgn0263603	Zn72D	1	0
ZNF169	Zfp169	FBgn0020309	crol	1	0
ZNF326	Zfp326	None	None	1	0
ZNF436	Zfp46	FBgn0038047	CG5245	1	0
ZNF516	Zfp516	FBgn0032295	CG12299	1	0
ZNF579	Zfp579	FBgn0032401	Plzf	1	0
ZNF76	Zfp523	FBgn0035997	phol	1	0
ZSWIM4	Zswim4	FBgn0085430	CG34401	1	0
ACSS2	Acss2	FBgn0012034	AcCoAS	0	1
ACTC1	Actc1	FBgn0000046	Act87E	0	1
ADIPOR2	Adipor2	FBgn0038984	CG5315	0	1
AGRN	Agrn	FBgn0052354	CG32354	0	1
ARHGEF17	Arhgef17	FBgn0262562	CG43102	0	1
ARL4D	Arl4d	FBgn0039889	CG2219	0	1
ARV1	Arv1	FBgn0052442	CG32442	0	1
ATF7IP2	Atf7ip2	FBgn0027499	wde	0	1
ATP5E	Atp5e	FBgn0051477	CG31477	0	1
ATP5G2	Atp5g2	FBgn0039830	CG1746	0	1
AUP1	Aup1	None	None	0	1
BAIAP2	Baiap2	FBgn0052082	CG32082	0	1
BCR	Bcr	FBgn0025836	RhoGAP1A	0	1
BMP2	Bmp2	FBgn0000490	dpp	0	1
C17orf61	Tmem256	FBgn0259741	CG42395	0	1
CACNG6	Cacng6	None	None	0	1
CACNG8	Cacng8	FBgn0064123	stg1	0	1
CALCOCO1	Calcoco1	None	None	0	1
CASP2	Casp2	FBgn0026404	Nc	0	1
CBFA2T2	Cbfa2t2	FBgn0005636	nvy	0	1
CCDC142	Ccdc142	FBgn0039009	CG13842	0	1
CDAN1	Cdan1	FBgn0024510	dlt	0	1
CDC27	Cdc27	FBgn0012058	Cdc27	0	1
CELSR2	Celsr2	FBgn0024836	stan	0	1
CLEC3A	Clec3a	FBgn0040107	lectin-21Ca	0	1
CLIC5	Clic5	FBgn0030529	Clic	0	1
CREG1	Creg1	FBgn0025456	CREG	0	1
CRLS1	Crls1	FBgn0039360	CLS	0	1
CYB5D1	Cyb5d1	FBgn0031596	CG15429	0	1
DCHS1	Dchs1	FBgn0000497	ds	0	1
DDHD1	Ddhd1	FBgn0031990	CG8552	0	1
DDIT4	Ddit4	FBgn0036165	chrb	0	1
DDN	Ddn	None	None	0	1
DHX32	Dhx32	None	None	0	1
DHX40	Dhx40	None	None	0	1
DIABLO	Diablo	None	None	0	1
DKK1	Dkk1	None	None	0	1
DKK3	Dkk3	None	None	0	1
DNASE1L2	Dnase1l2	None	None	0	1
DUSP1	Dusp12	FBgn0031044	MKP-4	0	1
E2F2	E2f2	FBgn0011766	E2f	0	1
EGR1	Egr1	FBgn0003499	sr	0	1
EMP2	Emp2	None	None	0	1
ERLIN2	Erlin2	None	None	0	1
ESM1	Esm1	FBgn0037015	cmpy	0	1
ETF1	Etf1	FBgn0036974	eRF1	0	1
EVX1	Evx1	FBgn0000606	eve	0	1
FABP3	Fabp3	FBgn0037913	fabp	0	1
FAM184A	Fam184a	None	None	0	1
FBXL6	Fbxl6	FBgn0033609	fbl6	0	1
FEZ2	Fez1	FBgn0040395	Unc-76	0	1
FKBP10	Fkbp10	FBgn0037930	CG14715	0	1
FREM2	Frem2	None	None	0	1
FRS3	Frs3	FBgn0032042	CG13398	0	1
FTO	Fto	None	None	0	1
FUT4	Fut4	FBgn0036485	FucTA	0	1
FZD7	Fzd7	FBgn0001085	fz	0	1
GABPB2	Gabpb2	FBgn0052343	Atac3	0	1
GALC	Galc	None	None	0	1
GAS7	Gas7	FBgn0037702	CG8176	0	1
GGT7	Ggt1	FBgn0030796	CG4829	0	1
GLRX	Glrx	FBgn0036820	CG6852	0	1
GNB3	Gnb3	FBgn0001105	Gbeta13F	0	1
GPR161	Gpr161	None	None	0	1
GPR162	Gpr162	None	None	0	1
GPR84	Gpr84	FBgn0046687	Tre1	0	1
GSS	Prnp	FBgn0052495	CG32495	0	1
GUCY1A3	Gucy1a3	FBgn0013972	Gycalpha99B	0	1
GUCY1B3	Gucy1b3	FBgn0013973	Gycbeta100B	0	1
HADHA	Hadha	FBgn0028479	Mtpalpha	0	1
HCN4	Hcn4	FBgn0263397	Ih	0	1
HFM1	Hfm1	None	None	0	1
HIBADH	Hibadh	FBgn0034390	CG15093	0	1
HLA-L	H2-T22	None	None	0	1
HTRA1	Htra1	FBgn0038233	HtrA2	0	1
ID3	Id3	FBgn0000575	emc	0	1
INHA	Inha	None	None	0	1
IRF2BP1	Irf2bp1	FBgn0030400	CG11138	0	1
KDM6B	Kdm6b	FBgn0260749	Utx	0	1
KIDINS220	Kidins220	FBgn0261554	CG42672	0	1
KLHL17	Klhl17	FBgn0034396	CG15097	0	1
LAG3	Lag3	None	None	0	1
LBX2	Lbx2	FBgn0011278	lbe	0	1
LEF1	Lef1	FBgn0085432	pan	0	1
LEPREL4	Leprel4	None	None	0	1
LGI2	Lgi2	FBgn0037552	CG7800	0	1
LRRN4	Lrrn4	FBgn0038638	CG7702	0	1
MAN1A1	Man1a	FBgn0259170	alpha-Man-I	0	1
MBOAT1	Mboat1	FBgn0033476	oys	0	1
MESDC2	Mesdc2	FBgn0004132	boca	0	1
METRN	Metrn	None	None	0	1
MEX3B	Mex3b	FBgn0039920	CG11360	0	1
MINK1	Mink1	FBgn0010909	msn	0	1
MTA2	Mta2	FBgn0027951	MTA1-like	0	1
MXRA8	Mxra8	None	None	0	1
MYPOP	Mypop	FBgn0029922	CG14431	0	1
NDRG2	Ndrg2	FBgn0043070	MESK2	0	1
NECAP2	Necap2	FBgn0030791	CG9132	0	1
NEO1	Neo1	FBgn0011592	fra	0	1
NEURL1B	Neurl1b	FBgn0002932	neur	0	1
NKX2-8	Nkx2-9	FBgn0261930	vnd	0	1
NOL3	Nol3	None	None	0	1
NOTCH2NL	Notch2	FBgn0004647	N	0	1
NOXO1	Noxo1	None	None	0	1
NR2F1	Nr2f2	FBgn0003651	svp	0	1
NRG2	Nrg2	FBgn0003984	vn	0	1
OBSCN	Obscn	FBgn0053519	Unc-89	0	1
OBSL1	Obsl1	FBgn0053519	Unc-89	0	1
PDE3A	Pde3a	None	None	0	1
PDE4DIP	Pde4dip	FBgn0013765	cnn	0	1
PGA5	Pga5	FBgn0032049	Bace	0	1
PLCB2	Plcb2	FBgn0004611	Plc21C	0	1
PLCE1	Plce1	None	None	0	1
POLR2C	Polr2c	FBgn0026373	RpII33	0	1
POU5F2	Pou5f2	FBgn0085424	nub	0	1
PPAPDC3	Ppapdc3	FBgn0051717	CG31717	0	1
PPP1R3D	Ppp1r3d	FBgn0036428	CG9238	0	1
PRKCH	Prkch	FBgn0003093	Pkc98E	0	1
PRTG	Prtg	FBgn0021764	sdk	0	1
PSMB9	Psmb9	FBgn0010590	Prosbeta1	0	1
PTH1R	Pth1r	None	None	0	1
PTPDC1	Ptpdc1	FBgn0050495	CG30495	0	1
PYCARD	Pycard	None	None	0	1
RAB10	Rab10	FBgn0015789	Rab10	0	1
RASA2	Rasa2	FBgn0004390	Gap1	0	1
RBM24	Rbm24	FBgn0016978	snRNP-U1-70K	0	1
RCVRN	Rcvrn	FBgn0036926	CG7646	0	1
RELT	Relt	None	None	0	1
REXO1L1	Rexo1	FBgn0039544	CG12877	0	1
RFTN1	Rftn1	None	None	0	1
RGS22	Rgs22	None	None	0	1
RGS4	Rgs4	None	None	0	1
RHOB	Rhob	FBgn0014020	Rho1	0	1
RHOBTB3	Rhobtb3	None	None	0	1
RING1	Ring1	FBgn0003330	Sce	0	1
RNF223	Rnf223	None	None	0	1
RNFT1	Rnft1	FBgn0039150	CG13605	0	1
RTN4RL2	Rtn4rl2	FBgn0034540	Lrt	0	1
SAMD11	Samd11	FBgn0032330	Samuel	0	1
SCYL1	Ccl2	None	None	0	1
SEC22B	Sec22b	FBgn0260855	Sec22	0	1
SLC22A17	Slc22a17	FBgn0037144	CG7458	0	1
SLC34A1	Slc43a1	None	None	0	1
SLC35D3	Slc35d3	FBgn0042641	frc	0	1
SLC35G3	Slc35g3	None	None	0	1
SLC8A1	Slc8a1	FBgn0013995	Calx	0	1
SMAD3	Smad3	FBgn0025800	Smox	0	1
SMAD5	Smad5	FBgn0011648	Mad	0	1
SMAD6	Smad6	FBgn0020493	Dad	0	1
SNX18	Snx18	FBgn0040475	SH3PX1	0	1
SOD3	Sod3	FBgn0033631	Sod3	0	1
SPRY3	Spry3	FBgn0014388	sty	0	1
STARD9	Stard9	None	None	0	1
STK32C	Stk32c	FBgn0052944	CG32944	0	1
STOML3	Stoml3	FBgn0260657	CG42540	0	1
SULF1	Sulf1	FBgn0040271	Sulf1	0	1
SUPT3H	Supt3	FBgn0037981	Spt3	0	1
SVEP1	Svep1	FBgn0032797	CG10186	0	1
SYNDIG1	Syndig1	None	None	0	1
TACR1	Tacr1	FBgn0004622	Takr99D	0	1
TAP1	Sec14l2	FBgn0035146	CG13893	0	1
TAPBP	Tapbp	None	None	0	1
TCEAL5	Tceal5	None	None	0	1
TCF20	Tcf20	FBgn0034300	CG5098	0	1
TFAP2A	Tfap2a	FBgn0261953	AP-2	0	1
TFEB	Tfeb	FBgn0263112	Mitf	0	1
TGFB1I1	Tgfb1i1	FBgn0041789	Pax	0	1
TMC3	Tmc3	FBgn0036017	CG3280	0	1
TMEM106A	Tmem106a	None	None	0	1
TMEM185B	Tmem185b	FBgn0030996	CG14194	0	1
TMEM235	Tmem235	FBgn0064123	stg1	0	1
TMEM8B	Tmem8b	FBgn0039290	CG13654	0	1
TOMM6	Tomm6	FBgn0263934	esn	0	1
TP53INP1	Trp53inp1	FBgn0035542	DOR	0	1
TP53INP2	Trp53inp2	FBgn0035542	DOR	0	1
TPP1	Tpp1	None	None	0	1
TRAPPC1	Trappc1	None	None	0	1
TRIM11	Trim11	FBgn0039347	CG5071	0	1
TRIM39	Trim60	FBgn0053082	CG33082	0	1
TRIM67	Trim67	FBgn0051721	Trim9	0	1
TSPAN15	Tspan15	FBgn0040334	Tsp3A	0	1
TSPY26P	Tspyl4	FBgn0014879	Set	0	1
TSPY3	Tspyl1	FBgn0014879	Set	0	1
TUBA4A	Tuba4a	FBgn0003885	alphaTub84D	0	1
TUBG2	Tubg2	FBgn0260639	gammaTub23C	0	1
TXNIP	Txnip	FBgn0035103	Vdup1	0	1
UNC45B	Unc45b	FBgn0010812	unc-45	0	1
USP47	Usp47	FBgn0016756	Ubp64E	0	1
VPS52	Vps52	FBgn0031710	CG7371	0	1
WIPF1	Wipf1	FBgn0243516	Vrp1	0	1
WNT5A	Wnt5a	FBgn0010194	Wnt5	0	1
WNT5B	Wnt5b	FBgn0010194	Wnt5	0	1
ZBTB38	Zbtb38	FBgn0004893	bowl	0	1
ZBTB42	Zbtb42	None	None	0	1
ZIC3	Zic3	FBgn0003002	opa	0	1
ZNF276	Zfp276	FBgn0030008	CG2129	0	1
ZNF337	Zfp382	FBgn0000289	cg	0	1
ZNF385A	Zfp385a	FBgn0032276	CG17098	0	1
ZNF638	Zfml	None	None	0	1
ZNF644	Zfp644	None	None	0	1

## Sheet: GO on ALL
attribute		human		mouse
ID	name	P	P adj	P	P adj
GO:0019219	regulation of nucleobase-containing compound metabolic process	2.64176e-15	<0.001	3.29607e-31	<0.001
GO:0051171	regulation of nitrogen compound metabolic process	6.33927e-15	<0.001	2.1754e-30	<0.001
GO:0044767	single-organism developmental process	9.93069e-19	<0.001	1.19862e-29	<0.001
GO:0048856	anatomical structure development	1.31473e-13	<0.001	1.21118e-29	<0.001
GO:0005515	protein binding	1.51124e-06	0.008	2.30852e-28	<0.001
GO:0051252	regulation of RNA metabolic process	2.06165e-14	<0.001	2.27858e-27	<0.001
GO:0009653	anatomical structure morphogenesis	1.51349e-16	<0.001	2.99276e-27	<0.001
GO:2000026	regulation of multicellular organismal development	4.17176e-13	<0.001	3.8704e-27	<0.001
GO:0051239	regulation of multicellular organismal process	4.8367e-13	<0.001	5.42779e-27	<0.001
GO:0080090	regulation of primary metabolic process	4.30345e-14	<0.001	6.16324e-27	<0.001
GO:2000112	regulation of cellular macromolecule biosynthetic process	3.88007e-14	<0.001	8.22806e-27	<0.001
GO:0050793	regulation of developmental process	4.64027e-14	<0.001	1.5684e-26	<0.001
GO:0031326	regulation of cellular biosynthetic process	1.2908e-15	<0.001	2.10158e-26	<0.001
GO:0006355	regulation of transcription, DNA-templated	n.s.	n.s.	3.12028e-26	<0.001
GO:2001141	regulation of RNA biosynthetic process	8.63535e-15	<0.001	6.15579e-26	<0.001
GO:0009889	regulation of biosynthetic process	2.54923e-15	<0.001	8.63531e-26	<0.001
GO:0010556	regulation of macromolecule biosynthetic process	1.68449e-14	<0.001	1.84293e-25	<0.001
GO:0031323	regulation of cellular metabolic process	8.62346e-14	<0.001	6.69471e-25	<0.001
GO:0005488	binding	8.65723e-06	0.029	4.55461e-24	<0.001
GO:0048519	negative regulation of biological process	1.33192e-11	<0.001	5.23811e-24	<0.001
GO:0048523	negative regulation of cellular process	2.61592e-13	<0.001	1.43105e-23	<0.001
GO:0010468	regulation of gene expression	1.19831e-12	<0.001	1.43371e-23	<0.001
GO:0006357	regulation of transcription from RNA polymerase II promoter	3.72137e-13	<0.001	2.74209e-23	<0.001
GO:0048522	positive regulation of cellular process	8.8763e-13	<0.001	6.95672e-23	<0.001
GO:0048731	system development	1.71418e-09	<0.001	8.15096e-23	<0.001
GO:0060255	regulation of macromolecule metabolic process	1.11956e-12	<0.001	9.06466e-23	<0.001
GO:0048518	positive regulation of biological process	3.54728e-12	<0.001	1.52401e-22	<0.001
GO:0051094	positive regulation of developmental process	3.3071e-14	<0.001	2.01749e-22	<0.001
GO:0019222	regulation of metabolic process	4.43661e-13	<0.001	9.68367e-22	<0.001
GO:0048646	anatomical structure formation involved in morphogenesis	1.60748e-11	<0.001	1.04074e-21	<0.001
GO:0048513	organ development	3.25803e-12	<0.001	5.79062e-21	<0.001
GO:0045892	negative regulation of transcription, DNA-templated	1.50089e-13	<0.001	5.35269e-20	<0.001
GO:1902679	negative regulation of RNA biosynthetic process	3.16971e-13	<0.001	1.72957e-19	<0.001
GO:0003700	sequence-specific DNA binding transcription factor activity	6.65698e-13	<0.001	1.82875e-19	<0.001
GO:0001071	nucleic acid binding transcription factor activity	6.92145e-13	<0.001	1.94734e-19	<0.001
GO:2000113	negative regulation of cellular macromolecule biosynthetic process	3.636e-12	<0.001	4.99813e-19	<0.001
GO:0031327	negative regulation of cellular biosynthetic process	2.6073e-12	<0.001	7.63323e-19	<0.001
GO:0051253	negative regulation of RNA metabolic process	1.18404e-12	<0.001	8.61995e-19	<0.001
GO:0050794	regulation of cellular process	3.58751e-15	<0.001	1.34193e-18	<0.001
GO:0045934	negative regulation of nucleobase-containing compound metabolic process	1.13903e-11	<0.001	1.88142e-18	<0.001
GO:0048869	cellular developmental process	1.57774e-15	<0.001	2.01081e-18	<0.001
GO:0010629	negative regulation of gene expression	1.38206e-12	<0.001	2.14474e-18	<0.001
GO:0009890	negative regulation of biosynthetic process	4.68764e-12	<0.001	2.53774e-18	<0.001
GO:0044763	single-organism cellular process	6.90952e-09	<0.001	3.99582e-18	<0.001
GO:0051172	negative regulation of nitrogen compound metabolic process	2.26589e-11	<0.001	5.48368e-18	<0.001
GO:0010558	negative regulation of macromolecule biosynthetic process	1.6554e-12	<0.001	7.13083e-18	<0.001
GO:0048729	tissue morphogenesis	3.83236e-13	<0.001	8.0309e-18	<0.001
GO:0032774	RNA biosynthetic process	3.53903e-07	0.003	1.3487e-17	<0.001
GO:0032502	developmental process	2.53151e-32	<0.001	1.76079e-17	<0.001
GO:0006351	transcription, DNA-templated	1.29659e-07	0.002	2.37281e-17	<0.001
GO:0022603	regulation of anatomical structure morphogenesis	9.9842e-10	<0.001	2.85356e-17	<0.001
GO:0030154	cell differentiation	5.64953e-13	<0.001	2.86093e-17	<0.001
GO:0050789	regulation of biological process	1.24165e-12	<0.001	3.80896e-17	<0.001
GO:0065007	biological regulation	3.67757e-11	<0.001	4.6942e-17	<0.001
GO:0043565	sequence-specific DNA binding	3.71191e-12	<0.001	5.20755e-17	<0.001
GO:0034654	nucleobase-containing compound biosynthetic process	2.98122e-07	0.003	5.21019e-17	<0.001
GO:0044424	intracellular part	n.s.	n.s.	6.52699e-17	<0.001
GO:0045935	positive regulation of nucleobase-containing compound metabolic process	9.03489e-12	<0.001	9.06439e-17	<0.001
GO:0045595	regulation of cell differentiation	3.25046e-11	<0.001	1.21799e-16	<0.001
GO:0010604	positive regulation of macromolecule metabolic process	4.64977e-07	0.004	1.37269e-16	<0.001
GO:0042127	regulation of cell proliferation	3.44578e-12	<0.001	1.39674e-16	<0.001
GO:0009887	organ morphogenesis	3.73812e-08	0.001	1.60119e-16	<0.001
GO:0019438	aromatic compound biosynthetic process	9.18203e-07	0.005	1.70104e-16	<0.001
GO:0044271	cellular nitrogen compound biosynthetic process	4.58039e-07	0.004	1.9845e-16	<0.001
GO:0051254	positive regulation of RNA metabolic process	3.25306e-11	<0.001	2.31503e-16	<0.001
GO:0048598	embryonic morphogenesis	3.53159e-14	<0.001	2.44965e-16	<0.001
GO:0010628	positive regulation of gene expression	9.88781e-11	<0.001	2.57179e-16	<0.001
GO:0051173	positive regulation of nitrogen compound metabolic process	2.15839e-11	<0.001	3.27686e-16	<0.001
GO:0009966	regulation of signal transduction	5.56889e-12	<0.001	3.7215e-16	<0.001
GO:0018130	heterocycle biosynthetic process	8.78909e-07	0.005	3.92504e-16	<0.001
GO:0045893	positive regulation of transcription, DNA-templated	1.42303e-11	<0.001	5.68533e-16	<0.001
GO:0010557	positive regulation of macromolecule biosynthetic process	2.05082e-10	<0.001	6.63326e-16	<0.001
GO:1902680	positive regulation of RNA biosynthetic process	1.6604e-11	<0.001	9.85703e-16	<0.001
GO:0031328	positive regulation of cellular biosynthetic process	1.33182e-11	<0.001	1.05121e-15	<0.001
GO:1901362	organic cyclic compound biosynthetic process	4.49302e-06	0.017	1.4019e-15	<0.001
GO:0023051	regulation of signaling	3.80732e-11	<0.001	2.10662e-15	<0.001
GO:0010646	regulation of cell communication	4.93817e-11	<0.001	2.45251e-15	<0.001
GO:0009891	positive regulation of biosynthetic process	2.65744e-11	<0.001	3.58007e-15	<0.001
GO:0003677	DNA binding	1.76702e-05	0.047	4.95465e-15	<0.001
GO:0031325	positive regulation of cellular metabolic process	8.40784e-09	<0.001	6.96919e-15	<0.001
GO:0071363	cellular response to growth factor stimulus	1.41339e-07	0.002	7.52465e-15	<0.001
GO:0000122	negative regulation of transcription from RNA polymerase II promoter	5.72868e-11	<0.001	7.89371e-15	<0.001
GO:0009893	positive regulation of metabolic process	1.63286e-08	<0.001	1.046e-14	<0.001
GO:0031324	negative regulation of cellular metabolic process	1.17442e-11	<0.001	1.27041e-14	<0.001
GO:0045944	positive regulation of transcription from RNA polymerase II promoter	5.73906e-12	<0.001	1.27301e-14	<0.001
GO:0009059	macromolecule biosynthetic process	5.74887e-06	0.025	1.92619e-14	<0.001
GO:0070848	response to growth factor	7.62364e-08	0.002	2.11332e-14	<0.001
GO:0060284	regulation of cell development	2.64102e-07	0.003	3.35104e-14	<0.001
GO:0009987	cellular process	n.s.	n.s.	3.467e-14	<0.001
GO:0008150	biological_process	n.s.	n.s.	4.0566e-14	<0.001
GO:0044699	single-organism process	3.27107e-09	<0.001	4.97302e-14	<0.001
GO:0005575	cellular_component	n.s.	n.s.	5.97008e-14	<0.001
GO:0000977	RNA polymerase II regulatory region sequence-specific DNA binding	4.33646e-08	0.001	7.21016e-14	<0.001
GO:0000975	regulatory region DNA binding	8.7074e-10	<0.001	8.65081e-14	<0.001
GO:0001067	regulatory region nucleic acid binding	8.7074e-10	<0.001	8.65081e-14	<0.001
GO:0007389	pattern specification process	3.22774e-13	<0.001	1.09146e-13	<0.001
GO:0009892	negative regulation of metabolic process	8.99354e-11	<0.001	1.11164e-13	<0.001
GO:1901342	regulation of vasculature development	n.s.	n.s.	1.23993e-13	<0.001
GO:0010605	negative regulation of macromolecule metabolic process	5.54148e-11	<0.001	1.68167e-13	<0.001
GO:0034645	cellular macromolecule biosynthetic process	n.s.	n.s.	2.11155e-13	<0.001
GO:0009888	tissue development	3.33946e-10	<0.001	2.17593e-13	<0.001
GO:0001012	RNA polymerase II regulatory region DNA binding	5.40379e-08	0.002	2.49069e-13	<0.001
GO:0045597	positive regulation of cell differentiation	7.01011e-10	<0.001	9.14059e-13	<0.001
GO:0003674	molecular_function	n.s.	n.s.	1.13693e-12	<0.001
GO:0008284	positive regulation of cell proliferation	2.26749e-08	<0.001	1.16126e-12	<0.001
GO:0048583	regulation of response to stimulus	2.46095e-08	<0.001	1.21377e-12	<0.001
GO:0044212	transcription regulatory region DNA binding	6.09685e-10	<0.001	1.25757e-12	<0.001
GO:0044237	cellular metabolic process	n.s.	n.s.	2.03037e-12	<0.001
GO:0000976	transcription regulatory region sequence-specific DNA binding	5.0029e-08	0.002	2.21502e-12	<0.001
GO:0000981	sequence-specific DNA binding RNA polymerase II transcription factor activity	1.81666e-08	<0.001	2.36515e-12	<0.001
GO:0005634	nucleus	n.s.	n.s.	2.51289e-12	<0.001
GO:0071704	organic substance metabolic process	n.s.	n.s.	2.56081e-12	<0.001
GO:0044238	primary metabolic process	n.s.	n.s.	3.51091e-12	<0.001
GO:0071310	cellular response to organic substance	2.61546e-08	0.001	3.53609e-12	<0.001
GO:0002009	morphogenesis of an epithelium	n.s.	n.s.	5.01291e-12	<0.001
GO:0007507	heart development	n.s.	n.s.	5.23805e-12	<0.001
GO:0003207	cardiac chamber formation	8.83152e-13	<0.001	5.76304e-12	<0.001
GO:0051960	regulation of nervous system development	3.98523e-08	0.001	6.52028e-12	<0.001
GO:0051093	negative regulation of developmental process	2.7769e-09	<0.001	6.91674e-12	<0.001
GO:0045669	positive regulation of osteoblast differentiation	3.18612e-08	0.001	7.41051e-12	<0.001
GO:0009058	biosynthetic process	n.s.	n.s.	8.99625e-12	<0.001
GO:0006139	nucleobase-containing compound metabolic process	n.s.	n.s.	9.25434e-12	<0.001
GO:1901576	organic substance biosynthetic process	n.s.	n.s.	9.27381e-12	<0.001
GO:0071495	cellular response to endogenous stimulus	2.95415e-10	<0.001	9.52428e-12	<0.001
GO:0016070	RNA metabolic process	n.s.	n.s.	9.82979e-12	<0.001
GO:0044260	cellular macromolecule metabolic process	n.s.	n.s.	1.12045e-11	<0.001
GO:0008152	metabolic process	n.s.	n.s.	1.21424e-11	<0.001
GO:0044464	cell part	n.s.	n.s.	1.36628e-11	<0.001
GO:0035924	cellular response to vascular endothelial growth factor stimulus	n.s.	n.s.	1.41826e-11	<0.001
GO:0043170	macromolecule metabolic process	n.s.	n.s.	1.67984e-11	<0.001
GO:0048514	blood vessel morphogenesis	n.s.	n.s.	2.04319e-11	<0.001
GO:0046483	heterocycle metabolic process	n.s.	n.s.	2.76665e-11	<0.001
GO:0034641	cellular nitrogen compound metabolic process	n.s.	n.s.	2.82859e-11	<0.001
GO:0001525	angiogenesis	n.s.	n.s.	4.03555e-11	<0.001
GO:0040011	locomotion	n.s.	n.s.	4.60052e-11	<0.001
GO:0050767	regulation of neurogenesis	3.23621e-06	0.014	5.03729e-11	<0.001
GO:0006725	cellular aromatic compound metabolic process	n.s.	n.s.	5.34506e-11	<0.001
GO:0097159	organic cyclic compound binding	n.s.	n.s.	6.09668e-11	<0.001
GO:0006928	cellular component movement	n.s.	n.s.	7.1937e-11	<0.001
GO:0060021	palate development	1.46064e-06	0.008	7.54952e-11	<0.001
GO:1901363	heterocyclic compound binding	n.s.	n.s.	7.70524e-11	<0.001
GO:0044249	cellular biosynthetic process	n.s.	n.s.	7.89901e-11	<0.001
GO:0060411	cardiac septum morphogenesis	8.03917e-10	<0.001	8.99149e-11	<0.001
GO:0055008	cardiac muscle tissue morphogenesis	1.17932e-06	0.006	8.99149e-11	<0.001
GO:1901360	organic cyclic compound metabolic process	n.s.	n.s.	9.76456e-11	<0.001
GO:0042692	muscle cell differentiation	2.56549e-06	0.01	9.86699e-11	<0.001
GO:0038084	vascular endothelial growth factor signaling pathway	n.s.	n.s.	9.91845e-11	<0.001
GO:0003151	outflow tract morphogenesis	n.s.	n.s.	1.03229e-10	<0.001
GO:0003007	heart morphogenesis	n.s.	n.s.	1.14872e-10	<0.001
GO:0007169	transmembrane receptor protein tyrosine kinase signaling pathway	1.72324e-05	0.046	1.53156e-10	<0.001
GO:0005737	cytoplasm	n.s.	n.s.	1.74828e-10	<0.001
GO:0006807	nitrogen compound metabolic process	n.s.	n.s.	1.88011e-10	<0.001
GO:0003211	cardiac ventricle formation	3.93202e-11	<0.001	2.01791e-10	<0.001
GO:0043226	organelle	n.s.	n.s.	2.66421e-10	<0.001
GO:0010594	regulation of endothelial cell migration	n.s.	n.s.	3.22655e-10	<0.001
GO:0008134	transcription factor binding	4.04309e-07	0.004	3.35857e-10	<0.001
GO:0016477	cell migration	n.s.	n.s.	3.42324e-10	<0.001
GO:0030334	regulation of cell migration	1.89642e-06	0.008	3.45539e-10	<0.001
GO:0035051	cardiocyte differentiation	1.41535e-07	0.002	3.96064e-10	<0.001
GO:0045664	regulation of neuron differentiation	4.93675e-06	0.023	4.75853e-10	<0.001
GO:0060415	muscle tissue morphogenesis	2.98085e-06	0.013	5.56318e-10	<0.001
GO:0044707	single-multicellular organism process	4.92515e-07	0.004	5.86174e-10	<0.001
GO:0032501	multicellular organismal process	n.s.	n.s.	5.96631e-10	<0.001
GO:0009968	negative regulation of signal transduction	3.81608e-10	<0.001	6.39379e-10	<0.001
GO:0006366	transcription from RNA polymerase II promoter	n.s.	n.s.	6.85764e-10	<0.001
GO:0051270	regulation of cellular component movement	5.50529e-06	0.024	7.36188e-10	<0.001
GO:0043229	intracellular organelle	n.s.	n.s.	8.79627e-10	<0.001
GO:0070887	cellular response to chemical stimulus	9.76924e-08	0.002	8.97524e-10	<0.001
GO:0009719	response to endogenous stimulus	1.22388e-07	0.002	9.10344e-10	<0.001
GO:2000145	regulation of cell motility	4.702e-06	0.021	1.02488e-09	<0.001
GO:0065009	regulation of molecular function	n.s.	n.s.	1.09494e-09	<0.001
GO:0032879	regulation of localization	n.s.	n.s.	1.1312e-09	<0.001
GO:0048562	embryonic organ morphogenesis	3.05984e-06	0.013	1.96696e-09	<0.001
GO:0048870	cell motility	n.s.	n.s.	2.07608e-09	<0.001
GO:0044093	positive regulation of molecular function	n.s.	n.s.	2.84928e-09	<0.001
GO:0035239	tube morphogenesis	6.33997e-09	<0.001	2.86435e-09	<0.001
GO:0051146	striated muscle cell differentiation	9.97123e-07	0.005	3.07531e-09	<0.001
GO:0090304	nucleic acid metabolic process	n.s.	n.s.	3.21856e-09	<0.001
GO:0019220	regulation of phosphate metabolic process	n.s.	n.s.	3.36214e-09	<0.001
GO:0009967	positive regulation of signal transduction	6.65184e-06	0.028	3.5143e-09	<0.001
GO:0035050	embryonic heart tube development	n.s.	n.s.	3.72223e-09	<0.001
GO:0051174	regulation of phosphorus metabolic process	n.s.	n.s.	3.8518e-09	<0.001
GO:0023057	negative regulation of signaling	1.55389e-09	<0.001	3.9245e-09	<0.001
GO:0010648	negative regulation of cell communication	1.71977e-09	<0.001	4.07514e-09	<0.001
GO:0003002	regionalization	n.s.	n.s.	4.23375e-09	<0.001
GO:0001709	cell fate determination	2.699e-07	0.003	4.4126e-09	<0.001
GO:0023056	positive regulation of signaling	4.73887e-07	0.004	4.53791e-09	<0.001
GO:0030335	positive regulation of cell migration	1.41063e-05	0.04	4.77843e-09	<0.001
GO:0010647	positive regulation of cell communication	5.35471e-07	0.004	5.007e-09	<0.001
GO:0010632	regulation of epithelial cell migration	n.s.	n.s.	5.59766e-09	<0.001
GO:0010595	positive regulation of endothelial cell migration	n.s.	n.s.	5.82308e-09	<0.001
GO:2000147	positive regulation of cell motility	n.s.	n.s.	7.17321e-09	<0.001
GO:0055024	regulation of cardiac muscle tissue development	6.77572e-12	<0.001	7.28469e-09	<0.001
GO:0007399	nervous system development	n.s.	n.s.	8.28202e-09	<0.001
GO:0023019	signal transduction involved in regulation of gene expression	4.70245e-08	0.002	9.10429e-09	<0.001
GO:0003012	muscle system process	n.s.	n.s.	9.50599e-09	<0.001
GO:0003148	outflow tract septum morphogenesis	1.06583e-10	<0.001	9.87362e-09	<0.001
GO:0051128	regulation of cellular component organization	4.02304e-06	0.016	1.04572e-08	<0.001
GO:0048732	gland development	2.3457e-06	0.01	1.09643e-08	<0.001
GO:0040012	regulation of locomotion	7.30878e-06	0.029	1.23412e-08	<0.001
GO:0001503	ossification	n.s.	n.s.	1.24355e-08	<0.001
GO:0051272	positive regulation of cellular component movement	n.s.	n.s.	1.29325e-08	<0.001
GO:0045766	positive regulation of angiogenesis	n.s.	n.s.	1.40845e-08	<0.001
GO:0051130	positive regulation of cellular component organization	4.63128e-06	0.017	1.41144e-08	<0.001
GO:0051216	cartilage development	n.s.	n.s.	1.41268e-08	<0.001
GO:0035295	tube development	6.8112e-07	0.004	1.41406e-08	<0.001
GO:0035107	appendage morphogenesis	1.19881e-08	<0.001	1.79941e-08	<0.001
GO:0035108	limb morphogenesis	1.19881e-08	<0.001	1.79941e-08	<0.001
GO:2000027	regulation of organ morphogenesis	3.06398e-10	<0.001	1.80605e-08	<0.001
GO:0048534	hematopoietic or lymphoid organ development	n.s.	n.s.	1.96173e-08	<0.001
GO:0040017	positive regulation of locomotion	9.14067e-06	0.031	2.01338e-08	<0.001
GO:0007411	axon guidance	n.s.	n.s.	2.20822e-08	<0.001
GO:0097485	neuron projection guidance	n.s.	n.s.	2.20822e-08	<0.001
GO:0060562	epithelial tube morphogenesis	1.29486e-08	<0.001	2.22356e-08	<0.001
GO:0005667	transcription factor complex	9.55365e-07	0.005	2.29026e-08	<0.001
GO:0007167	enzyme linked receptor protein signaling pathway	1.17381e-15	<0.001	2.34615e-08	<0.001
GO:0050678	regulation of epithelial cell proliferation	8.94103e-06	0.029	2.39228e-08	<0.001
GO:0044057	regulation of system process	n.s.	n.s.	2.47172e-08	<0.001
GO:0001667	ameboidal cell migration	n.s.	n.s.	2.57308e-08	<0.001
GO:0048844	artery morphogenesis	n.s.	n.s.	2.60935e-08	<0.001
GO:0021700	developmental maturation	n.s.	n.s.	2.69097e-08	<0.001
GO:0009792	embryo development ending in birth or egg hatching	n.s.	n.s.	3.11351e-08	<0.001
GO:0055007	cardiac muscle cell differentiation	4.72115e-09	<0.001	3.32026e-08	<0.001
GO:0010634	positive regulation of epithelial cell migration	n.s.	n.s.	5.28795e-08	0.001
GO:0010033	response to organic substance	2.29063e-07	0.003	6.36334e-08	0.001
GO:0045165	cell fate commitment	n.s.	n.s.	7.05072e-08	0.001
GO:0043231	intracellular membrane-bounded organelle	n.s.	n.s.	7.12668e-08	0.001
GO:0001701	in utero embryonic development	n.s.	n.s.	7.1556e-08	0.001
GO:0060045	positive regulation of cardiac muscle cell proliferation	1.45057e-08	<0.001	7.18525e-08	0.001
GO:0035326	enhancer binding	2.50155e-07	0.003	7.64558e-08	0.001
GO:0043227	membrane-bounded organelle	n.s.	n.s.	8.31856e-08	0.001
GO:0045596	negative regulation of cell differentiation	1.0843e-08	<0.001	8.60187e-08	0.001
GO:0043085	positive regulation of catalytic activity	n.s.	n.s.	8.82309e-08	0.001
GO:0009790	embryo development	n.s.	n.s.	8.82701e-08	0.001
GO:0055021	regulation of cardiac muscle tissue growth	5.39466e-08	0.002	9.24557e-08	0.001
GO:0043009	chordate embryonic development	n.s.	n.s.	9.89929e-08	0.001
GO:0048585	negative regulation of response to stimulus	2.51963e-08	<0.001	1.18169e-07	0.001
GO:0001936	regulation of endothelial cell proliferation	n.s.	n.s.	1.27683e-07	0.001
GO:0060216	definitive hemopoiesis	n.s.	n.s.	1.29053e-07	0.001
GO:0003676	nucleic acid binding	n.s.	n.s.	1.46291e-07	0.001
GO:0001158	enhancer sequence-specific DNA binding	n.s.	n.s.	1.4723e-07	0.001
GO:0071407	cellular response to organic cyclic compound	1.53294e-08	<0.001	1.47679e-07	0.001
GO:0043069	negative regulation of programmed cell death	6.90725e-07	0.004	1.50436e-07	0.001
GO:0060548	negative regulation of cell death	7.33413e-07	0.005	1.59058e-07	0.001
GO:0061448	connective tissue development	n.s.	n.s.	1.6199e-07	0.001
GO:2000736	regulation of stem cell differentiation	1.29486e-08	<0.001	1.68311e-07	0.001
GO:0055010	ventricular cardiac muscle tissue morphogenesis	n.s.	n.s.	1.83947e-07	0.001
GO:0060043	regulation of cardiac muscle cell proliferation	1.29875e-08	<0.001	1.90067e-07	0.001
GO:0030513	positive regulation of BMP signaling pathway	n.s.	n.s.	1.90067e-07	0.001
GO:0072104	glomerular capillary formation	n.s.	n.s.	1.95387e-07	0.001
GO:0048468	cell development	7.59663e-06	0.029	2.05475e-07	0.001
GO:0003128	heart field specification	7.50359e-09	<0.001	2.17114e-07	0.002
GO:0003139	secondary heart field specification	7.50359e-09	<0.001	2.17114e-07	0.002
GO:0009952	anterior/posterior pattern specification	6.13211e-07	0.004	2.74615e-07	0.002
GO:0006796	phosphate-containing compound metabolic process	n.s.	n.s.	2.78564e-07	0.002
GO:0048704	embryonic skeletal system morphogenesis	n.s.	n.s.	2.85611e-07	0.002
GO:0043549	regulation of kinase activity	n.s.	n.s.	3.01571e-07	0.002
GO:0050679	positive regulation of epithelial cell proliferation	n.s.	n.s.	3.14159e-07	0.002
GO:0001938	positive regulation of endothelial cell proliferation	n.s.	n.s.	3.33999e-07	0.002
GO:0060420	regulation of heart growth	1.41535e-07	0.002	3.45628e-07	0.002
GO:0033674	positive regulation of kinase activity	n.s.	n.s.	3.56615e-07	0.002
GO:0043167	ion binding	n.s.	n.s.	3.64734e-07	0.002
GO:0060537	muscle tissue development	n.s.	n.s.	3.67956e-07	0.003
GO:0048705	skeletal system morphogenesis	n.s.	n.s.	3.73338e-07	0.003
GO:0003143	embryonic heart tube morphogenesis	1.20797e-09	<0.001	3.94656e-07	0.003
GO:0001932	regulation of protein phosphorylation	n.s.	n.s.	4.09617e-07	0.003
GO:0030278	regulation of ossification	1.9389e-09	<0.001	4.31593e-07	0.003
GO:0001228	RNA polymerase II transcription regulatory region sequence-specific DNA binding transcription factor activity involved in positive regulation of transcription	n.s.	n.s.	4.62298e-07	0.003
GO:0016202	regulation of striated muscle tissue development	2.61821e-10	<0.001	5.01856e-07	0.003
GO:0031399	regulation of protein modification process	n.s.	n.s.	5.74354e-07	0.003
GO:1901861	regulation of muscle tissue development	2.99974e-10	<0.001	6.08303e-07	0.003
GO:0048634	regulation of muscle organ development	3.43169e-10	<0.001	6.08303e-07	0.003
GO:0043067	regulation of programmed cell death	5.1979e-08	0.002	6.4347e-07	0.003
GO:0010941	regulation of cell death	2.6029e-08	0.001	7.02723e-07	0.003
GO:0006793	phosphorus metabolic process	n.s.	n.s.	7.22139e-07	0.003
GO:0051347	positive regulation of transferase activity	n.s.	n.s.	7.68517e-07	0.003
GO:0043066	negative regulation of apoptotic process	1.60167e-06	0.008	7.68976e-07	0.003
GO:0042325	regulation of phosphorylation	n.s.	n.s.	8.22201e-07	0.003
GO:0051338	regulation of transferase activity	n.s.	n.s.	8.24574e-07	0.003
GO:0051240	positive regulation of multicellular organismal process	1.64167e-05	0.046	8.76753e-07	0.003
GO:0032270	positive regulation of cellular protein metabolic process	n.s.	n.s.	1.08521e-06	0.003
GO:0014070	response to organic cyclic compound	6.08215e-07	0.004	1.24377e-06	0.003
GO:0043500	muscle adaptation	n.s.	n.s.	1.27619e-06	0.003
GO:0000982	RNA polymerase II core promoter proximal region sequence-specific DNA binding transcription factor activity	n.s.	n.s.	1.29009e-06	0.003
GO:1902531	regulation of intracellular signal transduction	n.s.	n.s.	1.41934e-06	0.003
GO:0046983	protein dimerization activity	n.s.	n.s.	1.52992e-06	0.003
GO:0016043	cellular component organization	n.s.	n.s.	1.61679e-06	0.003
GO:0045859	regulation of protein kinase activity	n.s.	n.s.	1.67509e-06	0.003
GO:0051345	positive regulation of hydrolase activity	n.s.	n.s.	1.73842e-06	0.005
GO:0030097	hemopoiesis	n.s.	n.s.	1.81617e-06	0.005
GO:0035556	intracellular signal transduction	n.s.	n.s.	1.97163e-06	0.005
GO:0032268	regulation of cellular protein metabolic process	n.s.	n.s.	2.00307e-06	0.005
GO:0090092	regulation of transmembrane receptor protein serine/threonine kinase signaling pathway	5.03367e-10	<0.001	2.01683e-06	0.005
GO:0061138	morphogenesis of a branching epithelium	n.s.	n.s.	2.17763e-06	0.005
GO:0008283	cell proliferation	5.2062e-06	0.024	2.18932e-06	0.005
GO:0042981	regulation of apoptotic process	1.02855e-07	0.002	2.26207e-06	0.005
GO:0048754	branching morphogenesis of an epithelial tube	n.s.	n.s.	2.30297e-06	0.005
GO:0001934	positive regulation of protein phosphorylation	n.s.	n.s.	2.36368e-06	0.005
GO:0003206	cardiac chamber morphogenesis	n.s.	n.s.	2.37413e-06	0.005
GO:0008016	regulation of heart contraction	n.s.	n.s.	2.48434e-06	0.005
GO:0048638	regulation of developmental growth	1.26079e-06	0.006	2.50073e-06	0.005
GO:0048584	positive regulation of response to stimulus	n.s.	n.s.	2.64459e-06	0.005
GO:0030182	neuron differentiation	3.75645e-07	0.003	2.82583e-06	0.005
GO:0038089	positive regulation of cell migration by vascular endothelial growth factor signaling pathway	n.s.	n.s.	2.83349e-06	0.006
GO:0010092	specification of organ identity	5.39169e-07	0.004	2.86308e-06	0.007
GO:0048407	platelet-derived growth factor binding	n.s.	n.s.	2.86308e-06	0.007
GO:0030510	regulation of BMP signaling pathway	8.63062e-08	0.002	2.99877e-06	0.007
GO:0043535	regulation of blood vessel endothelial cell migration	n.s.	n.s.	3.35768e-06	0.007
GO:0046620	regulation of organ growth	1.66279e-06	0.008	3.40274e-06	0.007
GO:0001763	morphogenesis of a branching structure	n.s.	n.s.	3.66465e-06	0.007
GO:0071840	cellular component organization or biogenesis	n.s.	n.s.	3.77892e-06	0.007
GO:0003156	regulation of organ formation	9.5695e-10	<0.001	3.78447e-06	0.008
GO:0090100	positive regulation of transmembrane receptor protein serine/threonine kinase signaling pathway	1.66279e-06	0.008	3.85311e-06	0.008
GO:0006936	muscle contraction	n.s.	n.s.	3.85802e-06	0.008
GO:0000979	RNA polymerase II core promoter sequence-specific DNA binding	n.s.	n.s.	4.00892e-06	0.008
GO:0061351	neural precursor cell proliferation	n.s.	n.s.	4.00892e-06	0.008
GO:0050790	regulation of catalytic activity	n.s.	n.s.	4.12429e-06	0.008
GO:0030326	embryonic limb morphogenesis	1.48833e-08	<0.001	4.20653e-06	0.008
GO:0035113	embryonic appendage morphogenesis	1.48833e-08	<0.001	4.20653e-06	0.008
GO:0051145	smooth muscle cell differentiation	n.s.	n.s.	4.71647e-06	0.01
GO:0043552	positive regulation of phosphatidylinositol 3-kinase activity	n.s.	n.s.	4.77415e-06	0.01
GO:0048010	vascular endothelial growth factor receptor signaling pathway	n.s.	n.s.	4.77415e-06	0.01
GO:0060343	trabecula formation	n.s.	n.s.	4.77415e-06	0.01
GO:0001046	core promoter sequence-specific DNA binding	n.s.	n.s.	5.01689e-06	0.01
GO:0030855	epithelial cell differentiation	n.s.	n.s.	5.07186e-06	0.01
GO:0040008	regulation of growth	1.79559e-06	0.008	5.09723e-06	0.01
GO:0045860	positive regulation of protein kinase activity	n.s.	n.s.	5.52788e-06	0.011
GO:0044449	contractile fiber part	n.s.	n.s.	5.9109e-06	0.011
GO:0003279	cardiac septum development	2.17762e-06	0.009	6.34438e-06	0.012
GO:0090218	positive regulation of lipid kinase activity	n.s.	n.s.	6.34438e-06	0.012
GO:0008285	negative regulation of cell proliferation	1.28856e-06	0.006	6.3593e-06	0.012
GO:0005622	intracellular	n.s.	n.s.	6.444e-06	0.012
GO:0031401	positive regulation of protein modification process	n.s.	n.s.	6.74792e-06	0.016
GO:0045667	regulation of osteoblast differentiation	1.05413e-09	<0.001	6.97641e-06	0.016
GO:0060037	pharyngeal system development	3.31741e-06	0.016	6.98847e-06	0.017
GO:0051098	regulation of binding	n.s.	n.s.	7.42956e-06	0.019
GO:0001159	core promoter proximal region DNA binding	n.s.	n.s.	7.53399e-06	0.019
GO:0001822	kidney development	3.95759e-06	0.016	7.62012e-06	0.019
GO:0071900	regulation of protein serine/threonine kinase activity	n.s.	n.s.	7.69265e-06	0.019
GO:0043536	positive regulation of blood vessel endothelial cell migration	n.s.	n.s.	8.30892e-06	0.02
GO:0048738	cardiac muscle tissue development	n.s.	n.s.	8.30892e-06	0.02
GO:0032870	cellular response to hormone stimulus	1.31226e-06	0.006	8.78053e-06	0.021
GO:0014068	positive regulation of phosphatidylinositol 3-kinase signaling	n.s.	n.s.	9.10466e-06	0.021
GO:0003166	bundle of His development	4.6366e-06	0.021	9.3221e-06	0.029
GO:0021570	rhombomere 4 development	n.s.	n.s.	9.3221e-06	0.029
GO:0038086	VEGF-activated platelet-derived growth factor receptor signaling pathway	n.s.	n.s.	9.3221e-06	0.029
GO:0038091	positive regulation of cell proliferation by VEGF-activated platelet derived growth factor receptor signaling pathway	n.s.	n.s.	9.3221e-06	0.029
GO:0072277	metanephric glomerular capillary formation	n.s.	n.s.	9.3221e-06	0.029
GO:0045665	negative regulation of neuron differentiation	n.s.	n.s.	9.75513e-06	0.029
GO:0030099	myeloid cell differentiation	n.s.	n.s.	1.0208e-05	0.029
GO:0060413	atrial septum morphogenesis	2.24226e-06	0.01	1.03011e-05	0.03
GO:0003300	cardiac muscle hypertrophy	n.s.	n.s.	1.03011e-05	0.03
GO:0010562	positive regulation of phosphorus metabolic process	n.s.	n.s.	1.16491e-05	0.035
GO:0045937	positive regulation of phosphate metabolic process	n.s.	n.s.	1.16491e-05	0.035
GO:0048666	neuron development	n.s.	n.s.	1.16835e-05	0.035
GO:0001077	RNA polymerase II core promoter proximal region sequence-specific DNA binding transcription factor activity involved in positive regulation of transcription	n.s.	n.s.	1.20565e-05	0.035
GO:0001947	heart looping	3.95991e-10	<0.001	1.22997e-05	0.036
GO:0006464	cellular protein modification process	n.s.	n.s.	1.27696e-05	0.036
GO:0036211	protein modification process	n.s.	n.s.	1.27696e-05	0.036
GO:0021546	rhombomere development	n.s.	n.s.	1.2783e-05	0.04
GO:0043569	negative regulation of insulin-like growth factor receptor signaling pathway	n.s.	n.s.	1.2783e-05	0.04
GO:0060997	dendritic spine morphogenesis	n.s.	n.s.	1.2783e-05	0.04
GO:0001958	endochondral ossification	n.s.	n.s.	1.37124e-05	0.04
GO:0036075	replacement ossification	n.s.	n.s.	1.37124e-05	0.04
GO:0042327	positive regulation of phosphorylation	n.s.	n.s.	1.45595e-05	0.042
GO:0014897	striated muscle hypertrophy	n.s.	n.s.	1.47239e-05	0.043
GO:0048568	embryonic organ development	n.s.	n.s.	1.49402e-05	0.044
GO:0051246	regulation of protein metabolic process	n.s.	n.s.	1.53764e-05	0.045
GO:0051247	positive regulation of protein metabolic process	n.s.	n.s.	1.57717e-05	0.045
GO:0044087	regulation of cellular component biogenesis	n.s.	n.s.	1.61618e-05	0.045
GO:0003208	cardiac ventricle morphogenesis	n.s.	n.s.	1.73173e-05	0.046
GO:0051241	negative regulation of multicellular organismal process	n.s.	n.s.	1.79495e-05	0.046
GO:0060048	cardiac muscle contraction	n.s.	n.s.	1.81228e-05	0.046
GO:0032989	cellular component morphogenesis	5.60485e-09	<0.001	1.82404e-05	0.046
GO:1900542	regulation of purine nucleotide metabolic process	n.s.	n.s.	1.82404e-05	0.046
GO:0010631	epithelial cell migration	n.s.	n.s.	1.88294e-05	0.046
GO:0033613	activating transcription factor binding	n.s.	n.s.	1.88294e-05	0.046
GO:0042476	odontogenesis	3.86015e-07	0.004	2.00602e-05	0.047
GO:0035136	forelimb morphogenesis	3.32289e-06	0.016	2.146e-05	0.049
GO:0006140	regulation of nucleotide metabolic process	n.s.	n.s.	2.18332e-05	0.05
GO:0001047	core promoter binding	n.s.	n.s.	2.21272e-05	0.05
GO:0007275	multicellular organismal development	9.10328e-20	<0.001	n.s.	n.s.
GO:0006355	regulation of transcription, DNA-templated	1.01526e-14	<0.001	n.s.	n.s.
GO:0002009	morphogenesis of an epithelium	1.92511e-10	<0.001	n.s.	n.s.
GO:0003002	regionalization	2.29726e-10	<0.001	n.s.	n.s.
GO:0016055	Wnt signaling pathway	5.31286e-09	<0.001	n.s.	n.s.
GO:0030509	BMP signaling pathway	8.08894e-09	<0.001	n.s.	n.s.
GO:0060828	regulation of canonical Wnt signaling pathway	1.20186e-08	<0.001	n.s.	n.s.
GO:0090090	negative regulation of canonical Wnt signaling pathway	1.29486e-08	<0.001	n.s.	n.s.
GO:0045995	regulation of embryonic development	2.23415e-08	<0.001	n.s.	n.s.
GO:0000904	cell morphogenesis involved in differentiation	2.55165e-08	<0.001	n.s.	n.s.
GO:0045778	positive regulation of ossification	3.11642e-08	0.001	n.s.	n.s.
GO:0072089	stem cell proliferation	3.11642e-08	0.001	n.s.	n.s.
GO:0060485	mesenchyme development	3.15561e-08	0.001	n.s.	n.s.
GO:0030111	regulation of Wnt signaling pathway	4.33646e-08	0.001	n.s.	n.s.
GO:0030855	epithelial cell differentiation	5.6318e-08	0.002	n.s.	n.s.
GO:0045598	regulation of fat cell differentiation	6.8746e-08	0.002	n.s.	n.s.
GO:0001837	epithelial to mesenchymal transition	7.1023e-08	0.002	n.s.	n.s.
GO:0060686	negative regulation of prostatic bud formation	7.68037e-08	0.002	n.s.	n.s.
GO:0060039	pericardium development	2.98193e-07	0.003	n.s.	n.s.
GO:0051891	positive regulation of cardioblast differentiation	3.78946e-07	0.004	n.s.	n.s.
GO:0061312	BMP signaling pathway involved in heart development	3.78946e-07	0.004	n.s.	n.s.
GO:0051153	regulation of striated muscle cell differentiation	5.32136e-07	0.004	n.s.	n.s.
GO:0030178	negative regulation of Wnt signaling pathway	5.6274e-07	0.004	n.s.	n.s.
GO:0032501	multicellular organismal process	5.95856e-07	0.004	n.s.	n.s.
GO:0000989	transcription factor binding transcription factor activity	6.73215e-07	0.004	n.s.	n.s.
GO:0000988	protein binding transcription factor activity	7.23927e-07	0.005	n.s.	n.s.
GO:0051726	regulation of cell cycle	7.43591e-07	0.005	n.s.	n.s.
GO:0030501	positive regulation of bone mineralization	8.03946e-07	0.005	n.s.	n.s.
GO:0010463	mesenchymal cell proliferation	9.11571e-07	0.005	n.s.	n.s.
GO:0072132	mesenchyme morphogenesis	9.11571e-07	0.005	n.s.	n.s.
GO:0071772	response to BMP	9.15879e-07	0.005	n.s.	n.s.
GO:0071773	cellular response to BMP stimulus	9.15879e-07	0.005	n.s.	n.s.
GO:0060685	regulation of prostatic bud formation	1.12181e-06	0.006	n.s.	n.s.
GO:0000902	cell morphogenesis	1.14636e-06	0.006	n.s.	n.s.
GO:0070169	positive regulation of biomineral tissue development	1.2486e-06	0.006	n.s.	n.s.
GO:0042475	odontogenesis of dentin-containing tooth	1.28005e-06	0.006	n.s.	n.s.
GO:0033993	response to lipid	1.28999e-06	0.006	n.s.	n.s.
GO:1901213	regulation of transcription from RNA polymerase II promoter involved in heart development	1.46144e-06	0.008	n.s.	n.s.
GO:0051148	negative regulation of muscle cell differentiation	1.53852e-06	0.008	n.s.	n.s.
GO:0003179	heart valve morphogenesis	1.65641e-06	0.008	n.s.	n.s.
GO:0045599	negative regulation of fat cell differentiation	1.88269e-06	0.008	n.s.	n.s.
GO:0060393	regulation of pathway-restricted SMAD protein phosphorylation	1.88269e-06	0.008	n.s.	n.s.
GO:0055003	cardiac myofibril assembly	2.24226e-06	0.01	n.s.	n.s.
GO:0043627	response to estrogen	2.27581e-06	0.01	n.s.	n.s.
GO:0051890	regulation of cardioblast differentiation	2.58293e-06	0.012	n.s.	n.s.
GO:0003712	transcription cofactor activity	2.61771e-06	0.012	n.s.	n.s.
GO:0051154	negative regulation of striated muscle cell differentiation	3.31741e-06	0.016	n.s.	n.s.
GO:0051147	regulation of muscle cell differentiation	3.33689e-06	0.016	n.s.	n.s.
GO:0035137	hindlimb morphogenesis	3.97119e-06	0.016	n.s.	n.s.
GO:0071396	cellular response to lipid	6.05046e-06	0.025	n.s.	n.s.
GO:0048545	response to steroid hormone	6.58521e-06	0.027	n.s.	n.s.
GO:0010942	positive regulation of cell death	6.76555e-06	0.028	n.s.	n.s.
GO:0043065	positive regulation of apoptotic process	6.774e-06	0.028	n.s.	n.s.
GO:1901700	response to oxygen-containing compound	8.34296e-06	0.029	n.s.	n.s.
GO:0009725	response to hormone	8.40331e-06	0.029	n.s.	n.s.
GO:0043068	positive regulation of programmed cell death	8.53554e-06	0.029	n.s.	n.s.
GO:0003203	endocardial cushion morphogenesis	9.0538e-06	0.03	n.s.	n.s.
GO:0060536	cartilage morphogenesis	9.0538e-06	0.03	n.s.	n.s.
GO:0060973	cell migration involved in heart development	9.0538e-06	0.03	n.s.	n.s.
GO:1901722	regulation of cell proliferation involved in kidney development	9.0538e-06	0.03	n.s.	n.s.
GO:0035116	embryonic hindlimb morphogenesis	1.07934e-05	0.032	n.s.	n.s.
GO:0071383	cellular response to steroid hormone stimulus	1.14209e-05	0.032	n.s.	n.s.
GO:0010717	regulation of epithelial to mesenchymal transition	1.21198e-05	0.032	n.s.	n.s.
GO:0060317	cardiac epithelial to mesenchymal transition	1.21578e-05	0.032	n.s.	n.s.
GO:0061311	cell surface receptor signaling pathway involved in heart development	1.21578e-05	0.032	n.s.	n.s.
GO:0007178	transmembrane receptor protein serine/threonine kinase signaling pathway	1.2359e-05	0.034	n.s.	n.s.
GO:0035115	embryonic forelimb morphogenesis	1.30984e-05	0.036	n.s.	n.s.
GO:0003215	cardiac right ventricle morphogenesis	1.48895e-05	0.041	n.s.	n.s.
GO:0070696	transmembrane receptor protein serine/threonine kinase binding	1.48895e-05	0.041	n.s.	n.s.
GO:0030239	myofibril assembly	1.59891e-05	0.045	n.s.	n.s.
GO:2000826	regulation of heart morphogenesis	1.59891e-05	0.045	n.s.	n.s.

## Sheet: GO subsets
attrib ID	attrib name	overlap	human alone	mouse alone
GO:0048646	anatomical structure formation involved in morphogenesis	5.31862e-17	n.s.	1.47435e-08
GO:0044767	single-organism developmental process	3.32652e-18	4.23594e-06	1.48439e-08
GO:0032502	developmental process	2.00877e-17	1.21522e-05	1.73626e-08
GO:0001525	angiogenesis	n.s.	n.s.	9.9028e-08
GO:2000026	regulation of multicellular organismal development	1.56993e-16	n.s.	1.14474e-07
GO:0019219	regulation of nucleobase-containing compound metabolic process	1.80116e-16	n.s.	2.12068e-07
GO:0051239	regulation of multicellular organismal process	6.30774e-15	n.s.	6.4324e-07
GO:0006357	regulation of transcription from RNA polymerase II promoter	4.25997e-15	n.s.	7.47749e-07
GO:0048856	anatomical structure development	8.85554e-14	n.s.	7.59028e-07
GO:0051171	regulation of nitrogen compound metabolic process	5.57645e-16	n.s.	7.88539e-07
GO:0048522	positive regulation of cellular process	2.61582e-11	n.s.	1.19264e-06
GO:0048513	organ development	1.43836e-11	n.s.	1.65706e-06
GO:0050793	regulation of developmental process	4.02441e-15	n.s.	2.85974e-06
GO:1901342	regulation of vasculature development	9.31538e-06	n.s.	3.07094e-06
GO:0048518	positive regulation of biological process	1.45075e-09	2.28558e-05	3.89522e-06
GO:0045765	regulation of angiogenesis	n.s.	n.s.	4.36383e-06
GO:0048731	system development	1.40869e-10	n.s.	4.61196e-06
GO:0048869	cellular developmental process	6.51548e-13	n.s.	5.08114e-06
GO:0080090	regulation of primary metabolic process	9.23222e-14	n.s.	5.15335e-06
GO:0031323	regulation of cellular metabolic process	3.80003e-13	n.s.	6.12021e-06
GO:0051094	positive regulation of developmental process	9.67364e-17	n.s.	6.21897e-06
GO:0045892	negative regulation of transcription, DNA-templated	1.70122e-14	n.s.	6.46066e-06
GO:0060997	dendritic spine morphogenesis	n.s.	n.s.	6.62314e-06
GO:0048523	negative regulation of cellular process	6.5267e-14	n.s.	7.93841e-06
GO:0031327	negative regulation of cellular biosynthetic process	4.70712e-13	n.s.	8.52662e-06
GO:0048519	negative regulation of biological process	4.88501e-13	n.s.	9.39254e-06
GO:2000113	negative regulation of cellular macromolecule biosynthetic process	3.40475e-13	n.s.	9.67191e-06
GO:0050789	regulation of biological process	3.32074e-11	n.s.	9.88319e-06
GO:1902679	negative regulation of RNA biosynthetic process	2.79918e-14	n.s.	1.0339e-05
GO:0050794	regulation of cellular process	1.06698e-12	2.35237e-06	1.1141e-05
GO:0031326	regulation of cellular biosynthetic process	1.46927e-14	1.74144e-05	1.23145e-05
GO:0009890	negative regulation of biosynthetic process	6.90459e-13	n.s.	1.26098e-05
GO:0051252	regulation of RNA metabolic process	1.68468e-15	n.s.	1.62406e-05
GO:0090090	negative regulation of canonical Wnt signaling pathway	n.s.	4.37281e-06	n.s.
GO:0010942	positive regulation of cell death	n.s.	1.92161e-05	n.s.
GO:0009968	negative regulation of signal transduction	1.98161e-06	1.98522e-05	n.s.
GO:0009889	regulation of biosynthetic process	2.16174e-14	2.33498e-05	n.s.
GO:0048598	embryonic morphogenesis	1.31021e-20	n.s.	n.s.
GO:0009653	anatomical structure morphogenesis	3.29187e-19	n.s.	n.s.
GO:0003207	cardiac chamber formation	9.39908e-17	n.s.	n.s.
GO:0042127	regulation of cell proliferation	3.08514e-16	n.s.	n.s.
GO:0048729	tissue morphogenesis	1.14432e-15	n.s.	n.s.
GO:0043565	sequence-specific DNA binding	1.48668e-15	n.s.	n.s.
GO:0006355	regulation of transcription, DNA-templated	1.71397e-15	n.s.	n.s.
GO:2001141	regulation of RNA biosynthetic process	2.88326e-15	n.s.	n.s.
GO:2000112	regulation of cellular macromolecule biosynthetic process	2.90339e-15	n.s.	n.s.
GO:0010556	regulation of macromolecule biosynthetic process	1.03953e-14	n.s.	n.s.
GO:0003211	cardiac ventricle formation	1.35203e-14	n.s.	n.s.
GO:0010629	negative regulation of gene expression	2.4061e-14	n.s.	n.s.
GO:0055024	regulation of cardiac muscle tissue development	3.89591e-14	n.s.	n.s.
GO:0010468	regulation of gene expression	5.01245e-14	n.s.	n.s.
GO:0007389	pattern specification process	5.18631e-14	n.s.	n.s.
GO:0051253	negative regulation of RNA metabolic process	6.77364e-14	n.s.	n.s.
GO:0009888	tissue development	6.87176e-14	n.s.	n.s.
GO:0003700	sequence-specific DNA binding transcription factor activity	1.10843e-13	n.s.	n.s.
GO:0001071	nucleic acid binding transcription factor activity	1.13717e-13	n.s.	n.s.
GO:0060255	regulation of macromolecule metabolic process	2.05314e-13	n.s.	n.s.
GO:0000981	sequence-specific DNA binding RNA polymerase II transcription factor activity	2.61555e-13	n.s.	n.s.
GO:0060411	cardiac septum morphogenesis	6.87402e-13	n.s.	n.s.
GO:0045934	negative regulation of nucleobase-containing compound metabolic process	7.29693e-13	n.s.	n.s.
GO:0008284	positive regulation of cell proliferation	7.37574e-13	n.s.	n.s.
GO:0045944	positive regulation of transcription from RNA polymerase II promoter	1.00265e-12	n.s.	n.s.
GO:0010558	negative regulation of macromolecule biosynthetic process	1.05715e-12	n.s.	n.s.
GO:0051172	negative regulation of nitrogen compound metabolic process	1.15859e-12	n.s.	n.s.
GO:0045935	positive regulation of nucleobase-containing compound metabolic process	1.25583e-12	n.s.	n.s.
GO:0002009	morphogenesis of an epithelium	1.40074e-12	n.s.	n.s.
GO:0060043	regulation of cardiac muscle cell proliferation	1.64139e-12	n.s.	n.s.
GO:0051173	positive regulation of nitrogen compound metabolic process	2.21618e-12	n.s.	n.s.
GO:0030154	cell differentiation	2.85395e-12	n.s.	n.s.
GO:0045597	positive regulation of cell differentiation	3.45809e-12	n.s.	n.s.
GO:0019222	regulation of metabolic process	3.96473e-12	n.s.	n.s.
GO:0045893	positive regulation of transcription, DNA-templated	4.18203e-12	n.s.	n.s.
GO:0000122	negative regulation of transcription from RNA polymerase II promoter	4.34918e-12	n.s.	n.s.
GO:0010628	positive regulation of gene expression	5.19991e-12	n.s.	n.s.
GO:0060045	positive regulation of cardiac muscle cell proliferation	5.45488e-12	n.s.	n.s.
GO:0010557	positive regulation of macromolecule biosynthetic process	6.39173e-12	n.s.	n.s.
GO:0035107	appendage morphogenesis	6.65378e-12	n.s.	n.s.
GO:0035108	limb morphogenesis	6.65378e-12	n.s.	n.s.
GO:0031328	positive regulation of cellular biosynthetic process	6.85358e-12	n.s.	n.s.
GO:0055021	regulation of cardiac muscle tissue growth	7.17072e-12	n.s.	n.s.
GO:1902680	positive regulation of RNA biosynthetic process	9.87952e-12	n.s.	n.s.
GO:0003148	outflow tract septum morphogenesis	1.00946e-11	n.s.	n.s.
GO:0009891	positive regulation of biosynthetic process	1.05895e-11	n.s.	n.s.
GO:0016202	regulation of striated muscle tissue development	1.27162e-11	n.s.	n.s.
GO:1901861	regulation of muscle tissue development	1.41103e-11	n.s.	n.s.
GO:0051254	positive regulation of RNA metabolic process	1.51279e-11	n.s.	n.s.
GO:0048634	regulation of muscle organ development	1.56407e-11	n.s.	n.s.
GO:0060420	regulation of heart growth	1.95877e-11	n.s.	n.s.
GO:0051093	negative regulation of developmental process	2.59183e-11	n.s.	n.s.
GO:0030326	embryonic limb morphogenesis	2.83374e-11	n.s.	n.s.
GO:0035113	embryonic appendage morphogenesis	2.83374e-11	n.s.	n.s.
GO:0065007	biological regulation	3.09222e-11	n.s.	n.s.
GO:0045595	regulation of cell differentiation	3.13452e-11	n.s.	n.s.
GO:0000977	RNA polymerase II regulatory region sequence-specific DNA binding	5.8621e-11	n.s.	n.s.
GO:0001012	RNA polymerase II regulatory region DNA binding	7.06992e-11	n.s.	n.s.
GO:0022603	regulation of anatomical structure morphogenesis	7.98146e-11	n.s.	n.s.
GO:0031324	negative regulation of cellular metabolic process	9.18035e-11	n.s.	n.s.
GO:0046620	regulation of organ growth	9.52908e-11	n.s.	n.s.
GO:0035239	tube morphogenesis	9.87453e-11	n.s.	n.s.
GO:0009892	negative regulation of metabolic process	1.16309e-10	n.s.	n.s.
GO:0045667	regulation of osteoblast differentiation	1.49555e-10	n.s.	n.s.
GO:0001947	heart looping	2.16894e-10	n.s.	n.s.
GO:0060485	mesenchyme development	2.69938e-10	n.s.	n.s.
GO:0009966	regulation of signal transduction	2.72697e-10	n.s.	n.s.
GO:0045596	negative regulation of cell differentiation	2.75459e-10	n.s.	n.s.
GO:0009887	organ morphogenesis	2.79565e-10	n.s.	n.s.
GO:0003002	regionalization	2.85587e-10	n.s.	n.s.
GO:0010605	negative regulation of macromolecule metabolic process	3.21988e-10	n.s.	n.s.
GO:0000976	transcription regulatory region sequence-specific DNA binding	3.23803e-10	n.s.	n.s.
GO:2000027	regulation of organ morphogenesis	3.61141e-10	n.s.	n.s.
GO:0003143	embryonic heart tube morphogenesis	4.89383e-10	n.s.	n.s.
GO:0044763	single-organism cellular process	6.12291e-10	n.s.	n.s.
GO:0006351	transcription, DNA-templated	6.35848e-10	n.s.	n.s.
GO:0060562	epithelial tube morphogenesis	6.82056e-10	n.s.	n.s.
GO:0006928	cellular component movement	7.09586e-10	n.s.	n.s.
GO:0045669	positive regulation of osteoblast differentiation	7.66896e-10	n.s.	n.s.
GO:0031325	positive regulation of cellular metabolic process	1.28568e-09	n.s.	n.s.
GO:0009893	positive regulation of metabolic process	1.41931e-09	n.s.	n.s.
GO:0048638	regulation of developmental growth	1.51624e-09	n.s.	n.s.
GO:0023019	signal transduction involved in regulation of gene expression	1.55345e-09	n.s.	n.s.
GO:0023051	regulation of signaling	1.57963e-09	n.s.	n.s.
GO:0010604	positive regulation of macromolecule metabolic process	1.64808e-09	n.s.	n.s.
GO:0032774	RNA biosynthetic process	1.66719e-09	n.s.	n.s.
GO:0010646	regulation of cell communication	1.82031e-09	n.s.	n.s.
GO:0001709	cell fate determination	1.83901e-09	n.s.	n.s.
GO:0035137	hindlimb morphogenesis	1.83901e-09	n.s.	n.s.
GO:0008283	cell proliferation	1.95653e-09	n.s.	n.s.
GO:0044212	transcription regulatory region DNA binding	2.6596e-09	n.s.	n.s.
GO:0003279	cardiac septum development	2.77781e-09	n.s.	n.s.
GO:0072089	stem cell proliferation	3.13663e-09	n.s.	n.s.
GO:0000975	regulatory region DNA binding	3.31419e-09	n.s.	n.s.
GO:0001067	regulatory region nucleic acid binding	3.31419e-09	n.s.	n.s.
GO:0051891	positive regulation of cardioblast differentiation	4.11935e-09	n.s.	n.s.
GO:0034654	nucleobase-containing compound biosynthetic process	5.15066e-09	n.s.	n.s.
GO:0009059	macromolecule biosynthetic process	5.29867e-09	n.s.	n.s.
GO:0044699	single-organism process	7.33967e-09	n.s.	n.s.
GO:0048562	embryonic organ morphogenesis	1.08366e-08	n.s.	n.s.
GO:0018130	heterocycle biosynthetic process	1.08891e-08	n.s.	n.s.
GO:0019438	aromatic compound biosynthetic process	1.12272e-08	n.s.	n.s.
GO:0003156	regulation of organ formation	1.1936e-08	n.s.	n.s.
GO:0003128	heart field specification	1.23064e-08	n.s.	n.s.
GO:0003139	secondary heart field specification	1.23064e-08	n.s.	n.s.
GO:0071495	cellular response to endogenous stimulus	1.27802e-08	n.s.	n.s.
GO:0060537	muscle tissue development	1.34142e-08	n.s.	n.s.
GO:0008134	transcription factor binding	1.45198e-08	n.s.	n.s.
GO:0035116	embryonic hindlimb morphogenesis	1.47358e-08	n.s.	n.s.
GO:2000736	regulation of stem cell differentiation	1.63041e-08	n.s.	n.s.
GO:0044271	cellular nitrogen compound biosynthetic process	1.83768e-08	n.s.	n.s.
GO:0030278	regulation of ossification	1.87294e-08	n.s.	n.s.
GO:0003677	DNA binding	2.6117e-08	n.s.	n.s.
GO:0090092	regulation of transmembrane receptor protein serine/threonine kinase signaling pathway	2.8046e-08	n.s.	n.s.
GO:0000904	cell morphogenesis involved in differentiation	2.82048e-08	n.s.	n.s.
GO:0051890	regulation of cardioblast differentiation	2.85949e-08	n.s.	n.s.
GO:0034645	cellular macromolecule biosynthetic process	3.35937e-08	n.s.	n.s.
GO:0060548	negative regulation of cell death	3.39046e-08	n.s.	n.s.
GO:1901362	organic cyclic compound biosynthetic process	3.46628e-08	n.s.	n.s.
GO:0016477	cell migration	4.34641e-08	n.s.	n.s.
GO:0030509	BMP signaling pathway	5.50958e-08	n.s.	n.s.
GO:0035136	forelimb morphogenesis	6.3046e-08	n.s.	n.s.
GO:0007167	enzyme linked receptor protein signaling pathway	7.26917e-08	n.s.	n.s.
GO:0048514	blood vessel morphogenesis	8.447e-08	n.s.	n.s.
GO:0043069	negative regulation of programmed cell death	8.71468e-08	n.s.	n.s.
GO:0051240	positive regulation of multicellular organismal process	9.21235e-08	n.s.	n.s.
GO:0060536	cartilage morphogenesis	1.02082e-07	n.s.	n.s.
GO:0060973	cell migration involved in heart development	1.02082e-07	n.s.	n.s.
GO:0000989	transcription factor binding transcription factor activity	1.27429e-07	n.s.	n.s.
GO:0000988	protein binding transcription factor activity	1.33934e-07	n.s.	n.s.
GO:0003179	heart valve morphogenesis	1.34562e-07	n.s.	n.s.
GO:0071310	cellular response to organic substance	1.37708e-07	n.s.	n.s.
GO:0048583	regulation of response to stimulus	1.4499e-07	n.s.	n.s.
GO:0048732	gland development	1.50181e-07	n.s.	n.s.
GO:0048870	cell motility	1.54732e-07	n.s.	n.s.
GO:0003166	bundle of His development	1.56699e-07	n.s.	n.s.
GO:0030182	neuron differentiation	1.72896e-07	n.s.	n.s.
GO:0005634	nucleus	1.91059e-07	n.s.	n.s.
GO:0001837	epithelial to mesenchymal transition	2.00337e-07	n.s.	n.s.
GO:0023056	positive regulation of signaling	2.02347e-07	n.s.	n.s.
GO:0055007	cardiac muscle cell differentiation	2.10642e-07	n.s.	n.s.
GO:0010647	positive regulation of cell communication	2.18822e-07	n.s.	n.s.
GO:0040011	locomotion	2.35044e-07	n.s.	n.s.
GO:0000982	RNA polymerase II core promoter proximal region sequence-specific DNA binding transcription factor activity	2.4637e-07	n.s.	n.s.
GO:0044707	single-multicellular organism process	2.53188e-07	n.s.	n.s.
GO:0070887	cellular response to chemical stimulus	2.61216e-07	n.s.	n.s.
GO:0001823	mesonephros development	2.65124e-07	n.s.	n.s.
GO:0010092	specification of organ identity	2.65124e-07	n.s.	n.s.
GO:0070848	response to growth factor	3.46327e-07	n.s.	n.s.
GO:0016070	RNA metabolic process	3.68286e-07	n.s.	n.s.
GO:0000902	cell morphogenesis	3.89704e-07	n.s.	n.s.
GO:0003712	transcription cofactor activity	3.90667e-07	n.s.	n.s.
GO:0010463	mesenchymal cell proliferation	3.9602e-07	n.s.	n.s.
GO:0043066	negative regulation of apoptotic process	4.10631e-07	n.s.	n.s.
GO:0032501	multicellular organismal process	4.32858e-07	n.s.	n.s.
GO:0009967	positive regulation of signal transduction	4.34064e-07	n.s.	n.s.
GO:0008285	negative regulation of cell proliferation	4.43337e-07	n.s.	n.s.
GO:0045995	regulation of embryonic development	4.6809e-07	n.s.	n.s.
GO:0009987	cellular process	4.92053e-07	n.s.	n.s.
GO:0005515	protein binding	5.42254e-07	n.s.	n.s.
GO:0038084	vascular endothelial growth factor signaling pathway	5.69633e-07	n.s.	n.s.
GO:1901213	regulation of transcription from RNA polymerase II promoter involved in heart development	5.69633e-07	n.s.	n.s.
GO:2000738	positive regulation of stem cell differentiation	5.69633e-07	n.s.	n.s.
GO:0003219	cardiac right ventricle formation	6.24316e-07	n.s.	n.s.
GO:0032870	cellular response to hormone stimulus	6.85116e-07	n.s.	n.s.
GO:0042476	odontogenesis	6.86418e-07	n.s.	n.s.
GO:0035115	embryonic forelimb morphogenesis	7.74666e-07	n.s.	n.s.
GO:0060413	atrial septum morphogenesis	7.94144e-07	n.s.	n.s.
GO:0060037	pharyngeal system development	1.07838e-06	n.s.	n.s.
GO:1901576	organic substance biosynthetic process	1.1836e-06	n.s.	n.s.
GO:0048705	skeletal system morphogenesis	1.21062e-06	n.s.	n.s.
GO:0003705	RNA polymerase II distal enhancer sequence-specific DNA binding transcription factor activity	1.29838e-06	n.s.	n.s.
GO:0071363	cellular response to growth factor stimulus	1.39207e-06	n.s.	n.s.
GO:0042475	odontogenesis of dentin-containing tooth	1.42417e-06	n.s.	n.s.
GO:0045599	negative regulation of fat cell differentiation	1.42546e-06	n.s.	n.s.
GO:0010941	regulation of cell death	1.44831e-06	n.s.	n.s.
GO:0001228	RNA polymerase II transcription regulatory region sequence-specific DNA binding transcription factor activity involved in positive regulation of transcription	1.45775e-06	n.s.	n.s.
GO:0071407	cellular response to organic cyclic compound	1.47556e-06	n.s.	n.s.
GO:0040008	regulation of growth	1.48522e-06	n.s.	n.s.
GO:0060575	intestinal epithelial cell differentiation	1.55461e-06	n.s.	n.s.
GO:0061312	BMP signaling pathway involved in heart development	1.55461e-06	n.s.	n.s.
GO:0072104	glomerular capillary formation	1.55461e-06	n.s.	n.s.
GO:1901723	negative regulation of cell proliferation involved in kidney development	1.55461e-06	n.s.	n.s.
GO:0060021	palate development	1.55973e-06	n.s.	n.s.
GO:0051098	regulation of binding	1.63714e-06	n.s.	n.s.
GO:0035051	cardiocyte differentiation	1.64111e-06	n.s.	n.s.
GO:0048589	developmental growth	1.69549e-06	n.s.	n.s.
GO:0090100	positive regulation of transmembrane receptor protein serine/threonine kinase signaling pathway	1.70566e-06	n.s.	n.s.
GO:0006366	transcription from RNA polymerase II promoter	1.74013e-06	n.s.	n.s.
GO:0009058	biosynthetic process	2.00737e-06	n.s.	n.s.
GO:0014706	striated muscle tissue development	2.03101e-06	n.s.	n.s.
GO:0001503	ossification	2.03543e-06	n.s.	n.s.
GO:0043627	response to estrogen	2.16513e-06	n.s.	n.s.
GO:0014070	response to organic cyclic compound	2.40967e-06	n.s.	n.s.
GO:0042692	muscle cell differentiation	2.44661e-06	n.s.	n.s.
GO:0043067	regulation of programmed cell death	2.89644e-06	n.s.	n.s.
GO:0030855	epithelial cell differentiation	2.96888e-06	n.s.	n.s.
GO:0060317	cardiac epithelial to mesenchymal transition	3.01165e-06	n.s.	n.s.
GO:0048704	embryonic skeletal system morphogenesis	3.59235e-06	n.s.	n.s.
GO:0051153	regulation of striated muscle cell differentiation	3.59235e-06	n.s.	n.s.
GO:2000826	regulation of heart morphogenesis	3.74886e-06	n.s.	n.s.
GO:0023057	negative regulation of signaling	3.75412e-06	n.s.	n.s.
GO:0065009	regulation of molecular function	3.78322e-06	n.s.	n.s.
GO:0010648	negative regulation of cell communication	3.93229e-06	n.s.	n.s.
GO:0051960	regulation of nervous system development	3.96891e-06	n.s.	n.s.
GO:0044249	cellular biosynthetic process	4.10518e-06	n.s.	n.s.
GO:0035295	tube development	4.1838e-06	n.s.	n.s.
GO:0045598	regulation of fat cell differentiation	4.1838e-06	n.s.	n.s.
GO:0071772	response to BMP	4.61162e-06	n.s.	n.s.
GO:0071773	cellular response to BMP stimulus	4.61162e-06	n.s.	n.s.
GO:0043433	negative regulation of sequence-specific DNA binding transcription factor activity	4.85197e-06	n.s.	n.s.
GO:0090304	nucleic acid metabolic process	5.38718e-06	n.s.	n.s.
GO:0002065	columnar/cuboidal epithelial cell differentiation	5.53177e-06	n.s.	n.s.
GO:0051146	striated muscle cell differentiation	5.53177e-06	n.s.	n.s.
GO:2000677	regulation of transcription regulatory region DNA binding	5.61292e-06	n.s.	n.s.
GO:0048754	branching morphogenesis of an epithelial tube	5.69173e-06	n.s.	n.s.
GO:0040007	growth	5.97431e-06	n.s.	n.s.
GO:0048468	cell development	5.98388e-06	n.s.	n.s.
GO:0055008	cardiac muscle tissue morphogenesis	6.14848e-06	n.s.	n.s.
GO:0009719	response to endogenous stimulus	6.27452e-06	n.s.	n.s.
GO:0032989	cellular component morphogenesis	6.6253e-06	n.s.	n.s.
GO:0007178	transmembrane receptor protein serine/threonine kinase signaling pathway	6.79681e-06	n.s.	n.s.
GO:0007423	sensory organ development	6.90902e-06	n.s.	n.s.
GO:0010594	regulation of endothelial cell migration	7.39477e-06	n.s.	n.s.
GO:0051270	regulation of cellular component movement	7.95812e-06	n.s.	n.s.
GO:0030513	positive regulation of BMP signaling pathway	8.08566e-06	n.s.	n.s.
GO:0042981	regulation of apoptotic process	9.37168e-06	n.s.	n.s.
GO:0003206	cardiac chamber morphogenesis	9.58565e-06	n.s.	n.s.
GO:0035924	cellular response to vascular endothelial growth factor stimulus	9.58565e-06	n.s.	n.s.
GO:0060429	epithelium development	1.0085e-05	n.s.	n.s.
GO:0009952	anterior/posterior pattern specification	1.08591e-05	n.s.	n.s.
GO:0035326	enhancer binding	1.10664e-05	n.s.	n.s.
GO:0060415	muscle tissue morphogenesis	1.10664e-05	n.s.	n.s.
GO:0030334	regulation of cell migration	1.12248e-05	n.s.	n.s.
GO:0051145	smooth muscle cell differentiation	1.12813e-05	n.s.	n.s.
GO:0009725	response to hormone	1.15951e-05	n.s.	n.s.
GO:0003197	endocardial cushion development	1.28527e-05	n.s.	n.s.
GO:0003198	epithelial to mesenchymal transition involved in endocardial cushion formation	1.28527e-05	n.s.	n.s.
GO:1901722	regulation of cell proliferation involved in kidney development	1.28527e-05	n.s.	n.s.
GO:0051090	regulation of sequence-specific DNA binding transcription factor activity	1.32657e-05	n.s.	n.s.
GO:0061138	morphogenesis of a branching epithelium	1.49614e-05	n.s.	n.s.
GO:1902531	regulation of intracellular signal transduction	1.51867e-05	n.s.	n.s.
GO:0001958	endochondral ossification	1.53219e-05	n.s.	n.s.
GO:0036075	replacement ossification	1.53219e-05	n.s.	n.s.
GO:0005488	binding	1.63034e-05	n.s.	n.s.
GO:0045766	positive regulation of angiogenesis	1.66499e-05	n.s.	n.s.
GO:0051726	regulation of cell cycle	1.71059e-05	n.s.	n.s.
GO:0003215	cardiac right ventricle morphogenesis	1.82881e-05	n.s.	n.s.
GO:0060039	pericardium development	1.82881e-05	n.s.	n.s.
GO:0010033	response to organic substance	1.89071e-05	n.s.	n.s.
GO:2000145	regulation of cell motility	1.89831e-05	n.s.	n.s.
GO:0048545	response to steroid hormone	1.94147e-05	n.s.	n.s.
GO:0060284	regulation of cell development	1.98265e-05	n.s.	n.s.
GO:0060560	developmental growth involved in morphogenesis	2.02001e-05	n.s.	n.s.
GO:0001763	morphogenesis of a branching structure	2.11416e-05	n.s.	n.s.
GO:0001701	in utero embryonic development	2.13244e-05	n.s.	n.s.
GO:0043009	chordate embryonic development	2.20542e-05	n.s.	n.s.
GO:0048585	negative regulation of response to stimulus	2.23228e-05	n.s.	n.s.
GO:0030510	regulation of BMP signaling pathway	2.36618e-05	n.s.	n.s.
GO:0071396	cellular response to lipid	2.39898e-05	n.s.	n.s.
GO:0071383	cellular response to steroid hormone stimulus	2.4584e-05	n.s.	n.s.
GO:0003299	muscle hypertrophy in response to stress	2.50463e-05	n.s.	n.s.
GO:0010664	negative regulation of striated muscle cell apoptotic process	2.50463e-05	n.s.	n.s.
GO:0014887	cardiac muscle adaptation	2.50463e-05	n.s.	n.s.
GO:0014898	cardiac muscle hypertrophy in response to stress	2.50463e-05	n.s.	n.s.
GO:0048407	platelet-derived growth factor binding	2.50463e-05	n.s.	n.s.
GO:0009792	embryo development ending in birth or egg hatching	2.5187e-05	n.s.	n.s.
GO:0016055	Wnt signaling pathway	2.6026e-05	n.s.	n.s.
GO:0030501	positive regulation of bone mineralization	2.6464e-05	n.s.	n.s.
