# Supplementary material for: An Orthologous Epigenetic Gene Expression Signature Derived from Differentiating Embryonic Stem Cells Identifies Regulators of Cardiogenesis
Source: PLoS One. 2015 Oct 20;10(10):e0141066. doi: 10.1371/journal.pone.0141066 (PMC4617299; doi:10.1371/journal.pone.0141066)
Supplement: S2 Table — Expression differences for different genes across time and genetic perturbation of H1 ESCs differentiating along the cardiac lineage. Reactome pathway analysis of those clusters is shown. (XLSX) [file pone.0141066.s005.xlsx]

## Sheet: Key
Key to the data presented in Supplementary Table 2:
Excel Worksheet Tab	Description
cluster I	genes derived from the indicated cluster on Figure 3B with activity across the indicated conditions and time points
cluster II	genes derived from the indicated cluster on Figure 3B with activity across the indicated conditions and time points
cluster III	genes derived from the indicated cluster on Figure 3B with activity across the indicated conditions and time points
cluster IV	genes derived from the indicated cluster on Figure 3B with activity across the indicated conditions and time points
cluster V	genes derived from the indicated cluster on Figure 3B with activity across the indicated conditions and time points
cluster VI	genes derived from the indicated cluster on Figure 3B with activity across the indicated conditions and time points
cluster VII	genes derived from the indicated cluster on Figure 3B with activity across the indicated conditions and time points
Reactome	data derived from reactome pathway analysis

## Sheet: cluster I
ID	NAME	WT_d2_1	WT_d2_2	NKX2_5_d2_1	NKX2_5_d2_2	ZEB2_d2_1	ZEB2_d2_2	ZNF503_d2_1	ZNF503_d2_2	WT_d0_1	WT_d0_2	NKX2_5_d0_1	NKX2_5_d0_2	ZEB2_d0_1	ZEB2_d0_2	ZNF503_d0_1	ZNF503_d0_2	WT_d6_1	WT_d6_2	ZEB2_d6_1	ZEB2_d6_2	WT_d10_1	WT_d10_2	ZEB2_d10_1	ZEB2_d10_2	NKX2_5_d6_1	NKX2_5_d6_2	ZNF503_d6_1	ZNF503_d6_2	NKX2_5_d10_1	NKX2_5_d10_2
POLR3G	polymerase (RNA) III (DNA directed) polypeptide G (32kD) (POLR3G), mRNA.	-0.289333	-0.689333	-0.379333	-0.369333	-0.099333	-0.369333	1.72067	1.49067	3.73067	3.76067	3.84067	3.75067	3.51067	3.63067	3.48067	3.57067	-2.05933	-1.79933	-2.37933	-2.40933	-2.21933	-2.47933	-2.69933	-2.66933	-1.89933	-2.02933	-2.30933	-2.16933	-2.17933	-0.989333
POU5F1	Homo sapiens POU class 5 homeobox 1 (POU5F1), transcript variant 3, mRNA.	2.63733	2.66733	2.99733	3.15733	2.75733	2.75733	3.14733	3.16733	3.48733	3.53733	3.54733	3.65733	3.48733	3.56733	3.46733	3.49733	-3.66267	-3.51267	-3.15267	-2.72267	-4.03267	-4.35267	-4.25267	-4.32267	-3.53267	-3.41267	-2.97267	-3.06267	-4.27267	-4.27267
NANOG	Nanog homeobox (NANOG), mRNA.	1.368	1.348	1.368	1.358	1.498	1.358	2.538	2.478	3.428	3.328	3.348	3.298	3.208	3.258	3.098	3.118	-3.092	-3.052	-3.022	-2.992	-2.402	-2.302	-2.712	-2.542	-2.942	-2.952	-2.862	-2.952	-2.612	-2.962
SOX2	SRY (sex determining region Y)-box 2 (SOX2), mRNA.	1.23267	1.00267	1.17267	1.18267	1.17267	0.992667	2.21267	2.04267	3.37267	3.28267	3.19267	3.20267	3.23267	3.37267	3.09267	3.01267	-1.99733	-1.99733	-2.60733	-2.93733	-2.98733	-2.97733	-3.12733	-2.90733	-2.87733	-2.75733	-1.84733	-1.65733	-3.09733	-2.99733
LECT1	leukocyte cell derived chemotaxin 1 (LECT1), transcript variant 2, mRNA.	-0.687	-0.417	-0.547	-0.147	-0.967	-0.937	0.703	0.283	3.363	3.343	3.423	3.293	3.263	3.513	2.993	2.943	-1.447	-1.127	-1.257	-1.327	-1.027	-1.447	-1.907	-1.467	-2.107	-2.077	-1.817	-1.887	-2.297	-2.227
CALB1	calbindin 1, 28kDa (CALB1), mRNA.	1.31833	1.02833	0.308333	0.308333	1.19833	1.08833	0.108333	0.058333	3.26833	3.11833	2.75833	2.15833	2.20833	2.68833	2.45833	2.49833	-2.19167	-1.81167	-1.32167	-1.46167	-2.53167	-2.60167	-2.52167	-2.38167	-1.77167	-1.92167	-2.28167	-2.11167	-0.291667	-1.37167
POU5F1B	Homo sapiens POU class 5 homeobox 1B (POU5F1B), mRNA.	2.249	2.299	2.639	2.739	2.409	2.349	2.799	2.719	3.109	3.129	3.199	3.219	3.099	3.169	3.089	3.089	-3.251	-3.261	-2.971	-2.801	-3.461	-3.131	-3.621	-3.471	-3.011	-3.301	-2.711	-2.831	-3.841	-3.641
TRIML2	tripartite motif family-like 2 (TRIML2), mRNA.	-1.77333	-1.78333	-1.73333	-1.80333	-1.44333	-1.74333	-0.003333	-0.493333	3.04667	2.99667	3.34667	3.26667	3.30667	3.21667	3.14667	3.06667	-0.993333	-0.653333	0.436667	0.146667	-1.88333	-2.02333	-0.913333	-1.14333	-1.27333	-1.15333	-1.14333	-1.09333	-1.40333	-1.52333
CAMKV	CaM kinase-like vesicle-associated (CAMKV), mRNA.	-0.534667	-0.374667	-0.644667	-0.854667	-0.284667	-0.294667	1.14533	0.935333	2.95533	3.03533	2.47533	2.53533	3.06533	3.09533	2.96533	2.94533	-1.50467	-1.47467	-1.63467	-1.52467	-1.60467	-1.67467	-1.67467	-1.67467	-1.67467	-1.67467	-1.30467	-1.46467	-1.60467	-1.67467
VASH2	Homo sapiens vasohibin 2 (VASH2), transcript variant 2, mRNA.	0.697	0.507	0.577	0.527	0.947	0.797	1.817	1.917	2.937	2.987	3.077	2.887	2.927	2.647	2.847	2.797	-2.153	-2.103	-2.253	-2.573	-1.643	-1.133	-2.053	-1.813	-2.533	-2.583	-2.203	-2.023	-3.563	-2.263
ZDHHC22	zinc finger, DHHC-type containing 22 (ZDHHC22), mRNA.	-0.004333	-0.004333	-0.154333	0.145667	0.195667	0.245667	0.675667	0.635667	2.91567	2.96567	2.65567	2.69567	2.78567	2.58567	3.14567	3.20567	-1.56433	-1.60433	-1.33433	-1.37433	-1.95433	-1.87433	-1.88433	-1.85433	-1.83433	-1.89433	-1.95433	-1.86433	-1.80433	-1.89433
SFRP2	secreted frizzled-related protein 2 (SFRP2), mRNA.	2.33367	2.36367	1.82367	2.09367	2.42367	2.47367	2.53367	2.64367	2.91367	2.82367	2.52367	2.82367	2.87367	2.64367	3.43367	3.38367	-3.16633	-3.25633	-3.24633	-3.26633	-3.42633	-3.47633	-2.01633	-2.28633	-3.48633	-3.24633	-2.51633	-3.23633	-1.85633	-3.62633
GLB1L3	galactosidase, beta 1-like 3 (GLB1L3), mRNA.	0.874333	0.814333	0.744333	0.324333	0.984333	0.924333	1.82433	1.88433	2.90433	2.81433	2.64433	2.35433	2.37433	2.50433	2.64433	2.53433	-2.19567	-2.25567	-2.04567	-2.09567	-2.29567	-2.05567	-2.19567	-2.24567	-2.10567	-1.82567	-1.66567	-1.78567	-2.23567	-2.14567
PRDM14	PR domain containing 14 (PRDM14), mRNA.	0.533667	0.303667	0.523667	0.473667	0.453667	0.553667	0.943667	0.843667	2.89367	2.85367	2.34367	2.66367	3.49367	3.54367	2.82367	2.64367	-2.15633	-2.06633	-1.77633	-1.50633	-2.15633	-2.15633	-2.11633	-2.09633	-1.92633	-2.12633	-1.75633	-1.90633	-2.05633	-2.08633
LEFTY1	left-right determination factor 1 (LEFTY1), mRNA.	0.328667	0.388667	1.64867	1.89867	0.028667	0.048667	1.03867	1.16867	2.88867	2.61867	2.97867	2.36867	2.52867	3.11867	1.12867	0.618667	-1.95133	-2.17133	-0.821333	-0.961333	-1.91133	-1.89133	-2.05133	-2.00133	-2.03133	-1.99133	-1.74133	-2.06133	-1.59133	-1.62133
L1TD1	Homo sapiens LINE-1 type transposase domain containing 1 (L1TD1), transcript variant 1, mRNA.	1.376	1.336	1.716	1.416	1.736	1.426	2.056	2.156	2.886	2.826	2.486	2.196	2.876	3.056	2.506	2.576	-1.024	-1.064	1.056	1.236	-4.884	-4.644	-1.674	-1.604	-3.044	-3.164	-2.624	-2.434	-5.484	-5.274
TMEM132B	transmembrane protein 132B (TMEM132B), mRNA.	0.355	0.515	0.175	0.025	0.645	0.775	1.845	1.965	2.865	2.935	2.275	2.205	2.755	2.525	3.115	3.135	-1.395	-1.575	-0.795	-1.075	-2.605	-2.485	-1.655	-1.835	-2.615	-2.655	-1.845	-1.555	-3.075	-2.945
SYT1	Homo sapiens synaptotagmin I (SYT1), transcript variant 2, mRNA.	0.4	0.46	0.61	0.42	0.24	0.14	1.47	1.48	2.86	2.75	3.11	3.11	2.87	2.55	2.64	2.54	-2.07	-2.06	-2.65	-2.52	-1.38	-1.24	-2.25	-2.45	-2.1	-1.93	-2.1	-1.94	-0.96	-2
VSNL1	visinin-like 1 (VSNL1), mRNA.	-1.32533	-1.71533	-1.97533	-2.33533	-1.77533	-1.32533	0.714667	0.484667	2.85467	2.95467	3.63467	3.69467	2.85467	2.93467	2.97467	3.10467	-1.32533	-0.775333	-1.35533	-1.89533	-1.55533	-2.30533	0.124667	0.274667	-1.87533	-1.84533	-1.48533	-1.22533	-0.145333	-0.365333
PLP1	proteolipid protein 1 (PLP1), transcript variant 1, mRNA.	1.293	1.313	1.203	1.053	1.523	1.463	1.043	1.013	2.833	2.893	2.433	1.933	2.393	2.363	2.333	2.543	-0.727	-0.907	-0.867	-0.937	-2.707	-2.627	-2.707	-2.847	-2.717	-2.407	-2.237	-2.267	-2.837	-2.837
USP44	ubiquitin specific peptidase 44 (USP44), transcript variant 2, mRNA.	0.631333	0.491333	0.781333	0.571333	0.711333	0.541333	2.01133	1.92133	2.80133	2.89133	2.76133	2.83133	2.72133	2.68133	2.76133	2.87133	-1.34867	-1.61867	-0.948667	-0.938667	-3.07867	-3.02867	-2.81867	-2.82867	-2.08867	-2.01867	-1.48867	-1.46867	-2.78867	-3.51867
MT1G	metallothionein 1G (MT1G), mRNA.	-0.754667	-0.744667	-0.854667	-1.06467	-1.07467	-1.20467	0.425333	0.455333	2.76533	3.01533	3.91533	4.20533	2.79533	2.71533	1.03533	1.07533	-1.19467	-1.25467	-1.20467	-1.13467	-1.21467	-1.28467	-1.14467	-1.01467	-1.28467	-1.23467	-1.18467	-1.23467	-1.28467	-1.03467
MT1X	metallothionein 1X (MT1X), mRNA.	-0.258333	-0.278333	-0.358333	-0.578333	-0.758333	-0.568333	0.501667	0.331667	2.74167	2.78167	3.56167	3.79167	2.69167	2.65167	2.41167	2.37167	-1.22833	-1.08833	-0.668333	-1.03833	-1.62833	-1.89833	-1.64833	-1.30833	-2.09833	-1.92833	-1.08833	-1.13833	-2.40833	-1.86833
NELL2	Homo sapiens NEL-like 2 (chicken) (NELL2), transcript variant 1, mRNA.	0.931667	0.991667	1.29167	1.16167	0.791667	0.791667	2.15167	2.15167	2.74167	2.75167	2.91167	2.80167	2.58167	2.60167	3.12167	3.21167	-1.05833	-1.76833	-2.03833	-2.58833	-0.068333	-0.798333	-3.33833	-3.25833	-3.16833	-3.09833	-2.13833	-2.73833	-3.47833	-3.44833
THY1	Thy-1 cell surface antigen (THY1), mRNA.	-0.080667	-0.080667	-0.560667	-0.360667	-0.360667	-0.010667	0.649333	0.629333	2.63933	2.58933	2.77933	3.00933	2.63933	2.34933	3.20933	3.31933	-1.41067	-1.43067	-0.840667	-0.810667	-2.10067	-2.59067	-0.510667	-0.400667	-2.75067	-2.40067	-2.16067	-2.24067	-1.40067	-1.31067
THBS2	thrombospondin 2 (THBS2), mRNA.	-0.055667	0.024333	-0.065667	0.164333	-0.235667	-0.315667	2.83433	2.73433	2.61433	2.50433	1.76433	2.00433	2.30433	2.36433	2.71433	2.64433	-1.74567	-1.79567	-1.85567	-1.85567	-1.68567	-1.85567	-1.67567	-1.79567	-1.80567	-1.73567	-1.48567	-1.42567	-1.52567	-1.75567
SCG3	Homo sapiens secretogranin III (SCG3), transcript variant 2, mRNA.	1.98367	1.83367	2.31367	2.14367	2.08367	1.66367	2.94367	2.90367	2.59367	2.54367	2.56367	2.11367	2.09367	2.58367	2.44367	2.49367	-2.23633	-1.69633	-1.19633	-1.08633	-4.00633	-3.92633	-1.71633	-1.70633	-3.24633	-2.89633	-2.87633	-2.92633	-4.00633	-3.77633
SCGB3A2	secretoglobin, family 3A, member 2 (SCGB3A2), mRNA.	0.454667	0.174667	0.334667	0.404667	0.404667	0.354667	0.894667	0.844667	2.58467	2.47467	2.33467	2.16467	2.15467	2.36467	2.15467	2.03467	-1.58533	-1.75533	-1.50533	-1.22533	-1.73533	-1.65533	-1.30533	-1.35533	-1.51533	-1.58533	-1.80533	-1.69533	-1.73533	-1.67533
DNMT3B	Homo sapiens DNA (cytosine-5-)-methyltransferase 3 beta (DNMT3B), transcript variant 7, mRNA.	0.946333	1.01633	0.476333	0.576333	0.786333	0.826333	0.656333	0.846333	2.57633	2.51633	1.68633	2.07633	2.77633	2.65633	2.26633	2.14633	-2.04367	-1.57367	-1.81367	-1.99367	-2.36367	-2.21367	-2.06367	-2.09367	-1.38367	-1.30367	-0.803667	-0.883667	-2.21367	-2.08367
CRABP1	cellular retinoic acid binding protein 1 (CRABP1), mRNA.	2.613	2.603	2.593	2.833	2.563	2.703	1.933	1.903	2.533	2.533	2.113	2.513	2.693	2.573	2.943	2.833	-2.397	-2.917	-1.997	-1.897	-3.507	-3.397	-3.107	-3.187	-2.817	-2.857	-2.727	-2.607	-3.547	-3.517
ADD2	Homo sapiens adducin 2 (beta) (ADD2), transcript variant 5, mRNA.	1.39067	1.39067	1.06067	1.20067	1.31067	1.24067	2.05067	2.09067	2.52067	2.62067	2.23067	2.31067	2.65067	2.37067	2.57067	2.58067	-2.22933	-2.06933	-1.91933	-2.04933	-2.37933	-2.06933	-2.46933	-2.68933	-2.17933	-2.10933	-1.56933	-1.85933	-3.18933	-2.80933
C6orf174	SOGA family member 3 (SOGA3), mRNA.	-0.078333	-0.008333	-0.038333	-0.168333	-0.078333	-0.178333	0.811667	0.371667	2.51167	2.49167	2.79167	2.66167	2.45167	2.18167	2.55167	2.49167	-1.60833	-1.29833	-1.68833	-1.74833	-0.718333	-0.828333	-1.68833	-1.60833	-1.89833	-1.77833	-1.49833	-1.49833	-1.73833	-1.16833
LCK	lymphocyte-specific protein tyrosine kinase (LCK), transcript variant 1, mRNA.	1.29533	0.965333	0.945333	1.03533	0.855333	0.785333	0.865333	0.815333	2.48533	2.53533	1.94533	2.38533	2.21533	1.86533	2.45533	2.37533	-1.91467	-1.88467	-1.87467	-1.72467	-1.91467	-1.70467	-1.87467	-1.85467	-1.91467	-1.88467	-1.77467	-1.86467	-1.72467	-1.91467
GNA14	guanine nucleotide binding protein (G protein), alpha 14 (GNA14), mRNA.	0.304333	0.194333	0.814333	0.834333	0.474333	0.604333	1.76433	1.22433	2.44433	2.25433	2.47433	2.35433	2.22433	2.15433	2.03433	1.91433	-1.89567	-1.74567	-1.83567	-1.77567	-2.07567	-2.00567	-1.69567	-1.76567	-1.69567	-1.88567	-1.52567	-1.89567	-0.955667	-1.31567
ETV4	ets variant 4 (ETV4), transcript variant 2, mRNA.	1.559	1.499	1.359	1.619	1.439	1.739	1.809	1.949	2.409	2.359	2.049	2.479	2.749	2.479	2.909	2.799	-2.701	-2.931	-2.281	-2.541	-2.351	-2.811	-1.961	-1.901	-2.651	-2.281	-2.291	-2.311	-1.861	-2.331
CBR3	carbonyl reductase 3 (CBR3), mRNA.	-0.055667	-0.005667	0.314333	0.254333	0.454333	0.714333	0.394333	0.304333	2.40433	2.08433	3.02433	2.67433	1.83433	1.98433	1.65433	1.40433	-1.39567	-1.45567	-1.45567	-1.45567	-1.45567	-1.45567	-1.33567	-1.34567	-1.35567	-1.42567	-1.25567	-1.45567	-1.32567	-1.26567
RND3	Homo sapiens Rho family GTPase 3 (RND3), transcript variant 1, mRNA.	-1.375	-1.625	-1.595	-1.635	-0.935	-1.055	-1.165	-1.395	2.375	2.325	2.905	2.825	2.395	2.655	2.265	2.355	-1.385	-1.415	-0.735	-0.715	-1.625	-2.625	-0.165	-0.295	-0.335	-0.165	-0.175	-0.225	0.135	0.405
DPPA4	developmental pluripotency associated 4 (DPPA4), mRNA.	1.07967	1.06967	1.01967	0.919667	1.18967	1.17967	1.90967	1.83967	2.36967	2.36967	2.22967	2.19967	2.10967	2.29967	2.14967	2.22967	-1.35033	-1.35033	-1.46033	-1.33033	-3.71033	-3.75033	-2.76033	-2.61033	-1.37033	-1.42033	-1.62033	-1.36033	-2.14033	-1.93033
GUCY1B3	guanylate cyclase 1, soluble, beta 3 (GUCY1B3), mRNA.	-1.542	-1.592	-1.582	-1.662	-1.752	-1.302	-1.062	-0.882	2.368	2.388	2.528	2.058	1.388	1.858	1.658	1.798	0.958	0.468	0.038	-0.242	0.518	0.368	0.478	0.308	-1.822	-1.872	-1.752	-1.542	-0.802	0.228
UNC13A	unc-13 homolog A (C. elegans) (UNC13A), mRNA.	2.095	2.275	1.255	1.235	1.705	1.715	1.365	1.155	2.365	2.445	1.745	1.385	2.415	2.055	2.205	2.235	-2.025	-1.965	-1.925	-1.705	-1.935	-2.285	-2.065	-2.115	-2.335	-2.115	-2.275	-2.005	-2.405	-2.495
PIM2	pim-2 oncogene (PIM2), mRNA.	0.034	0.184	-0.026	0.114	0.124	0.404	1.094	0.844	2.354	2.254	2.024	2.224	2.504	2.404	2.044	1.944	-1.936	-1.946	-1.636	-1.556	-2.056	-1.566	-1.726	-1.616	-1.046	-0.966	-0.956	-0.956	-1.166	-1.396
PDPN	podoplanin (PDPN), transcript variant 3, mRNA.	-0.39	-0.37	-0.16	-0.31	-0.35	-0.17	0.43	0.19	2.28	2.26	2.28	2.5	2.32	2.46	1.94	1.95	-1.95	-1.43	-1.36	-1.21	-0.97	-0.83	-0.8	-0.71	-0.87	-0.88	-1.06	-1.01	-1.98	-1.8
GBX2	gastrulation brain homeobox 2 (GBX2), mRNA.	-0.451333	-0.521333	-0.651333	-0.561333	-0.831333	-0.761333	1.10867	0.718667	2.27867	2.33867	2.20867	2.26867	2.37867	2.08867	2.77867	2.72867	-1.20133	-1.26133	-1.23133	-1.26133	-1.22133	-1.26133	-1.26133	-1.26133	-1.26133	-1.21133	-1.06133	-1.10133	-1.26133	-1.26133
PMAIP1	phorbol-12-myristate-13-acetate-induced protein 1 (PMAIP1), mRNA.	1.74533	1.55533	2.07533	2.01533	2.11533	1.88533	2.93533	2.74533	2.26533	2.23533	2.43533	2.29533	1.42533	1.76533	1.93533	2.04533	-2.06467	-1.81467	-1.57467	-1.44467	-3.34467	-3.26467	-3.27467	-3.26467	-1.74467	-1.56467	-2.33467	-1.76467	-2.88467	-3.13467
NKX1-2	Homo sapiens NK1 homeobox 2 (NKX1-2), mRNA.	-0.543	-0.473	-0.773	-0.703	-0.673	-0.443	1.327	1.197	2.257	2.007	1.167	1.287	2.277	2.377	1.987	1.557	-1.043	-1.013	-0.813	-1.003	-1.063	-1.103	-1.063	-1.103	-0.963	-0.963	-0.673	-1.053	-0.943	-1.033
CNTN1	Homo sapiens contactin 1 (CNTN1), transcript variant 3, mRNA.	-0.696333	-0.786333	-0.536333	-0.736333	-0.816333	-0.896333	0.233667	-0.356333	2.24367	2.12367	2.52367	2.07367	1.80367	2.25367	2.18367	2.24367	-0.766333	-0.666333	-1.04633	-1.18633	-0.346333	-0.716333	-0.696333	-0.486333	-1.24633	-1.35633	-0.966333	-0.626333	-1.28633	-1.46633
KIAA0408	KIAA0408 (KIAA0408), mRNA.	-0.144	-0.044	-0.134	-0.154	-0.174	-0.184	0.656	0.066	2.216	2.116	2.526	2.236	2.076	1.916	2.186	2.256	-1.304	-1.064	-1.484	-1.444	-0.414	-0.504	-1.504	-1.494	-1.644	-1.634	-1.284	-1.294	-1.464	-0.884
PTPRZ1	Homo sapiens protein tyrosine phosphatase, receptor-type, Z polypeptide 1 (PTPRZ1), transcript variant 2, mRNA.	1.091	1.021	0.991	0.721	1.471	1.251	2.371	2.471	2.211	2.301	1.991	1.561	2.221	2.241	2.191	2.091	-2.439	-2.079	-2.439	-2.209	-4.099	-4.119	-3.239	-2.959	-1.129	-1.279	-1.629	-1.519	1.731	-0.789
ADCY2	adenylate cyclase 2 (brain) (ADCY2), mRNA.	1.95933	1.97933	1.54933	1.44933	2.01933	1.99933	1.98933	2.09933	2.20933	2.28933	2.04933	1.93933	2.43933	2.25933	2.49933	2.41933	-3.31067	-3.27067	-2.79067	-2.83067	-2.64067	-2.37067	-3.00067	-2.62067	-3.00067	-2.85067	-1.63067	-1.70067	-0.510667	-0.620667
GDA	Homo sapiens guanine deaminase (GDA), transcript variant 1, mRNA.	0.414667	0.474667	1.16467	1.04467	0.664667	0.544667	0.174667	0.044667	2.19467	2.08467	2.60467	2.01467	1.18467	1.04467	1.57467	1.45467	-2.06533	-1.42533	-1.82533	-1.85533	-1.18533	-2.02533	-1.66533	-1.58533	-1.34533	-1.39533	-2.13533	-2.28533	1.89467	0.214667
GABRA1	gamma-aminobutyric acid (GABA) A receptor, alpha 1 (GABRA1), transcript variant 1, mRNA.	-0.996333	-0.936333	-0.756333	-0.626333	-0.506333	-0.876333	0.653667	0.123667	2.19367	2.19367	3.11367	3.49367	2.97367	2.99367	2.45367	2.45367	-1.34633	-0.976333	-1.00633	-1.04633	-1.52633	-1.59633	-1.39633	-1.48633	-1.20633	-1.21633	-1.06633	-0.956333	-1.59633	-1.52633
GPM6B	glycoprotein M6B (GPM6B), transcript variant 4, mRNA.	-0.038667	-0.388667	-0.148667	-0.158667	-0.068667	-0.078667	0.981333	0.691333	2.19133	2.16133	2.20133	2.23133	2.21133	2.25133	2.26133	2.29133	0.491333	0.031333	0.031333	0.101333	-1.40867	-1.74867	-1.70867	-1.58867	-2.23867	-2.14867	-1.89867	-1.61867	-2.50867	-2.37867
MYC	v-myc myelocytomatosis viral oncogene homolog (avian) (MYC), mRNA.	-0.190333	-0.160333	-0.650333	-0.510333	-0.730333	-0.550333	0.009667	-0.260333	2.18967	2.21967	2.63967	3.15967	2.67967	2.65967	1.89967	1.67967	-1.23033	-1.46033	-1.28033	-1.14033	-1.41033	-1.74033	-1.59033	-1.81033	-1.42033	-1.13033	-1.16033	-1.58033	0.719667	0.149667
ZIC1	Zic family member 1 (ZIC1), mRNA.	0.545	0.705	-0.795	-0.765	0.925	0.975	2.075	1.915	2.185	2.105	0.525	0.585	2.105	2.095	2.725	2.565	-1.745	-1.905	-0.575	-0.235	-1.015	-0.945	-0.535	-0.655	-2.475	-2.335	-1.155	-1.435	-2.955	-2.505
MT1H	metallothionein 1H (MT1H), mRNA.	-0.421333	-0.721333	-0.441333	-0.541333	-0.721333	-0.631333	-0.111333	-0.031333	2.17867	2.31867	3.15867	3.37867	1.79867	2.02867	0.368667	0.078667	-0.851333	-0.851333	-0.851333	-0.851333	-0.851333	-0.771333	-0.811333	-0.741333	-0.851333	-0.851333	-0.851333	-0.851333	-0.851333	-0.851333
EPB41L4B	erythrocyte membrane protein band 4.1 like 4B (EPB41L4B), transcript variant 1, mRNA.	-0.070667	-0.300667	-0.290667	-0.020667	-0.230667	0.159333	0.909333	0.679333	2.16933	2.14933	2.18933	2.14933	2.20933	2.27933	1.88933	2.07933	-1.74067	-1.72067	-1.22067	-1.34067	-1.54067	-0.900667	-1.17067	-0.970667	-1.35067	-1.26067	-1.40067	-1.37067	-0.930667	-1.03067
RORB	RAR-related orphan receptor B (RORB), mRNA.	0.593	0.153	-0.117	-0.397	1.293	0.993	1.863	1.553	2.163	1.963	2.003	2.193	2.643	2.473	2.103	2.183	-1.397	-1.597	-1.737	-1.617	-1.667	-1.727	-1.807	-1.807	-1.807	-1.777	-1.667	-1.507	-1.807	-1.737
ZSCAN10	zinc finger and SCAN domain containing 10 (ZSCAN10), mRNA.	1.64867	1.79867	0.878667	1.28867	1.28867	1.63867	1.96867	1.99867	2.15867	2.07867	1.60867	1.86867	2.31867	2.20867	2.46867	2.18867	-1.90133	-1.92133	-1.25133	-1.09133	-3.19133	-3.19133	-2.83133	-2.78133	-1.57133	-1.59133	-0.801333	-1.13133	-3.03133	-3.12133
SHC3	SHC (Src homology 2 domain containing) transforming protein 3 (SHC3), mRNA.	0.403333	0.483333	0.883333	1.12333	0.333333	0.293333	1.25333	1.38333	2.14333	2.03333	2.25333	2.29333	2.48333	2.27333	2.32333	2.15333	-1.66667	-1.87667	-1.89667	-1.73667	-1.61667	-1.96667	-1.61667	-1.66667	-1.67667	-1.64667	-1.79667	-1.66667	-1.58667	-1.69667
GNG4	guanine nucleotide binding protein (G protein), gamma 4 (GNG4), transcript variant 2, mRNA.	0.258	0.628	0.878	0.898	0.668	0.598	0.668	0.938	2.138	2.188	2.168	2.068	1.868	1.958	2.318	2.288	-1.262	-1.512	-0.962	-1.132	-2.032	-2.322	-1.402	-1.592	-1.312	-1.782	-1.442	-1.562	-2.192	-2.022
CRMP1	collapsin response mediator protein 1 (CRMP1), transcript variant 1, mRNA.	0.945667	1.09567	1.03567	1.26567	1.03567	1.09567	1.17567	1.34567	2.13567	2.22567	1.81567	2.13567	2.36567	2.26567	2.20567	2.09567	-0.944333	-0.954333	-1.98433	-2.33433	-1.42433	-1.39433	-3.06433	-3.50433	-2.33433	-1.96433	-1.38433	-1.83433	-1.72433	-1.39433
GABRA5	gamma-aminobutyric acid (GABA) A receptor, alpha 5 (GABRA5), transcript variant 1, mRNA.	0.558	0.528	0.668	0.398	0.808	0.558	0.338	-0.082	2.128	1.968	2.488	2.328	2.168	2.398	2.278	2.408	-1.732	-1.682	-0.572	-0.282	-2.032	-2.102	-1.432	-1.382	-1.852	-1.982	-1.902	-1.712	-1.522	-1.752
MT1E	metallothionein 1E (MT1E), mRNA.	-0.734667	-1.25467	-0.474667	-0.364667	-0.924667	-1.00467	0.125333	0.105333	2.12533	2.35533	3.17533	3.49533	2.11533	2.26533	0.775333	0.555333	-0.634667	-0.594667	-0.444667	-0.364667	-0.704667	-0.924667	-0.694667	-0.714667	-1.56467	-1.48467	-0.624667	-1.09467	-1.66467	-0.824667
BEND4	Homo sapiens BEN domain containing 4 (BEND4), transcript variant 2, mRNA.	1.15133	0.971333	2.11133	1.95133	1.36133	1.27133	1.40133	1.53133	2.11133	2.09133	2.80133	2.67133	2.04133	1.88133	2.24133	2.20133	-1.85867	-1.85867	-1.53867	-1.31867	-2.53867	-2.10867	-2.89867	-2.47867	-1.80867	-1.90867	-1.62867	-1.94867	-2.97867	-2.91867
FAM124A	Homo sapiens family with sequence similarity 124A (FAM124A), transcript variant 2, mRNA.	0.659333	0.869333	0.559333	0.599333	1.07933	1.15933	0.639333	0.619333	2.10933	2.15933	1.95933	1.79933	2.20933	1.99933	1.97933	1.80933	-2.14067	-2.00067	-1.82067	-1.58067	-3.07067	-3.06067	-2.61067	-2.47067	0.329333	0.369333	0.259333	-0.120667	-2.30067	-1.99067
MGAT4C	mannosyl (alpha-1,3-)-glycoprotein beta-1,4-N-acetylglucosaminyltransferase, isozyme C (putative) (MGAT4C), mRNA.	-0.814667	-0.814667	-0.854667	-0.824667	-0.584667	-0.534667	0.575333	0.115333	2.10533	1.95533	1.63533	1.45533	1.90533	2.35533	1.19533	1.17533	-0.814667	-0.844667	-0.864667	-0.904667	0.035333	-0.284667	-0.764667	-0.584667	-0.904667	-0.904667	-0.904667	-0.904667	-0.904667	-0.494667
KCNG3	potassium voltage-gated channel, subfamily G, member 3 (KCNG3), transcript variant 1, mRNA.	0.641	0.471	0.361	0.351	0.641	0.791	1.141	1.061	2.101	2.151	1.851	1.491	2.051	2.071	2.171	2.021	-1.579	-1.519	-1.729	-1.509	-1.199	-1.399	-2.099	-1.959	-1.539	-1.699	-1.109	-1.349	-0.769	-1.909
NTS	neurotensin (NTS), mRNA.	1.758	1.688	1.438	1.258	1.758	1.798	1.068	1.198	2.098	2.108	2.768	2.378	1.908	2.478	1.628	1.668	-2.612	-2.112	-1.302	-1.282	-2.522	-2.672	-3.022	-3.152	-0.842	-0.702	-2.342	-1.532	-1.962	-2.942
PPP2R2B	protein phosphatase 2, regulatory subunit B, beta (PPP2R2B), transcript variant 2, mRNA.	-0.208	-0.588	-0.088	-0.188	0.412	0.132	1.022	0.692	2.062	1.952	2.092	1.852	1.742	1.982	1.852	1.722	-1.928	-1.418	-0.288	-0.618	0.222	0.212	-1.148	-1.068	-2.238	-1.558	-1.408	-1.028	-2.398	-1.778
CBR1	carbonyl reductase 1 (CBR1), mRNA.	2.43367	2.38367	2.77367	2.91367	1.96367	1.97367	1.56367	1.55367	2.05367	1.99367	2.44367	2.47367	1.09367	1.06367	1.59367	1.52367	-2.14633	-1.74633	-2.06633	-2.01633	-3.04633	-2.25633	-2.92633	-3.01633	-1.52633	-1.68633	-2.57633	-2.27633	-2.10633	-2.40633
GRID2	glutamate receptor, ionotropic, delta 2 (GRID2), mRNA.	1.63833	1.64833	1.69833	1.54833	1.77833	1.71833	2.14833	2.15833	2.03833	2.10833	2.12833	1.88833	2.12833	2.13833	2.17833	2.15833	-2.32167	-2.53167	-1.24167	-1.31167	-1.90167	-1.23167	-2.38167	-2.78167	-1.76167	-1.68167	-1.96167	-1.86167	-4.00167	-4.13167
ELAVL2	Homo sapiens ELAV (embryonic lethal, abnormal vision, Drosophila)-like 2 (Hu antigen B) (ELAVL2), transcript variant 2, mRNA.	-0.371667	-0.651667	-0.071667	-0.431667	-0.171667	-0.281667	0.498333	0.428333	2.02833	2.12833	2.50833	2.07833	1.74833	1.96833	2.08833	2.21833	-0.961667	-1.23167	-1.69167	-1.42167	1.37833	1.18833	-0.841667	-0.941667	-1.54167	-1.70167	-1.95167	-1.48167	-2.49167	-2.02167
GRIA4	glutamate receptor, ionotropic, AMPA 4 (GRIA4), transcript variant 1, mRNA.	-0.744	-0.884	-0.644	-1.054	-1.014	-1.184	1.546	1.076	2.026	2.136	2.356	2.236	1.676	1.456	2.936	2.956	-1.474	-1.384	-1.334	-1.484	1.096	0.296	-1.184	-1.084	-1.534	-1.484	-1.464	-1.504	-1.514	-0.824
SLC24A2	Homo sapiens solute carrier family 24 (sodium/potassium/calcium exchanger), member 2 (SLC24A2), transcript variant 2, mRNA.	-1.68833	-1.53833	-1.61833	-1.83833	-1.55833	-1.82833	-0.918333	-1.35833	2.02167	2.07167	2.13167	1.76167	1.72167	1.86167	1.96167	1.91167	-1.22833	-0.768333	-0.108333	-0.178333	-1.71833	-1.10833	-1.78833	-1.53833	2.41167	2.33167	2.24167	2.32167	-2.06833	-1.89833
HAS3	Homo sapiens hyaluronan synthase 3 (HAS3), transcript variant 3, mRNA.	-0.426333	-0.006333	-0.476333	-0.466333	-0.526333	-0.296333	0.893667	1.17367	2.01367	2.12367	1.48367	1.21367	2.27367	2.31367	1.86367	1.85367	-1.38633	-1.05633	-0.846333	-1.06633	-1.19633	-1.08633	-0.786333	-1.02633	-1.09633	-1.07633	-0.676333	-1.06633	-1.56633	-1.07633
IDO1	indoleamine 2,3-dioxygenase 1 (IDO1), mRNA.	-0.648667	-0.778667	-0.678667	-0.738667	-0.778667	-0.768667	-0.618667	-0.698667	2.01133	1.82133	2.22133	2.83133	2.45133	1.83133	1.78133	1.52133	-0.758667	-0.798667	-0.608667	-0.578667	-0.818667	-0.818667	-0.778667	-0.818667	-0.798667	-0.808667	-0.778667	-0.818667	-0.788667	-0.788667
HIST1H1A	histone cluster 1, H1a (HIST1H1A), mRNA.	0.787	0.967	0.977	1.017	0.607	0.597	0.337	0.077	1.997	2.027	2.057	2.137	1.657	1.927	0.387	0.107	0.757	0.507	1.007	0.907	-1.413	-0.913	-1.303	-1.343	-2.183	-2.213	-3.313	-3.223	-2.713	-2.223
MT2A	metallothionein 2A (MT2A), mRNA.	-0.340667	-0.660667	-0.670667	-0.370667	-0.720667	-0.700667	0.779333	0.509333	1.98933	2.20933	2.79933	2.99933	1.90933	1.99933	1.48933	1.41933	-1.28067	-1.36067	-1.14067	-1.16067	-1.07067	-1.39067	-0.740667	-0.540667	-1.10067	-1.26067	-1.12067	-1.21067	-1.07067	-0.190667
SLC6A15	Homo sapiens solute carrier family 6 (neutral amino acid transporter), member 15 (SLC6A15), transcript variant 3, mRNA.	0.686667	0.286667	0.426667	0.206667	0.186667	0.246667	1.54667	1.33667	1.98667	1.99667	2.03667	1.72667	1.79667	1.91667	2.15667	2.32667	-1.46333	-1.47333	-1.45333	-1.14333	-1.74333	-1.78333	-0.403333	-1.04333	-1.79333	-1.75333	-1.53333	-1.51333	-1.70333	-2.06333
DSEL	dermatan sulfate epimerase-like (DSEL), mRNA.	0.369667	0.409667	-0.220333	-0.330333	0.419667	0.379667	1.22967	1.28967	1.97967	1.90967	2.27967	1.89967	1.66967	1.72967	2.09967	1.83967	-1.97033	-1.81033	-0.190333	-0.120333	-2.11033	-2.43033	-1.42033	-1.37033	-0.760333	-0.960333	-1.78033	-1.40033	-1.94033	-0.690333
NMU	neuromedin U (NMU), mRNA.	1.43233	1.40233	1.25233	1.08233	1.79233	1.73233	2.23233	2.06233	1.97233	2.20233	2.59233	2.43233	1.97233	2.11233	2.72233	2.82233	-2.67767	-1.78767	-0.737667	-1.24767	-2.50767	-2.73767	-2.27767	-2.17767	-2.73767	-2.68767	-2.41767	-2.41767	-2.66767	-2.73767
HES3	hairy and enhancer of split 3 (Drosophila) (HES3), mRNA.	-0.739667	-0.859667	-0.749667	-0.809667	-0.639667	-0.439667	1.12033	0.580333	1.97033	2.12033	1.32033	1.28033	1.97033	1.55033	2.75033	2.47033	-0.949667	-0.899667	-0.949667	-0.949667	-0.949667	-0.949667	-0.949667	-0.949667	-0.949667	-0.949667	-0.749667	-0.869667	-0.879667	-0.949667
MT1F	metallothionein 1F (MT1F), mRNA.	-0.034333	-0.174333	0.045667	0.255667	-0.154333	-0.384333	0.835667	0.595667	1.96567	2.05567	2.75567	2.77567	1.90567	1.85567	1.47567	1.54567	-1.11433	-1.45433	-0.874333	-0.864333	-1.69433	-1.37433	-1.59433	-1.35433	-1.22433	-1.20433	-0.974333	-0.834333	-1.83433	-0.924333
GDF3	growth differentiation factor 3 (GDF3), mRNA.	0.926667	0.976667	1.47667	1.46667	1.10667	0.896667	1.02667	1.26667	1.94667	1.74667	2.22667	1.70667	1.55667	1.94667	1.43667	1.21667	-1.17333	-1.43333	0.316667	0.196667	-2.50333	-2.60333	-2.40333	-2.43333	-2.17333	-1.80333	-2.40333	-2.26333	0.226667	-2.47333
CSMD2	CUB and Sushi multiple domains 2 (CSMD2), mRNA.	1.479	1.669	0.209	0.299	1.129	1.349	1.539	1.429	1.939	2.029	1.819	1.459	2.199	1.959	2.229	2.029	-1.991	-1.881	-1.341	-1.861	-2.121	-2.111	-1.771	-1.781	-1.831	-2.041	-1.381	-1.521	-1.421	-1.711
EBF2	early B-cell factor 2 (EBF2), mRNA.	0.668	0.688	0.038	-0.222	1.378	1.458	1.378	1.308	1.928	1.848	1.878	0.588	0.698	1.708	0.588	0.728	-1.262	-1.692	-0.982	-0.702	-1.312	-1.642	-0.462	-0.442	-2.222	-2.182	-1.862	-2.042	-0.392	0.538
RARRES2	retinoic acid receptor responder (tazarotene induced) 2 (RARRES2), mRNA.	0.165	0.335	0.725	1.025	0.225	0.305	1.225	0.935	1.915	1.925	1.985	1.955	1.965	1.975	2.205	2.085	-2.725	-2.455	-1.315	-1.065	-2.875	-2.895	-0.615	-0.575	-1.135	-0.745	-1.365	-1.985	0.685	-1.885
NFE2L3	nuclear factor (erythroid-derived 2)-like 3 (NFE2L3), mRNA.	0.600333	0.700333	1.08033	0.930333	0.980333	0.780333	1.76033	1.74033	1.91033	1.78033	1.87033	1.49033	1.43033	1.52033	1.91033	1.97033	-2.05967	-1.59967	-1.52967	-1.35967	-2.90967	-3.24967	-2.10967	-1.89967	-0.609667	-0.539667	-0.839667	-0.699667	-1.68967	-1.35967
TNFRSF8	tumor necrosis factor receptor superfamily, member 8 (TNFRSF8), transcript variant 1, mRNA.	-0.221333	-0.431333	-0.561333	-0.111333	-0.331333	-0.131333	0.298667	0.208667	1.90867	1.76867	1.24867	1.82867	2.62867	2.39867	2.28867	2.08867	-1.05133	-1.13133	-1.06133	-1.06133	-1.16133	-0.881333	-1.16133	-1.07133	-1.03133	-1.02133	-1.06133	-1.05133	-1.16133	-0.971333
PLA2G3	phospholipase A2, group III (PLA2G3), mRNA.	0.736667	0.556667	0.426667	0.496667	0.336667	0.686667	0.586667	0.476667	1.90667	1.92667	1.43667	1.52667	1.80667	1.55667	2.18667	2.02667	-0.833333	-1.04333	-1.03333	-1.34333	-1.48333	-1.47333	-1.38333	-1.35333	-1.52333	-1.54333	-1.30333	-1.11333	-1.62333	-1.62333
CD9	CD9 molecule (CD9), mRNA.	1.502	1.462	1.782	1.792	1.762	1.672	1.972	1.882	1.902	1.862	2.312	2.422	1.832	2.012	2.052	2.032	-3.088	-2.748	-1.758	-1.518	-3.208	-4.128	-0.768	-0.788	-2.808	-2.568	-2.518	-2.058	-0.968	-1.328
CLDN10	Homo sapiens claudin 10 (CLDN10), transcript variant a_v1, mRNA.	0.352	-0.018	0.582	-0.118	0.012	-0.008	1.012	0.902	1.892	1.782	2.082	1.932	1.542	1.522	2.162	2.042	-0.908	-0.838	-1.268	-1.188	-1.698	-1.698	-1.358	-1.198	-1.628	-1.508	-1.148	-1.228	-0.768	-1.238
JAZF1	JAZF zinc finger 1 (JAZF1), mRNA.	-0.6	-1.16	-0.31	-0.35	-0.48	-0.61	-0.38	-0.62	1.87	1.87	2.35	2.25	1.71	1.69	1.15	1.12	-0.76	-0.54	-1.08	-1.01	1.28	1.18	-0.91	-0.78	-1.06	-1.1	-1.84	-1.8	-0.88	-0.2
UGT8	UDP glycosyltransferase 8 (UGT8), transcript variant 1, mRNA.	0.899	0.679	1.049	0.919	1.199	1.019	1.469	1.419	1.869	1.709	1.729	1.419	1.339	1.639	1.879	1.889	-2.591	-1.871	-1.191	-0.971	-3.181	-3.311	-2.081	-1.981	-0.271	-0.451	-1.761	-1.501	-0.871	-0.091
TLL2	tolloid-like 2 (TLL2), mRNA.	-0.684333	-0.574333	-0.594333	-0.474333	-0.634333	-0.734333	0.285667	0.305667	1.86567	1.98567	1.90567	2.10567	1.68567	1.74567	2.08567	2.06567	-0.974333	-1.05433	-1.02433	-0.894333	-0.824333	-0.624333	-1.04433	-0.844333	-1.06433	-0.974333	-1.01433	-1.00433	0.015667	-1.01433
PIPOX	pipecolic acid oxidase (PIPOX), mRNA.	-0.738	-1.088	-0.438	-0.488	-0.808	-0.678	0.142	-0.208	1.842	1.922	1.962	2.272	2.372	2.332	1.842	1.762	-1.228	-0.988	-0.868	-0.748	-0.348	0.132	-0.568	-1.018	-1.418	-1.148	-1.218	-1.298	-0.928	-0.358
PTPRB	protein tyrosine phosphatase, receptor type, B (PTPRB), transcript variant 1, mRNA.	-1.53233	-1.71233	-1.78233	-1.88233	-1.78233	-1.50233	-0.732333	-0.742333	1.83767	1.69767	3.13767	2.66767	2.01767	1.37767	2.87767	3.27767	-0.522333	-0.242333	-0.602333	-0.792333	-0.482333	-0.702333	-0.372333	-0.302333	-0.962333	-0.842333	-0.882333	-0.422333	-0.252333	0.157667
PRAC	prostate cancer susceptibility candidate (PRAC), mRNA.	1.45167	1.48167	2.15167	2.24167	1.88167	1.96167	0.551667	0.341667	1.82167	1.79167	2.24167	2.41167	1.42167	1.26167	1.50167	1.63167	-1.88833	-1.85833	-1.84833	-1.88833	-1.88833	-1.88833	-1.80833	-1.82833	-1.83833	-1.85833	-1.88833	-1.88833	-1.88833	-1.88833
CDCA7L	cell division cycle associated 7-like (CDCA7L), transcript variant 2, mRNA.	0.846	0.816	0.926	0.816	0.836	0.736	1.316	1.356	1.816	1.836	1.866	1.916	1.726	1.696	1.506	1.566	0.016	-0.334	-1.364	-1.644	0.526	0.106	-0.974	-1.134	-3.324	-3.364	-2.554	-3.164	-2.984	-1.384
TRIM22	Homo sapiens tripartite motif containing 22 (TRIM22), transcript variant 2, mRNA.	-0.806	-0.376	-0.756	-1.116	-0.536	-0.466	1.174	0.754	1.814	1.824	1.874	2.614	3.044	2.684	2.104	2.154	-1.256	-1.276	-1.336	-1.426	-0.766	-1.126	-0.676	-1.046	-1.476	-1.386	-1.386	-1.276	-0.686	-0.866
SYT6	synaptotagmin VI (SYT6), transcript variant 2, mRNA.	-0.279667	-0.099667	-0.669667	-0.929667	0.060333	0.240333	1.79033	1.55033	1.81033	1.90033	1.72033	1.65033	2.09033	2.01033	2.40033	2.38033	-1.84967	-1.90967	-0.929667	-0.829667	-1.90967	-1.40967	-1.58967	-1.29967	-0.569667	-0.779667	-0.749667	-0.779667	-1.43967	-1.57967
DPPA2	developmental pluripotency associated 2 (DPPA2), mRNA.	0.538	0.318	1.468	1.288	0.298	0.418	0.458	0.308	1.808	1.778	2.848	2.778	1.288	1.358	1.318	1.538	-1.412	-1.612	-1.492	-1.302	-1.682	-1.702	-1.452	-1.462	-1.262	-1.302	-1.462	-1.272	-0.992	-1.402
SCN9A	sodium channel, voltage-gated, type IX, alpha subunit (SCN9A), mRNA.	-1.80533	-1.73533	-1.84533	-1.89533	-1.51533	-1.69533	0.354667	0.154667	1.80467	1.79467	1.59467	1.68467	2.45467	2.12467	2.30467	2.05467	-0.885333	-0.825333	-1.28533	-0.975333	0.094667	-0.055333	-1.45533	-1.31533	-1.08533	-0.855333	-0.025333	-0.075333	2.19467	0.714667
WSCD1	WSC domain containing 1 (WSCD1), mRNA.	-0.396333	-0.626333	-0.816333	-0.496333	-0.316333	-0.586333	1.32367	1.26367	1.79367	1.79367	1.12367	1.46367	2.01367	1.81367	2.26367	2.30367	-0.966333	-0.896333	-1.12633	-0.986333	-0.436333	-0.306333	-1.33633	-1.27633	-1.28633	-1.36633	-1.29633	-1.34633	-0.526333	-0.766333
HTR7	5-hydroxytryptamine (serotonin) receptor 7, adenylate cyclase-coupled (HTR7), transcript variant a, mRNA.	1.344	1.204	1.664	1.584	1.314	1.484	2.334	2.304	1.784	1.794	2.474	2.394	1.634	1.444	2.414	2.414	-2.226	-2.016	-1.896	-1.886	-2.886	-2.806	-2.496	-2.436	-1.706	-1.766	-1.046	-1.296	-2.666	-2.456
MMP25	matrix metallopeptidase 25 (MMP25), mRNA.	1.133	1.363	0.793	1.173	1.003	1.083	1.233	1.353	1.783	1.463	1.053	1.493	1.803	1.563	2.243	1.863	-1.637	-1.687	-1.517	-1.647	-1.747	-1.597	-1.667	-1.687	-1.437	-1.657	-1.607	-1.537	-1.497	-1.477
FAM131B	family with sequence similarity 131, member B (FAM131B), transcript variant a, mRNA.	0.337333	-0.002667	0.417333	0.147333	-0.022667	0.207333	0.807333	0.897333	1.76733	1.73733	1.46733	1.53733	1.86733	1.74733	1.84733	1.81733	-1.54267	-1.41267	-1.74267	-1.51267	-2.03267	-2.01267	-2.02267	-1.84267	-1.70267	-1.41267	-0.122667	-0.462667	2.37733	-1.13267
JAKMIP2	janus kinase and microtubule interacting protein 2 (JAKMIP2), mRNA.	1.51067	1.47067	2.13067	2.03067	1.53067	1.40067	0.910667	0.680667	1.76067	1.70067	1.81067	1.34067	1.22067	1.35067	1.85067	2.11067	-1.11933	-1.03933	-1.40933	-1.56933	-1.10933	-0.929333	-2.86933	-2.73933	-2.10933	-1.90933	-1.74933	-1.57933	-2.13933	-2.53933
LEFTY2	Homo sapiens left-right determination factor 2 (LEFTY2), transcript variant 2, mRNA.	-0.411	-0.131	0.339	0.449	-0.551	-0.491	0.269	0.329	1.759	1.499	2.049	1.599	1.709	2.279	0.239	-0.251	-1.561	-1.471	2.219	2.109	-0.581	-0.691	-0.941	-1.351	-1.601	-1.581	-1.481	-1.571	-1.161	-1.021
RABGAP1L	RAB GTPase activating protein 1-like (RABGAP1L), transcript variant 2, mRNA.	-0.284	-0.424	-0.434	-0.424	-0.214	-0.194	0.906	0.496	1.746	1.786	1.926	1.946	1.496	1.656	1.596	1.706	-1.274	-1.214	-1.264	-1.464	-1.134	-1.374	-0.834	-1.034	-0.544	-0.694	-0.624	-0.564	-0.754	-0.514
MEGF10	Homo sapiens multiple EGF-like-domains 10 (MEGF10), transcript variant 2, mRNA.	1.07967	1.01967	0.429667	0.279667	1.26967	1.31967	1.30967	1.36967	1.73967	1.90967	1.81967	1.67967	1.57967	1.48967	2.10967	2.11967	-2.21033	-1.89033	-1.75033	-1.90033	-1.54033	-1.40033	-0.280333	-0.070333	-1.81033	-2.08033	-2.55033	-2.29033	-1.58033	-1.17033
GALNT3	UDP-N-acetyl-alpha-D-galactosamine:polypeptide N-acetylgalactosaminyltransferase 3 (GalNAc-T3) (GALNT3), mRNA.	0.133	-0.087	0.223	-0.127	0.393	0.253	0.793	0.573	1.723	1.923	2.723	2.453	1.453	1.283	1.633	1.893	-1.867	-1.427	-0.967	-1.327	-1.577	-1.887	-0.427	-0.977	-0.857	-0.837	-1.357	-0.897	-1.047	-1.787
KIAA1244	KIAA1244 (KIAA1244), mRNA.	0.719	0.639	0.729	0.509	0.479	0.419	1.469	1.399	1.709	1.739	1.979	1.819	1.279	1.279	1.639	1.609	-2.601	-2.311	-2.111	-1.831	-1.801	-1.851	-1.041	-1.071	-0.591	-0.571	-0.471	-0.621	-1.381	-1.161
PGBD5	Homo sapiens piggyBac transposable element derived 5 (PGBD5), mRNA.	-0.015333	-0.215333	-0.195333	-0.375333	-0.045333	0.124667	0.904667	0.864667	1.68467	1.47467	1.39467	1.57467	1.71467	1.69467	1.75467	1.59467	-1.12533	-1.42533	-1.40533	-1.15533	-0.935333	-0.665333	-0.595333	-0.135333	-1.56533	-1.28533	-0.895333	-1.27533	-1.41533	-0.055333
MET	met proto-oncogene (hepatocyte growth factor receptor) (MET), transcript variant 2, mRNA.	-0.826	-1.056	-0.036	-0.386	-1.066	-0.926	-0.636	-0.906	1.684	1.594	1.774	1.694	1.824	1.814	1.154	0.974	-0.796	-0.526	-0.216	-0.176	-1.416	-2.266	1.824	1.594	-1.426	-1.106	-0.916	-0.856	-0.266	-0.126
CHRNA5	cholinergic receptor, nicotinic, alpha 5 (neuronal) (CHRNA5), mRNA.	0.822	0.582	1.082	0.762	1.002	0.902	1.062	0.972	1.682	1.562	1.632	1.252	1.452	1.652	1.432	1.432	-0.198	-0.618	-0.728	-0.648	-0.718	-0.808	-1.728	-1.608	-2.048	-1.648	-2.058	-1.498	-2.638	-2.338
ECEL1	endothelin converting enzyme-like 1 (ECEL1), mRNA.	1.02067	0.950667	0.420667	0.650667	0.790667	1.23067	1.14067	0.780667	1.68067	1.50067	1.16067	1.25067	1.79067	1.75067	2.33067	2.18067	-2.18933	-1.85933	-2.05933	-1.92933	-1.21933	-0.929333	-1.56933	-1.50933	-1.61933	-1.79933	-0.909333	-1.31933	-1.62933	-0.089333
PPM1E	protein phosphatase, Mg2+/Mn2+ dependent, 1E (PPM1E), transcript variant 1, mRNA.	0.640333	0.740333	0.680333	0.410333	0.680333	0.490333	1.38033	1.18033	1.68033	1.86033	1.40033	1.62033	1.62033	1.40033	1.80033	2.00033	-1.15967	-1.48967	-1.68967	-1.69967	0.400333	0.010333	-1.61967	-1.63967	-1.96967	-1.79967	-1.78967	-1.64967	-1.80967	-1.67967
CHST8	carbohydrate (N-acetylgalactosamine 4-0) sulfotransferase 8 (CHST8), transcript variant 2, mRNA.	0.284667	0.434667	0.094667	0.474667	0.054667	0.094667	0.394667	0.304667	1.67467	1.73467	1.69467	1.98467	1.70467	1.39467	1.58467	1.32467	-0.445333	-0.805333	-0.985333	-0.805333	-1.38533	-1.38533	-1.26533	-1.38533	-1.24533	-1.11533	-0.885333	-0.915333	-1.38533	-1.22533
NPTX2	neuronal pentraxin II (NPTX2), mRNA.	-0.045667	-0.005667	-0.205667	0.024333	-0.475667	-0.495667	0.494333	0.524333	1.67433	1.76433	2.47433	2.74433	1.28433	0.904333	2.18433	2.12433	-0.885667	-1.04567	-0.995667	-0.745667	-1.32567	-1.32567	-1.24567	-1.26567	-1.11567	-1.13567	-0.875667	-0.935667	-1.04567	-1.02567
FEZF1	FEZ family zinc finger 1 (FEZF1), transcript variant 1, mRNA.	0.301333	0.221333	1.02133	0.861333	0.141333	0.341333	-0.198667	-0.238667	1.67133	1.58133	1.99133	2.01133	1.37133	1.23133	1.14133	1.01133	-1.01867	-0.978667	-0.958667	-0.938667	-1.12867	-1.12867	-1.12867	-1.12867	-1.12867	-1.11867	-0.798667	-0.998667	-1.12867	-0.878667
FUT9	fucosyltransferase 9 (alpha (1,3) fucosyltransferase) (FUT9), mRNA.	0.357667	0.387667	0.127667	-0.112333	0.807667	0.807667	1.04767	0.767667	1.66767	1.84767	1.62767	1.16767	1.38767	1.61767	2.05767	2.11767	-0.882333	-0.892333	-0.932333	-0.772333	-1.84233	-1.91233	-0.932333	-1.01233	-1.64233	-1.43233	-0.742333	-1.00233	-1.84233	-1.84233
CDCA7	cell division cycle associated 7 (CDCA7), transcript variant 1, mRNA.	0.536667	0.396667	0.056667	-0.083333	0.496667	0.406667	0.956667	0.976667	1.66667	1.56667	1.63667	1.57667	1.33667	1.41667	1.38667	1.52667	0.546667	0.296667	0.076667	-0.083333	-0.583333	-1.04333	-1.03333	-1.07333	-2.35333	-2.32333	-2.60333	-2.15333	-1.97333	-1.55333
ATCAY	ataxia, cerebellar, Cayman type (ATCAY), mRNA.	0.597667	0.367667	0.557667	0.617667	0.157667	0.487667	1.09767	0.617667	1.65767	1.66767	1.97767	2.13767	1.57767	1.40767	2.08767	1.93767	-1.22233	-1.30233	-1.41233	-1.39233	-1.44233	-1.36233	-1.38233	-1.22233	-1.37233	-1.44233	-1.34233	-1.31233	-1.37233	-1.37233
NR5A2	nuclear receptor subfamily 5, group A, member 2 (NR5A2), transcript variant 2, mRNA.	-0.364667	-0.264667	0.165333	0.155333	-0.124667	-0.184667	0.925333	0.945333	1.65533	1.70533	1.91533	1.85533	1.74533	1.78533	1.69533	1.72533	-2.26467	-1.34467	-1.68467	-1.18467	-2.59467	-3.20467	-1.66467	-1.42467	-0.354667	-0.284667	-0.334667	-0.184667	1.26533	-0.074667
AJAP1	adherens junctions associated protein 1 (AJAP1), transcript variant 2, mRNA.	-0.029333	0.010667	0.500667	0.710667	0.180667	0.120667	0.460667	0.400667	1.65067	1.58067	1.90067	1.84067	1.62067	1.73067	1.67067	1.33067	-1.15933	-1.06933	-0.799333	-0.649333	-1.37933	-1.37933	-1.23933	-0.939333	-0.979333	-1.06933	-1.11933	-1.13933	-1.37933	-1.37933
LHX4	LIM homeobox 4 (LHX4), mRNA.	-0.737333	-0.687333	-0.777333	-0.717333	-0.687333	-0.677333	1.33267	0.722667	1.64267	1.51267	1.18267	2.07267	1.52267	0.872667	2.18267	1.91267	-0.777333	-0.777333	-0.737333	-0.777333	-0.777333	-0.777333	-0.777333	-0.777333	-0.777333	-0.777333	-0.677333	-0.777333	-0.777333	-0.707333
CYP2S1	cytochrome P450, family 2, subfamily S, polypeptide 1 (CYP2S1), mRNA.	0.711	0.971	-0.309	-0.049	0.431	0.721	1.031	0.881	1.641	1.601	1.001	1.231	1.971	1.881	1.931	1.711	-2.079	-2.019	-1.679	-1.619	-2.269	-2.339	-0.399	-0.869	-0.849	-0.479	-0.669	-0.969	-0.619	-0.499
HIST1H1T	histone cluster 1, H1t (HIST1H1T), mRNA.	-0.029	-0.089	0.051	0.091	0.011	-0.139	0.781	0.601	1.641	1.631	2.041	2.221	1.021	1.181	0.931	0.881	-0.829	-0.919	-0.909	-0.699	-1.099	-1.099	-0.939	-0.929	-1.099	-1.019	-0.959	-1.099	-0.259	-0.969
TNFSF11	tumor necrosis factor (ligand) superfamily, member 11 (TNFSF11), transcript variant 1, mRNA.	-0.459	-0.359	-0.479	-0.239	-0.619	-0.449	-0.139	-0.229	1.641	1.491	2.161	1.781	1.351	1.461	0.981	1.221	-0.899	-0.819	-0.799	-0.719	-0.959	-0.959	-0.929	-0.889	-0.729	-0.559	-0.959	-0.849	1.451	-0.499
RHBDL3	rhomboid, veinlet-like 3 (Drosophila) (RHBDL3), mRNA.	0.130333	0.150333	-0.429667	-0.029667	0.100333	-0.089667	0.920333	1.09033	1.64033	1.74033	0.810333	0.920333	1.79033	1.61033	1.98033	1.87033	-1.06967	-1.02967	-1.10967	-0.879667	-1.23967	-1.02967	-1.15967	-1.14967	-1.09967	-1.18967	-0.639667	-0.569667	-1.01967	-1.01967
EPHA1	EPH receptor A1 (EPHA1), mRNA.	1.32967	1.31967	1.14967	1.43967	1.27967	1.46967	1.06967	1.29967	1.63967	1.47967	1.33967	1.47967	1.73967	1.68967	1.82967	1.75967	-2.99033	-2.60033	-1.86033	-2.27033	-3.90033	-4.26033	-1.05033	-1.41033	-1.02033	-0.750333	-0.640333	-1.01033	1.27967	-0.830333
GABRB3	gamma-aminobutyric acid (GABA) A receptor, beta 3 (GABRB3), transcript variant 1, mRNA.	0.944	0.884	1.224	1.204	0.924	0.854	0.664	0.694	1.634	1.654	1.634	1.594	1.604	1.634	1.444	1.454	-1.416	-1.246	0.304	0.434	-3.186	-2.776	-1.656	-1.726	-1.826	-1.956	-1.666	-1.636	-0.556	-1.136
ALPL	alkaline phosphatase, liver/bone/kidney (ALPL), transcript variant 1, mRNA.	0.691	0.681	0.101	0.131	0.321	0.441	0.911	0.801	1.621	1.501	1.101	1.631	1.881	1.541	2.081	2.071	-1.939	-1.489	-0.959	-0.849	-3.439	-3.679	-2.179	-1.769	0.851	0.771	0.951	0.751	-2.539	-1.989
LRP8	low density lipoprotein receptor-related protein 8, apolipoprotein e receptor (LRP8), transcript variant 4, mRNA.	1.72167	1.72167	1.00167	0.871667	1.69167	1.69167	1.81167	1.95167	1.61167	1.59167	1.43167	1.37167	1.78167	1.76167	1.69167	1.51167	-2.35833	-2.32833	-1.47833	-1.51833	-1.23833	-1.09833	-1.71833	-1.79833	-2.37833	-2.34833	-1.59833	-1.58833	-1.87833	-1.88833
TIMP4	TIMP metallopeptidase inhibitor 4 (TIMP4), mRNA.	-0.678333	-0.468333	-0.648333	-0.648333	-0.608333	-0.388333	-0.308333	-0.288333	1.61167	1.64167	1.05167	1.40167	2.00167	1.94167	0.511667	0.231667	-0.728333	-0.698333	-0.678333	-0.688333	-0.788333	-0.788333	-0.628333	-0.568333	-0.458333	-0.408333	-0.468333	-0.558333	1.39167	-0.288333
CPT1A	carnitine palmitoyltransferase 1A (liver) (CPT1A), nuclear gene encoding mitochondrial protein, transcript variant 2, mRNA.	1.001	0.801	1.081	1.181	1.131	1.141	1.191	1.301	1.611	1.521	1.181	1.611	1.501	1.501	1.271	1.101	-1.689	-1.929	-2.009	-1.939	1.171	0.911	0.181	-0.059	-2.839	-2.829	-3.079	-3.069	-1.409	-1.539
DCLK1	Homo sapiens doublecortin-like kinase 1 (DCLK1), transcript variant 2, mRNA.	3.158	3.098	3.148	3.128	3.248	3.028	3.778	3.718	1.608	1.628	1.988	2.008	1.778	2.018	1.508	1.558	-2.902	-2.762	-2.842	-2.992	-3.072	-3.272	-3.032	-3.162	-3.202	-2.932	-2.582	-2.522	-2.912	-2.212
NEFL	neurofilament, light polypeptide (NEFL), mRNA.	1.33533	1.26533	1.72533	1.71533	1.45533	1.35533	1.77533	1.91533	1.60533	1.66533	2.09533	2.09533	1.54533	1.51533	2.11533	2.19533	-1.25467	-1.24467	-1.99467	-2.74467	0.355333	-0.024667	-1.87467	-2.43467	-2.57467	-2.54467	-2.11467	-2.21467	-3.38467	-3.32467
STMN2	Homo sapiens stathmin-like 2 (STMN2), transcript variant 1, mRNA.	-0.554667	-0.464667	0.605333	0.445333	-0.384667	-0.124667	-0.564667	-0.734667	1.60533	1.69533	2.73533	2.20533	-0.384667	-0.274667	1.48533	1.75533	-1.30467	-1.19467	-1.26467	-1.20467	-0.824667	-1.02467	-0.074667	-0.134667	-1.07467	-1.07467	-0.594667	-0.914667	-0.384667	2.02533
SIX4	SIX homeobox 4 (SIX4), mRNA.	0.504	0.614	0.604	0.634	0.634	0.654	0.574	0.564	1.604	1.624	1.694	1.554	1.464	1.544	1.274	1.354	0.044	-0.076	0.334	0.074	0.134	0.344	-0.116	-0.186	-3.276	-3.016	-2.726	-2.846	-2.866	-2.716
MCTP1	multiple C2 domains, transmembrane 1 (MCTP1), transcript variant S, mRNA.	-0.860333	-0.710333	-0.570333	-0.820333	-0.300333	-0.590333	0.879667	0.179667	1.58967	1.32967	1.10967	0.619667	1.65967	1.84967	1.50967	1.20967	-1.00033	-0.850333	-0.510333	-0.280333	-1.18033	-1.01033	-0.830333	-1.00033	-0.310333	-0.210333	-0.570333	-0.340333	-0.090333	0.099667
CHRDL1	Homo sapiens chordin-like 1 (CHRDL1), transcript variant 1, mRNA.	-0.371667	-0.251667	-0.741667	-0.581667	-0.601667	-0.721667	0.338333	0.238333	1.58833	1.48833	1.50833	1.55833	1.64833	1.38833	1.65833	1.82833	-1.04167	-0.751667	-0.671667	-0.821667	-1.16167	-1.26167	-0.921667	-0.851667	-0.771667	-0.901667	-0.331667	-0.541667	-0.221667	0.278333
BNC2	basonuclin 2 (BNC2), mRNA.	-0.513	-0.313	-0.283	-0.323	-0.203	-0.203	0.847	0.657	1.587	1.697	1.627	1.427	1.467	1.477	1.447	1.497	-2.113	-1.343	-0.573	-0.513	-1.543	-1.953	1.537	1.747	-1.963	-1.543	-2.403	-2.533	0.337	0.967
CALN1	calneuron 1 (CALN1), transcript variant 2, mRNA.	0.975333	0.935333	0.235333	0.265333	0.725333	1.01533	1.00533	0.865333	1.58533	1.81533	1.38533	0.895333	1.19533	1.56533	1.32533	1.42533	-1.24467	-1.29467	-1.15467	-1.46467	-0.984667	-1.00467	-1.23467	-1.05467	-1.32467	-1.38467	-1.14467	-1.16467	-1.43467	-1.32467
ETV1	Homo sapiens ets variant 1 (ETV1), transcript variant 2, mRNA.	0.844333	0.854333	0.814333	0.744333	0.974333	0.834333	1.03433	1.11433	1.58433	1.61433	1.54433	1.41433	1.17433	1.39433	1.23433	1.24433	0.864333	0.554333	-0.405667	-0.615667	1.52433	1.28433	-0.845667	-0.465667	-4.01567	-3.92567	-3.89567	-3.82567	-2.99567	-1.65567
CRIP3	cysteine-rich protein 3 (CRIP3), mRNA.	0.621667	0.171667	0.591667	0.671667	0.421667	0.701667	0.881667	0.721667	1.58167	1.46167	1.46167	1.34167	1.14167	1.07167	1.58167	1.76167	-1.40833	-1.29833	-0.498333	-0.878333	-1.19833	-1.08833	-1.16833	-1.22833	-1.38833	-1.08833	-1.39833	-1.37833	-1.24833	-0.918333
NRXN1	Homo sapiens neurexin 1 (NRXN1), transcript variant alpha2, mRNA.	-0.234	-0.014	-0.514	-0.554	-0.134	-0.174	-0.314	-0.734	1.576	1.596	1.596	1.346	0.976	0.846	1.756	1.836	0.176	0.086	-1.604	-0.914	-0.094	0.166	-1.754	-1.784	-0.314	-0.564	-0.074	-0.154	-1.584	-0.444
CARD11	caspase recruitment domain family, member 11 (CARD11), mRNA.	-0.115333	0.254667	-0.345333	-0.175333	-0.215333	-0.185333	-0.075333	-0.425333	1.56467	1.42467	1.10467	1.76467	1.83467	1.56467	1.46467	1.38467	-1.83533	-1.40533	-1.55533	-1.47533	-1.59533	-2.18533	-0.475333	-0.765333	-0.185333	-0.055333	0.344667	-0.385333	0.434667	0.314667
CACNB4	calcium channel, voltage-dependent, beta 4 subunit (CACNB4), transcript variant 2, mRNA.	-0.345667	-0.565667	-0.335667	-0.515667	0.164333	0.054333	0.854333	0.644333	1.56433	1.41433	1.53433	1.01433	1.18433	1.34433	2.06433	1.97433	-1.20567	-1.13567	-0.955667	-0.795667	-0.605667	-1.10567	-1.19567	-1.05567	-0.755667	-0.665667	-0.915667	-0.555667	-0.235667	-0.865667
C9orf135	chromosome 9 open reading frame 135 (C9orf135), mRNA.	-0.908333	-1.01833	-0.218333	-0.388333	-0.418333	-0.418333	1.62167	1.02167	1.56167	1.61167	2.02167	2.19167	1.99167	2.37167	1.89167	1.78167	-1.22833	-1.25833	-0.748333	-0.948333	-1.52833	-1.37833	-1.26833	-1.41833	-0.798333	-0.528333	-0.368333	-0.298333	-1.52833	-1.39833
GPR160	G protein-coupled receptor 160 (GPR160), mRNA.	0.519667	0.379667	1.00967	1.00967	1.03967	0.759667	1.18967	0.819667	1.55967	1.50967	1.96967	1.78967	0.819667	1.09967	1.64967	1.70967	-2.19033	-1.62033	-1.39033	-1.64033	-2.62033	-2.77033	-1.83033	-1.72033	0.039667	-0.240333	-1.14033	-0.940333	0.079667	-0.850333
IQGAP2	IQ motif containing GTPase activating protein 2 (IQGAP2), mRNA.	-1.01333	-1.09333	-1.08333	-1.19333	-0.823333	-0.993333	0.396667	0.396667	1.55667	1.60667	1.60667	1.35667	1.06667	1.09667	1.45667	1.59667	-1.87333	-1.19333	-1.77333	-1.82333	-1.31333	-1.74333	-0.673333	-0.453333	0.656667	0.706667	0.536667	0.576667	1.35667	1.07667
NETO1	Homo sapiens neuropilin (NRP) and tolloid (TLL)-like 1 (NETO1), transcript variant 4, mRNA.	-0.049667	0.070333	0.420333	-0.039667	-0.159667	-0.099667	0.830333	0.620333	1.53033	1.78033	1.83033	1.61033	1.50033	1.45033	1.59033	1.65033	-1.01967	-0.949667	-0.869667	-0.699667	0.300333	-0.169667	-1.36967	-1.17967	-1.96967	-2.09967	-1.03967	-1.67967	-0.999667	-0.789667
FOXD3	forkhead box D3 (FOXD3), mRNA.	1.20867	1.03867	1.03867	1.43867	0.968667	1.17867	1.66867	1.61867	1.52867	1.31867	1.14867	1.36867	1.56867	1.59867	1.61867	1.48867	-1.63133	-1.39133	-1.49133	-1.63133	-1.56133	-1.63133	-1.63133	-1.63133	-1.58133	-1.46133	-1.37133	-1.52133	-1.63133	-1.63133
PAX5	paired box 5 (PAX5), mRNA.	-0.042333	0.057667	0.017667	0.597667	-0.122333	-0.022333	0.327667	0.577667	1.52767	1.52767	1.35767	1.55767	1.50767	1.12767	1.20767	1.17767	-0.902333	-0.902333	-0.862333	-0.902333	-0.902333	-0.902333	-0.902333	-0.902333	-0.902333	-0.832333	-0.832333	-0.902333	-0.832333	-0.902333
TNMD	tenomodulin (TNMD), mRNA.	-0.415	-0.715	-0.395	-0.565	-0.115	-0.425	1.005	0.665	1.525	1.455	1.175	1.195	1.215	1.965	1.205	1.075	-0.645	-0.605	-0.715	-0.755	-0.555	-0.755	-0.715	-0.645	-0.755	-0.755	-0.685	-0.755	-0.755	-0.755
OSBPL10	Homo sapiens oxysterol binding protein-like 10 (OSBPL10), transcript variant 2, mRNA.	-0.397333	-0.417333	-0.587333	-0.587333	-0.577333	-0.647333	-0.007333	0.002667	1.52267	1.67267	1.51267	1.70267	1.63267	1.50267	1.34267	1.34267	-2.35733	-1.56733	-1.96733	-1.47733	-2.15733	-2.21733	-0.607333	-0.777333	0.372667	0.512667	0.882667	0.792667	1.06267	0.492667
MFSD2A	Homo sapiens major facilitator superfamily domain containing 2A (MFSD2A), transcript variant 1, mRNA.	0.234333	-0.115667	-0.085667	0.014333	0.284333	-0.025667	0.264333	0.094333	1.51433	1.35433	1.15433	0.984333	1.47433	1.50433	1.35433	1.47433	-0.715667	-0.815667	-0.555667	-0.685667	-0.885667	-1.08567	-0.765667	-0.845667	-0.815667	-0.885667	-0.765667	-0.835667	-0.865667	-0.955667
CKMT1B	creatine kinase, mitochondrial 1B (CKMT1B), nuclear gene encoding mitochondrial protein, mRNA.	1.13	0.84	1.31	1.07	0.91	0.79	1.39	1.48	1.51	1.64	1.53	1.72	1.37	1.4	1.68	1.78	-0.82	-1.1	-1.46	-1.65	-1.02	-1.55	-1.53	-1.6	-1.89	-1.85	-1.66	-1.71	-1.89	-1.82
RGS7BP	regulator of G-protein signaling 7 binding protein (RGS7BP), mRNA.	-0.586333	-0.406333	-0.416333	-0.576333	-0.556333	-0.406333	0.633667	0.443667	1.50367	1.40367	1.25367	0.783667	1.23367	1.40367	1.27367	1.44367	-0.336333	-0.356333	-0.736333	-0.666333	0.053667	0.053667	-1.02633	-0.776333	-0.376333	-0.376333	-0.766333	-0.776333	-1.05633	-1.28633
KCNQ3	Homo sapiens potassium voltage-gated channel, KQT-like subfamily, member 3 (KCNQ3), transcript variant 2, mRNA.	0.399	0.509	-0.061	0.079	0.019	0.049	-0.041	0.169	1.489	1.759	1.159	1.059	1.609	1.719	1.389	1.389	-0.801	-0.841	-0.921	-0.581	0.269	-0.271	-1.281	-1.091	-1.261	-1.331	-0.991	-1.251	-1.081	-1.261
ATP2A3	ATPase, Ca++ transporting, ubiquitous (ATP2A3), transcript variant 1, mRNA.	-0.064333	-0.264333	-0.194333	0.015667	-0.444333	-0.264333	-0.144333	0.025667	1.48567	1.39567	1.45567	1.56567	1.48567	1.17567	1.69567	1.67567	-1.09433	-1.00433	-1.27433	-1.31433	-1.12433	-1.01433	-1.12433	-1.05433	-0.764333	-0.914333	-1.21433	-0.904333	1.53567	0.665667
ST6GAL2	Homo sapiens ST6 beta-galactosamide alpha-2,6-sialyltranferase 2 (ST6GAL2), transcript variant 2, mRNA.	0.793	0.783	0.793	0.913	0.723	0.813	1.183	1.303	1.483	1.533	1.133	1.153	1.503	1.423	1.703	1.713	-1.717	-1.607	-0.307	-0.187	-1.337	-1.477	-2.257	-1.977	-1.637	-1.277	-0.907	-0.877	-2.587	-0.797
CAV1	Homo sapiens caveolin 1, caveolae protein, 22kDa (CAV1), transcript variant 2, mRNA.	-0.617667	-0.697667	-0.377667	-0.197667	-0.757667	-0.997667	-0.247667	-0.307667	1.47233	1.43233	1.65233	1.90233	1.98233	2.12233	0.002333	-0.147667	-1.49767	-1.25767	-1.48767	-1.14767	-0.247667	-0.897667	-0.737667	-0.687667	-0.197667	0.092333	0.742333	0.822333	-0.197667	0.482333
FGF19	fibroblast growth factor 19 (FGF19), mRNA.	1.40667	1.29667	1.54667	1.76667	1.28667	1.40667	1.62667	1.74667	1.46667	1.39667	1.31667	1.43667	1.80667	1.74667	1.78667	1.55667	-1.83333	-1.81333	-1.91333	-1.54333	-2.05333	-2.05333	-1.74333	-1.88333	-1.35333	-0.983333	-1.98333	-1.82333	-1.86333	-1.75333
NODAL	nodal homolog (mouse) (NODAL), mRNA.	2.00533	2.02533	2.71533	2.87533	1.99533	1.90533	1.99533	2.27533	1.46533	1.34533	1.29533	0.925333	1.16533	1.67533	0.265333	0.045333	-3.13467	-2.56467	1.64533	1.78533	-3.58467	-3.76467	-2.77467	-2.95467	-2.00467	-1.56467	-0.254667	-0.754667	-2.64467	-3.40467
VGLL3	vestigial like 3 (Drosophila) (VGLL3), mRNA.	-0.265333	-0.395333	-1.11533	-1.04533	-0.145333	-0.595333	0.724667	0.784667	1.46467	1.56467	0.764667	0.854667	1.82467	1.98467	1.14467	0.964667	-1.63533	-1.07533	-1.32533	-0.855333	-0.865333	-0.775333	-0.285333	-0.665333	-1.20533	-0.925333	0.064667	0.164667	1.01467	-0.145333
CKMT1A	creatine kinase, mitochondrial 1A (CKMT1A), nuclear gene encoding mitochondrial protein, mRNA.	1.11067	1.20067	1.39067	1.30067	1.08067	0.990667	1.44067	1.46067	1.46067	1.69067	1.63067	1.66067	1.48067	1.43067	1.71067	1.80067	-1.23933	-1.16933	-1.54933	-1.81933	-1.20933	-1.39933	-1.74933	-1.62933	-1.86933	-1.87933	-1.67933	-1.83933	-1.96933	-1.83933
VENTX	VENT homeobox (VENTX), mRNA.	1.458	1.618	0.738	0.868	1.388	1.608	0.688	0.838	1.458	1.478	1.268	1.268	1.688	1.608	1.528	1.338	-1.292	-1.442	-0.412	-0.592	-2.282	-2.352	-1.252	-1.272	-1.342	-1.472	-1.362	-1.412	-2.162	-2.192
CHST4	Homo sapiens carbohydrate (N-acetylglucosamine 6-O) sulfotransferase 4 (CHST4), transcript variant 2, mRNA.	0.663333	0.533333	0.173333	-0.096667	0.503333	0.683333	0.863333	0.983333	1.45333	1.52333	1.31333	1.29333	1.28333	1.22333	1.61333	1.60333	-1.10667	-1.16667	-1.03667	-1.16667	-1.16667	-1.16667	-0.966667	-1.05667	-1.11667	-1.11667	-1.09667	-1.11667	-1.16667	-1.16667
HIST1H4L	histone cluster 1, H4l (HIST1H4L), mRNA.	0.792667	0.902667	1.14267	1.22267	0.862667	0.812667	0.862667	0.612667	1.45267	1.41267	1.60267	1.81267	0.972667	1.51267	0.962667	0.612667	0.482667	-0.147333	1.52267	1.32267	-1.56733	-1.99733	-0.957333	-0.957333	-2.90733	-2.23733	-2.60733	-2.62733	-3.18733	-1.68733
SLCO4A1	solute carrier organic anion transporter family, member 4A1 (SLCO4A1), mRNA.	-0.11	-0.17	-0.41	-0.53	0.01	-0.2	0.59	0.34	1.44	1.35	1.39	1.48	1.82	1.74	1.54	1.33	-1.3	-1.08	-0.83	-1.12	-1.38	-1.37	-0.73	-0.56	-0.69	-0.94	-0.48	-0.96	0.67	-0.84
NETO2	Homo sapiens neuropilin (NRP) and tolloid (TLL)-like 2 (NETO2), transcript variant 2, mRNA.	-0.014	-0.054	-0.044	-0.084	0.126	0.116	-0.144	-0.004	1.436	1.306	0.796	0.566	1.186	1.646	0.356	0.266	0.636	0.606	0.876	0.896	-1.354	-1.194	-1.404	-1.274	-0.754	-0.544	-0.204	-0.194	-2.004	-1.544
GABRA3	gamma-aminobutyric acid (GABA) A receptor, alpha 3 (GABRA3), mRNA.	0.163	0.433	-0.287	-0.227	-0.267	-0.067	0.113	0.203	1.433	1.253	1.243	1.063	1.163	1.123	1.193	1.463	-0.557	-0.747	-0.697	-0.677	-0.777	-0.777	-0.777	-0.717	-0.727	-0.747	-0.577	-0.667	-0.777	-0.777
GABRQ	gamma-aminobutyric acid (GABA) A receptor, theta (GABRQ), mRNA.	-0.070333	-0.120333	-0.320333	-0.350333	-0.300333	-0.190333	0.689667	0.659667	1.42967	1.43967	1.36967	1.41967	1.37967	1.20967	1.30967	1.76967	-0.800333	-0.780333	-0.780333	-0.860333	-0.820333	-0.860333	-0.780333	-0.750333	-0.860333	-0.830333	-0.860333	-0.810333	-0.670333	-0.860333
NTRK3	neurotrophic tyrosine kinase, receptor, type 3 (NTRK3), transcript variant 3, mRNA.	-0.541	-0.481	-0.911	-0.801	-0.211	-0.291	0.509	-0.011	1.429	1.479	1.089	0.739	1.649	1.539	2.129	2.239	-0.611	-0.871	-0.691	-0.751	0.059	0.409	-0.991	-1.081	-0.971	-1.061	-0.821	-0.861	-0.731	-0.581
KCNQ2	potassium voltage-gated channel, KQT-like subfamily, member 2 (KCNQ2), transcript variant 3, mRNA.	0.678	0.948	1.168	1.098	0.828	1.338	0.928	0.718	1.418	1.478	1.748	1.798	1.498	1.288	2.008	1.868	-1.282	-1.532	-0.972	-1.172	-2.632	-2.402	-1.762	-1.902	-0.762	-0.462	-0.622	-1.402	-2.802	-1.102
C14orf115	vertebrae development homolog (pig) (VRTN), mRNA.	1.78	1.85	1.09	1.46	1.47	1.85	1.17	1.45	1.41	1.34	0.81	1.45	1.88	1.8	1.42	1.19	-0.58	-0.71	0.85	0.84	-3.5	-3.39	-1.31	-1.7	-2.47	-2.2	-1.26	-1.62	-3.04	-3.33
HIST1H3C	histone cluster 1, H3c (HIST1H3C), mRNA.	0.126333	0.186333	0.616333	0.736333	0.376333	0.586333	1.10633	0.816333	1.40633	1.39633	1.55633	1.89633	1.19633	1.41633	1.57633	1.24633	0.006333	-0.723667	1.33633	1.20633	-1.81367	-2.05367	-0.773667	-0.803667	-2.42367	-1.88367	-2.08367	-2.20367	-2.46367	-1.56367
WBSCR17	Williams-Beuren syndrome chromosome region 17 (WBSCR17), mRNA.	1.41533	1.52533	0.965333	1.13533	1.37533	1.53533	1.63533	1.56533	1.40533	1.37533	1.30533	1.20533	1.24533	1.33533	1.57533	1.40533	-2.43467	-1.96467	-0.434667	-0.344667	-1.30467	-1.73467	-1.49467	-1.68467	-1.64467	-1.42467	-0.804667	-1.40467	-2.99467	-2.33467
HHLA1	Homo sapiens HERV-H LTR-associating 1 (HHLA1), mRNA.	-0.021	-0.021	2.499	2.459	-0.371	-0.351	-0.481	0.089	1.399	1.449	4.289	4.429	0.739	0.369	0.489	0.129	-1.231	-1.211	-1.231	-1.231	-1.231	-1.231	-1.231	-1.231	-1.231	-1.111	-1.231	-1.231	-1.231	-1.231
UTF1	undifferentiated embryonic cell transcription factor 1 (UTF1), mRNA.	-0.214333	-0.094333	-0.284333	-0.144333	-0.374333	-0.094333	0.715667	0.405667	1.39567	1.61567	1.44567	1.54567	1.64567	1.41567	1.94567	1.71567	-0.934333	-0.914333	-0.914333	-0.934333	-0.934333	-0.934333	-0.894333	-0.934333	-0.934333	-0.934333	-0.644333	-0.934333	-0.934333	-0.864333
HIST1H2BB	histone cluster 1, H2bb (HIST1H2BB), mRNA.	0.208	0.238	0.678	0.788	0.488	0.638	1.228	0.928	1.388	1.398	1.548	1.848	0.918	1.428	1.388	1.238	0.188	-0.532	1.808	1.618	-1.532	-2.062	-1.192	-1.102	-2.792	-2.052	-2.412	-2.202	-2.472	-1.612
IGSF21	immunoglobin superfamily, member 21 (IGSF21), mRNA.	1.195	1.155	1.575	1.705	1.455	1.595	-0.465	-0.385	1.385	1.255	1.385	1.595	1.135	0.895	1.975	1.715	-1.195	-0.915	-0.625	-0.975	-1.755	-1.755	-1.065	-0.795	-1.705	-1.755	-1.615	-1.575	-1.755	-1.685
FMN1	formin 1 (FMN1), mRNA.	0.084667	-0.485333	-0.465333	-0.285333	-0.465333	-0.135333	0.954667	0.834667	1.38467	1.52467	1.80467	1.70467	1.60467	1.62467	1.10467	1.16467	-0.825333	-0.945333	-0.875333	-0.445333	-0.735333	-0.985333	-0.835333	-0.525333	-1.14533	-1.08533	-0.665333	-0.895333	-0.865333	-1.12533
CDKN3	cyclin-dependent kinase inhibitor 3 (CDKN3), transcript variant 1, mRNA.	0.943667	0.513667	1.25367	1.12367	0.633667	0.453667	0.983667	0.683667	1.38367	1.44367	1.96367	1.71367	0.603667	0.993667	1.43367	1.41367	-0.206333	-0.306333	-0.026333	-0.106333	-1.53633	-1.54633	-0.806333	-1.04633	-2.62633	-2.27633	-2.23633	-1.60633	-1.79633	-1.41633
GLDC	glycine dehydrogenase (decarboxylating) (GLDC), nuclear gene encoding mitochondrial protein, mRNA.	-1.312	-1.132	-1.092	-0.992	-1.122	-1.262	0.208	0.148	1.378	1.378	1.058	1.328	1.268	1.088	1.498	1.398	-1.862	-1.232	-1.472	-1.372	-1.752	-2.282	-0.172	-0.112	0.568	0.738	1.538	1.278	1.128	1.168
NTM	neurotrimin (NTM), transcript variant 2, mRNA.	-0.299	-0.169	-0.639	-0.599	-0.199	-0.689	0.351	0.131	1.371	0.951	1.021	0.491	1.131	0.961	1.031	1.281	-0.659	-0.489	-0.699	-0.979	-0.559	-0.329	0.841	1.581	-1.049	-1.029	-0.419	-0.789	-1.069	-0.479
C2orf89	TraB domain containing 2A (TRABD2A), mRNA.	0.295667	0.565667	0.695667	0.765667	0.455667	0.425667	0.915667	0.735667	1.36567	1.14567	1.28567	1.31567	1.31567	1.24567	1.22567	1.31567	-0.814333	-0.754333	-0.804333	-0.414333	-1.53433	-1.53433	-1.41433	-1.47433	-0.804333	-0.764333	-1.08433	-0.984333	-1.40433	-1.28433
TTYH1	tweety homolog 1 (Drosophila) (TTYH1), transcript variant 2, mRNA.	-0.404333	-0.274333	-0.574333	-0.634333	-0.314333	-0.174333	-0.084333	0.115667	1.36567	1.47567	0.535667	0.955667	1.78567	1.09567	2.38567	2.17567	-0.584333	-0.634333	-0.694333	-0.694333	-0.694333	-0.694333	-0.694333	-0.694333	-0.694333	-0.694333	-0.694333	-0.644333	-0.624333	-0.694333
SLCO5A1	Homo sapiens solute carrier organic anion transporter family, member 5A1 (SLCO5A1), transcript variant 2, mRNA.	-0.786667	-0.486667	-0.496667	-0.716667	-0.996667	-0.536667	0.283333	0.293333	1.36333	1.15333	1.34333	1.14333	1.31333	1.41333	1.33333	1.12333	-1.46667	-1.16667	-1.12667	-0.846667	-1.65667	-1.99667	-1.46667	-1.08667	0.733333	0.483333	1.21333	0.743333	0.693333	0.203333
TSHZ3	teashirt zinc finger homeobox 3 (TSHZ3), mRNA.	-0.415333	-0.485333	-0.805333	-0.655333	-0.325333	-0.165333	0.164667	-0.075333	1.35467	1.36467	1.63467	1.42467	1.71467	1.65467	1.32467	1.32467	-1.26533	-1.04533	-0.985333	-0.865333	-0.795333	-0.785333	0.914667	1.37467	-1.80533	-1.46533	-1.74533	-1.98533	0.434667	0.984667
ADCYAP1R1	adenylate cyclase activating polypeptide 1 (pituitary) receptor type I (ADCYAP1R1), transcript variant 3, mRNA.	1.09367	1.25367	-0.256333	-0.046333	1.12367	1.21367	0.113667	0.153667	1.35367	1.42367	0.473667	0.723667	1.39367	1.36367	1.51367	1.29367	-0.496333	-0.606333	-0.536333	-0.816333	-1.07633	-1.24633	-0.686333	-1.03633	-1.39633	-1.26633	-1.19633	-1.23633	-1.32633	-1.26633
TMEM132D	transmembrane protein 132D (TMEM132D), mRNA.	0.663667	0.543667	0.343667	0.533667	0.673667	0.783667	1.06367	0.873667	1.35367	1.36367	1.35367	1.14367	1.28367	1.38367	1.05367	0.943667	-1.96633	-2.03633	-1.68633	-1.66633	-1.30633	-1.21633	-1.12633	-0.986333	-1.50633	-1.49633	-1.88633	-2.22633	1.65367	2.09367
LMX1B	Homo sapiens LIM homeobox transcription factor 1, beta (LMX1B), transcript variant 3, mRNA.	0.695	0.665	0.655	0.855	0.515	0.675	-0.775	-0.695	1.345	1.105	0.625	0.985	1.585	1.315	0.095	0.015	-0.845	-0.785	0.295	0.045	-1.295	-1.385	-0.475	-0.585	-0.605	-0.655	-0.105	-0.525	-1.465	-1.275
TC2N	tandem C2 domains, nuclear (TC2N), transcript variant 2, mRNA.	0.793667	0.583667	0.983667	0.953667	0.973667	0.773667	0.843667	0.823667	1.34367	1.36367	1.58367	1.48367	0.923667	1.02367	1.33367	1.39367	-2.12633	-1.50633	-1.18633	-1.02633	-2.94633	-3.74633	-1.50633	-1.55633	-0.306333	-0.196333	-0.776333	-0.356333	0.483667	-0.426333
ANKRD13B	ankyrin repeat domain 13B (ANKRD13B), mRNA.	-0.667	-0.787	-0.817	-0.417	-0.727	-0.577	0.163	-0.167	1.343	1.563	1.833	1.983	1.663	1.013	1.813	1.793	-0.917	-0.797	-0.887	-1.047	-0.317	-0.727	-0.677	-0.357	-0.947	-1.037	-0.807	-0.987	0.263	0.233
MMP17	matrix metallopeptidase 17 (membrane-inserted) (MMP17), mRNA.	1.20133	1.00133	1.15133	1.19133	1.45133	1.82133	0.981333	0.861333	1.34133	1.15133	1.10133	1.39133	1.62133	1.22133	2.09133	2.08133	-1.60867	-1.54867	-1.42867	-1.27867	-1.85867	-1.77867	-1.42867	-1.36867	-1.53867	-1.48867	-1.57867	-1.36867	-1.64867	-1.73867
C1orf187	chromosome 1 open reading frame 187 (C1orf187), mRNA.	0.220333	0.530333	0.060333	0.020333	0.300333	0.490333	1.35033	1.61033	1.34033	1.42033	0.690333	1.19033	1.68033	1.76033	1.27033	1.32033	-1.06967	-1.12967	-1.05967	-1.07967	-1.65967	-1.38967	-1.05967	-0.879667	-1.03967	-0.779667	-0.229667	-0.929667	-1.56967	-1.37967
PPP2R2C	Homo sapiens protein phosphatase 2, regulatory subunit B, gamma (PPP2R2C), transcript variant 3, mRNA.	0.515	0.705	0.405	0.535	0.715	0.515	0.785	0.825	1.335	1.385	1.175	1.305	1.755	1.605	1.485	1.495	-1.365	-1.185	-1.185	-1.175	-1.455	-1.305	-1.185	-1.235	-1.185	-1.035	-1.105	-1.115	-0.905	-1.105
SH2D5	SH2 domain containing 5 (SH2D5), transcript variant 2, mRNA.	-0.093333	0.556667	-0.013333	0.176667	0.236667	0.356667	-0.023333	0.276667	1.31667	1.42667	0.996667	1.11667	1.59667	1.28667	1.35667	1.25667	-0.903333	-1.03333	-0.683333	-0.603333	-0.953333	-1.03333	-0.873333	-0.753333	-0.953333	-0.933333	-0.813333	-0.653333	-0.713333	-0.923333
TFAP2C	transcription factor AP-2 gamma (activating enhancer binding protein 2 gamma) (TFAP2C), mRNA.	0.123333	0.133333	0.233333	0.413333	0.403333	0.553333	0.763333	0.643333	1.31333	1.36333	1.64333	1.68333	1.61333	1.49333	1.71333	1.60333	-1.36667	-0.996667	-0.926667	-0.676667	-2.16667	-2.30667	-0.276667	-0.546667	-0.726667	-0.576667	-0.786667	-0.736667	-1.89667	-1.70667
CDCP1	CUB domain containing protein 1 (CDCP1), transcript variant 1, mRNA.	0.251	0.361	-0.219	-0.229	0.061	0.101	0.711	0.731	1.311	1.511	0.841	1.121	1.651	1.561	1.321	1.341	-1.219	-1.209	-0.679	-0.899	-1.799	-1.749	-0.839	-1.019	-0.769	-0.939	-0.309	-0.199	0.131	-0.929
SLCO4C1	solute carrier organic anion transporter family, member 4C1 (SLCO4C1), mRNA.	-0.954	-0.734	-0.944	-1.334	-0.624	-1.034	0.456	0.206	1.306	1.206	1.026	0.756	1.166	1.716	0.626	0.606	-1.414	-1.004	-0.804	-0.984	-1.204	-1.894	-0.724	-0.704	0.626	0.766	0.496	0.746	1.786	0.866
ETV5	ets variant 5 (ETV5), mRNA.	1.22467	1.30467	1.31467	1.45467	1.52467	1.61467	1.36467	1.56467	1.30467	1.30467	1.24467	1.46467	1.32467	1.22467	1.58467	1.67467	-0.345333	-0.735333	-0.565333	-1.17533	-0.205333	-1.34533	-1.08533	-1.31533	-2.99533	-2.98533	-2.88533	-2.60533	-2.13533	-2.11533
SYK	Homo sapiens spleen tyrosine kinase (SYK), transcript variant 2, mRNA.	0.054	-0.166	-0.696	-0.566	0.154	-0.136	0.334	0.534	1.304	1.044	0.774	1.104	1.594	1.294	1.584	1.524	-0.796	-0.866	-0.696	-0.766	-1.136	-1.206	-0.966	-1.036	-0.566	-0.406	-0.196	-0.626	-0.136	-0.336
LPAR4	lysophosphatidic acid receptor 4 (LPAR4), mRNA.	0.636	0.446	0.046	0.026	0.156	0.156	1.056	1.086	1.296	1.396	1.326	1.256	1.176	1.116	1.426	1.376	-0.524	-0.584	-1.014	-1.084	-0.644	-0.394	-1.304	-1.084	-1.394	-1.264	-1.274	-1.334	-1.374	-0.704
IRX2	Homo sapiens iroquois homeobox 2 (IRX2), transcript variant 2, mRNA.	0.793667	0.683667	0.833667	0.853667	0.833667	0.993667	1.17367	1.03367	1.29367	1.16367	1.39367	1.45367	1.58367	1.67367	1.57367	1.55367	-1.33633	-1.21633	-0.596333	-0.656333	-1.83633	-1.20633	-1.12633	-0.836333	-1.54633	-1.27633	-0.846333	-0.866333	-2.69633	-2.84633
CACNA2D3	calcium channel, voltage-dependent, alpha 2/delta subunit 3 (CACNA2D3), mRNA.	0.259333	0.369333	1.14933	0.979333	0.359333	0.339333	0.469333	-0.030667	1.28933	1.32933	1.59933	1.23933	1.48933	1.24933	1.28933	1.21933	-1.29067	-1.62067	-1.49067	-1.72067	-1.49067	-1.06067	-1.51067	-1.33067	-1.52067	-1.62067	-1.58067	-1.53067	2.68933	0.479333
ST14	suppression of tumorigenicity 14 (colon carcinoma) (ST14), mRNA.	-1.34067	-0.680667	-1.19067	-1.23067	-0.960667	-0.690667	-0.300667	-0.320667	1.28933	1.02933	0.619333	1.11933	1.60933	1.60933	1.34933	1.24933	-1.65067	-0.960667	-0.770667	-0.660667	-1.78067	-1.96067	0.319333	-0.220667	0.629333	0.659333	0.749333	0.729333	1.04933	0.709333
GRIK3	glutamate receptor, ionotropic, kainate 3 (GRIK3), mRNA.	0.216	0.086	0.036	0.246	0.586	0.796	-0.854	-0.744	1.286	1.396	0.406	0.296	1.386	1.256	1.706	1.456	-0.874	-0.894	-0.294	-0.224	-1.814	-1.834	-1.034	-0.764	-0.004	-0.054	0.016	-0.184	-0.524	-1.074
MATK	megakaryocyte-associated tyrosine kinase (MATK), transcript variant 2, mRNA.	0.414	0.444	0.464	0.674	0.604	0.534	1.164	0.514	1.284	0.954	0.814	1.464	1.434	1.374	1.714	1.704	-1.406	-1.126	-0.856	-0.826	-1.266	-1.126	-1.026	-1.216	-0.736	-1.026	-1.056	-1.276	-1.336	-1.276
C8orf34	Homo sapiens chromosome 8 open reading frame 34 (C8orf34), transcript variant 2, mRNA.	-0.039333	-0.069333	0.210667	0.170667	0.050667	0.080667	0.280667	-0.089333	1.28067	0.920667	1.69067	0.850667	0.970667	1.27067	0.760667	0.750667	-0.879333	-0.799333	-0.669333	-0.229333	-0.879333	-0.879333	-0.839333	-0.849333	-0.779333	-0.769333	-0.579333	-0.479333	-0.129333	-0.329333
C15orf27	chromosome 15 open reading frame 27 (C15orf27), mRNA.	-0.371667	-0.731667	-0.631667	-0.681667	-0.411667	-0.611667	0.038333	-0.071667	1.27833	1.02833	0.448333	0.778333	1.75833	1.44833	1.44833	1.34833	-0.751667	-0.941667	-0.791667	-0.771667	-1.01167	-1.06167	-0.311667	-0.351667	0.268333	0.208333	-0.201667	0.028333	-0.501667	0.128333
PCSK1	proprotein convertase subtilisin/kexin type 1 (PCSK1), transcript variant 1, mRNA.	0.196333	0.296333	0.416333	0.406333	0.256333	-0.033667	2.84633	2.83633	1.27633	1.18633	1.65633	1.91633	0.726333	1.03633	1.21633	1.30633	-1.26367	-1.23367	-1.24367	-1.26367	-1.26367	-1.26367	-1.26367	-1.26367	-1.21367	-1.26367	-1.26367	-1.21367	-1.26367	-1.26367
TERT	Homo sapiens telomerase reverse transcriptase (TERT), transcript variant 2, mRNA.	0.443333	0.843333	0.063333	0.133333	0.283333	0.593333	1.14333	0.733333	1.27333	1.16333	1.38333	1.39333	1.39333	1.21333	1.70333	1.58333	-0.916667	-0.916667	-0.686667	-0.926667	-1.33667	-1.47667	-0.936667	-0.976667	-1.08667	-1.07667	-0.976667	-1.24667	-1.37667	-1.40667
RASSF2	Ras association (RalGDS/AF-6) domain family member 2 (RASSF2), transcript variant 1, mRNA.	-1.00767	-1.43767	-0.747667	-0.797667	-0.647667	-0.617667	0.582333	0.602333	1.26233	1.25233	1.12233	1.14233	1.07233	1.22233	1.30233	1.37233	-0.317667	-0.287667	-0.547667	-0.347667	-1.44767	-1.42767	-0.477667	-0.637667	-0.457667	-0.587667	1.09233	1.01233	-0.607667	-0.637667
ARID5A	AT rich interactive domain 5A (MRF1-like) (ARID5A), mRNA.	0.521333	0.651333	0.181333	-0.058667	0.901333	0.951333	1.18133	1.24133	1.26133	1.03133	0.891333	0.931333	1.20133	1.05133	1.13133	0.961333	-0.988667	-1.27867	-0.888667	-1.25867	-0.658667	-0.978667	-0.968667	-1.39867	-1.14867	-0.958667	-0.898667	-1.28867	-0.658667	-0.658667
FBP1	fructose-1,6-bisphosphatase 1 (FBP1), transcript variant 1, mRNA.	-0.749667	-0.909667	-0.179667	-0.439667	-0.209667	-0.119667	1.83033	1.35033	1.26033	1.04033	0.730333	0.730333	0.910333	1.12033	1.50033	1.65033	-1.21967	-1.16967	-1.02967	-0.629667	-0.959667	-0.939667	-0.559667	-0.459667	-1.14967	-0.909667	-0.629667	-0.839667	0.390333	0.590333
LRAT	lecithin retinol acyltransferase (phosphatidylcholine--retinol O-acyltransferase) (LRAT), mRNA.	-0.519667	-0.319667	-0.519667	-0.579667	-0.059667	-0.179667	2.45033	2.60033	1.26033	1.32033	1.80033	3.39033	3.45033	2.77033	1.90033	2.00033	-2.04967	-1.59967	-2.36967	-2.10967	-2.79967	-3.01967	-2.37967	-2.22967	-0.969667	-0.969667	-0.759667	-0.289667	0.460333	0.320333
SULF1	sulfatase 1 (SULF1), transcript variant 4, mRNA.	-0.347333	-0.277333	-0.177333	-0.287333	0.342667	-0.077333	1.02267	0.852667	1.25267	1.39267	1.20267	1.34267	0.492667	0.322667	2.43267	2.75267	-1.08733	-0.877333	-1.14733	-0.827333	-1.66733	-1.80733	2.32267	1.92267	-1.63733	-1.76733	-1.82733	-1.82733	-0.917333	-1.09733
TUBB3	Homo sapiens tubulin, beta 3 class III (TUBB3), transcript variant 2, mRNA.	0.002333	-0.107667	0.422333	0.722333	-0.177667	0.032333	0.262333	0.322333	1.25233	1.17233	1.19233	1.75233	1.41233	1.44233	1.30233	1.10233	-2.24767	-1.77767	-2.05767	-1.73767	-2.23767	-2.45767	-1.04767	-1.48767	-0.097667	0.172333	1.16233	0.782333	-0.007667	0.932333
PNMA2	paraneoplastic Ma antigen 2 (PNMA2), mRNA.	-0.985	-1.065	-1.085	-0.885	-1.045	-1.055	-0.435	-0.285	1.235	1.505	2.135	2.275	2.235	2.015	1.375	1.565	0.445	0.275	-0.745	-0.765	-0.265	-0.035	-0.855	-0.935	-0.855	-0.905	-0.155	-0.775	-1.085	-0.845
TACC3	transforming, acidic coiled-coil containing protein 3 (TACC3), mRNA.	0.562333	0.942333	-0.007667	0.082333	0.262333	0.462333	0.682333	0.722333	1.23233	1.28233	0.642333	0.872333	1.17233	1.14233	1.07233	0.922333	-0.657667	-0.427667	-0.407667	-0.497667	-1.54767	-1.19767	0.522333	0.592333	-2.77767	-1.95767	-1.17767	-1.45767	-0.737667	-0.317667
FHDC1	FH2 domain containing 1 (FHDC1), mRNA.	-0.060333	0.189667	-0.710333	-1.12033	-0.000333	-0.230333	0.339667	0.389667	1.22967	1.10967	0.969667	1.13967	1.63967	1.50967	1.30967	0.999667	-1.39033	-0.870333	-0.740333	-0.620333	-2.24033	-2.42033	-0.120333	-0.440333	0.129667	0.079667	0.279667	0.019667	-0.150333	-0.220333
RYR1	ryanodine receptor 1 (skeletal) (RYR1), transcript variant 1, mRNA.	0.984333	1.08433	-0.655667	-0.475667	0.914333	0.994333	1.51433	1.38433	1.22433	1.54433	0.584333	-0.085667	0.864333	0.844333	1.45433	1.20433	-0.765667	-0.775667	-1.53567	-1.71567	1.26433	1.52433	-1.46567	-1.33567	-1.58567	-1.63567	-0.915667	-1.37567	-1.31567	-1.74567
KIF5A	kinesin family member 5A (KIF5A), mRNA.	0.796667	0.826667	0.506667	0.326667	0.736667	0.306667	0.826667	0.816667	1.21667	1.25667	0.956667	0.556667	1.44667	1.10667	1.05667	1.34667	-0.683333	-0.723333	-0.983333	-1.07333	-1.26333	-1.26333	-1.20333	-1.26333	-1.09333	-1.10333	-0.643333	-0.753333	-0.803333	-1.23333
MAL2	mal, T-cell differentiation protein 2 (gene/pseudogene) (MAL2), mRNA.	-0.071333	-0.141333	0.188667	0.078667	-0.041333	-0.091333	0.398667	0.448667	1.20867	1.18867	1.48867	1.33867	1.04867	1.17867	1.12867	1.23867	-1.04133	-0.631333	-0.351333	-0.171333	-2.97133	-3.76133	-1.46133	-1.28133	0.438667	0.408667	0.048667	0.268667	1.16867	-1.25133
SOX21	SRY (sex determining region Y)-box 21 (SOX21), mRNA.	-0.562	-0.542	-0.582	-0.542	-0.622	-0.542	-0.282	-0.372	1.198	0.968	1.738	2.478	1.718	1.438	1.218	1.258	-0.822	-0.572	-0.762	-0.772	-0.962	-0.962	-0.802	-0.742	-0.732	-0.632	0.378	-0.062	0.368	-0.892
MBOAT1	membrane bound O-acyltransferase domain containing 1 (MBOAT1), mRNA.	-0.068	-0.128	-0.098	-0.378	0.182	0.302	0.292	0.112	1.192	1.172	1.392	1.512	1.362	1.152	1.362	1.352	-0.138	-0.638	-1.568	-1.788	0.202	0.022	-1.508	-1.728	-0.908	-1.328	-0.268	-0.388	-0.498	-0.178
A4GALT	alpha 1,4-galactosyltransferase (A4GALT), mRNA.	-0.158333	-0.248333	-0.158333	-0.068333	-0.128333	0.081667	0.061667	0.071667	1.19167	1.02167	1.25167	1.20167	0.841667	0.601667	1.35167	1.25167	-1.11833	-0.958333	-1.07833	-1.23833	-0.598333	-0.018333	-0.808333	-0.798333	-0.508333	-0.338333	0.011667	-0.138333	-0.658333	0.081667
OLFM1	olfactomedin 1 (OLFM1), transcript variant 2, mRNA.	1.26833	1.04833	1.08833	1.02833	1.00833	1.39833	0.818333	0.798333	1.18833	0.948333	1.10833	1.39833	2.02833	1.82833	1.43833	1.14833	-1.39167	-1.14167	-1.08167	-1.04167	-1.60167	-1.70167	-1.33167	-1.59167	-1.47167	-1.50167	-1.44167	-1.15167	-1.49167	-1.60167
ZIC3	Zic family member 3 (ZIC3), mRNA.	2.90433	2.95433	2.78433	2.89433	2.93433	2.95433	2.00433	2.26433	1.17433	1.22433	1.37433	1.31433	1.35433	1.28433	1.43433	1.35433	-2.44567	-2.31567	-0.565667	-0.395667	-2.90567	-2.99567	-1.71567	-1.64567	-2.60567	-2.32567	-2.62567	-2.50567	-3.52567	-3.63567
ZIC3	Zic family member 3 (ZIC3), mRNA.	2.90433	2.95433	2.78433	2.89433	2.93433	2.95433	2.00433	2.26433	1.17433	1.22433	1.37433	1.31433	1.35433	1.28433	1.43433	1.35433	-2.44567	-2.31567	-0.565667	-0.395667	-2.90567	-2.99567	-1.71567	-1.64567	-2.60567	-2.32567	-2.62567	-2.50567	-3.52567	-3.63567
PRKG1	protein kinase, cGMP-dependent, type I (PRKG1), transcript variant 1, mRNA.	1.17367	0.843667	0.643667	0.513667	1.24367	1.06367	1.47367	1.52367	1.17367	1.23367	1.56367	1.21367	0.623667	0.973667	1.29367	1.37367	0.873667	0.423667	-0.276333	-0.536333	-0.446333	-0.716333	-1.81633	-1.53633	-2.06633	-2.35633	-1.93633	-1.48633	-3.36633	-2.68633
TNNT1	troponin T type 1 (skeletal, slow) (TNNT1), transcript variant 2, mRNA.	1.74	1.75	1.59	1.86	1.98	2.08	0.97	-0.09	1.17	1.04	0.91	1.29	1.39	1.07	1.56	1.51	-1.18	-0.67	-0.99	-0.82	-1.54	-1.35	-1.97	-2.02	-1.87	-1.96	-1.42	-1.55	-2.24	-2.24
ALDH1L2	aldehyde dehydrogenase 1 family, member L2 (ALDH1L2), nuclear gene encoding mitochondrial protein, transcript variant 1, mRNA.	-1.12033	-1.34033	-0.840333	-1.21033	-1.11033	-1.41033	-0.720333	-0.840333	1.16967	1.03967	1.99967	1.89967	1.27967	1.07967	1.00967	1.04967	-1.25033	-1.23033	-1.11033	-0.950333	0.189667	0.239667	-0.110333	-0.600333	-0.370333	-0.320333	-0.240333	-0.130333	2.19967	1.74967
KIF1A	Homo sapiens kinesin family member 1A (KIF1A), transcript variant 1, mRNA.	-0.542333	-0.532333	-0.992333	-0.652333	-0.662333	-0.602333	0.707667	0.617667	1.16767	1.02767	0.827667	1.14767	1.49767	1.12767	1.60767	1.42767	-3.15233	-2.10233	-1.89233	-2.09233	-2.20233	-1.97233	-0.462333	-0.832333	0.597667	0.797667	1.57767	0.957667	2.73767	0.867667
PDZD4	PDZ domain containing 4 (PDZD4), mRNA.	0.992	1.072	0.292	0.722	0.882	1.052	0.902	0.902	1.162	1.222	1.722	1.822	1.422	0.922	0.892	0.972	-1.558	-1.058	-0.658	-0.528	-1.958	-1.648	0.132	0.112	-2.048	-1.528	-1.008	-1.548	-2.368	-1.288
RHOH	ras homolog family member H (RHOH), mRNA.	1.29133	0.951333	2.20133	2.11133	1.29133	1.22133	1.39133	1.26133	1.16133	1.14133	1.16133	0.911333	0.461333	0.651333	1.13133	1.17133	-1.38867	-1.18867	-1.26867	-1.45867	-1.53867	-1.60867	-1.52867	-1.60867	-1.21867	-1.11867	-1.53867	-1.49867	-1.00867	-1.53867
GRHL2	grainyhead-like 2 (Drosophila) (GRHL2), mRNA.	0.399333	0.319333	0.259333	0.069333	0.649333	0.599333	0.689333	0.599333	1.15933	1.17933	0.929333	0.839333	1.24933	1.21933	1.16933	1.12933	-1.17067	-0.910667	0.379333	0.409333	-3.50067	-3.12067	0.979333	0.569333	-0.840667	-0.700667	-0.340667	-0.220667	-2.35067	-1.64067
SCNN1A	sodium channel, non-voltage-gated 1 alpha subunit (SCNN1A), transcript variant 1, mRNA.	1.21	1.33	0.74	0.96	1.28	1.23	1.11	1.31	1.15	1.17	1.05	0.99	1.25	1.33	1.19	1.18	-2.67	-1.8	-1.26	-1.7	-3.47	-3.53	-1.63	-1.38	0.36	0.56	0.38	-0.1	-0.34	-1.9
MYLK	myosin light chain kinase (MYLK), transcript variant 1, mRNA.	-0.050333	0.229667	-0.330333	-0.320333	-0.150333	-0.230333	0.429667	0.289667	1.14967	1.30967	0.899667	0.979667	1.10967	0.759667	1.49967	1.69967	-1.25033	-1.09033	-1.37033	-0.860333	-1.57033	-1.97033	-0.460333	-0.470333	-1.04033	-1.20033	-0.240333	-0.550333	1.42967	1.36967
CDCA8	Homo sapiens cell division cycle associated 8 (CDCA8), transcript variant 1, mRNA.	0.379	0.579	0.609	0.519	0.639	0.389	0.879	0.869	1.139	1.049	1.029	1.129	0.979	0.859	1.079	0.999	-0.021	-0.171	0.169	-0.141	-1.931	-2.141	-0.081	0.159	-2.011	-1.881	-1.301	-1.181	-1.421	-1.171
NEFM	neurofilament, medium polypeptide (NEFM), transcript variant 2, mRNA.	1.554	1.614	1.524	1.294	1.444	1.174	1.074	0.884	1.134	1.394	1.584	1.444	0.904	0.934	1.254	1.204	-1.266	-1.226	-1.576	-1.586	-1.436	-1.616	-1.596	-1.876	-1.616	-1.526	-1.196	-1.296	-1.106	-1.496
PPP1R1B	Homo sapiens protein phosphatase 1, regulatory (inhibitor) subunit 1B (PPP1R1B), transcript variant 3, mRNA.	0.898	0.558	0.608	1.058	1.018	1.278	0.258	0.158	1.128	1.368	1.388	1.558	1.168	0.688	1.858	2.168	-1.242	-1.372	-1.492	-1.582	0.128	0.278	-1.222	-1.362	-1.582	-1.582	-1.512	-1.582	-1.582	-1.452
TLE1	transducin-like enhancer of split 1 (E(sp1) homolog, Drosophila) (TLE1), mRNA.	-0.416	-0.276	-0.726	-0.636	-0.736	-0.526	0.144	0.184	1.124	1.024	0.954	1.064	1.284	1.004	1.134	1.014	-1.526	-1.206	-0.916	-1.096	-2.126	-1.806	0.124	-0.126	0.424	0.474	0.404	0.354	0.404	1.004
KLKB1	kallikrein B, plasma (Fletcher factor) 1 (KLKB1), mRNA.	1.64333	1.25333	1.73333	1.43333	1.57333	1.32333	1.92333	1.77333	1.12333	0.823333	1.78333	1.84333	1.40333	1.59333	1.12333	0.953333	-1.83667	-1.81667	-1.41667	-1.86667	-1.93667	-1.82667	-2.10667	-2.10667	-1.79667	-1.77667	-1.57667	-1.34667	0.213333	-2.10667
MMP9	matrix metallopeptidase 9 (gelatinase B, 92kDa gelatinase, 92kDa type IV collagenase) (MMP9), mRNA.	-0.119667	-0.149667	0.150333	0.100333	-0.219667	-0.129667	-0.099667	-0.189667	1.12033	0.850333	1.44033	1.36033	0.390333	0.590333	0.670333	0.430333	-0.689667	-0.579667	-0.509667	-0.589667	-0.589667	-0.539667	0.830333	0.250333	-0.639667	-0.599667	-0.689667	-0.609667	-0.619667	-0.619667
PAX6	paired box 6 (PAX6), transcript variant 1, mRNA.	-0.502667	-0.372667	-0.032667	-0.452667	-0.432667	-0.292667	-0.592667	-0.612667	1.11733	0.917333	2.53733	2.48733	1.14733	1.79733	-0.492667	-0.502667	-0.552667	-0.582667	-0.572667	-0.612667	0.367333	0.107333	-0.612667	-0.472667	-0.422667	-0.352667	-0.472667	-0.452667	-0.542667	-0.542667
RGS10	regulator of G-protein signaling 10 (RGS10), transcript variant 1, mRNA.	0.974667	1.29467	1.73467	1.78467	1.17467	1.05467	0.794667	0.684667	1.11467	1.08467	1.83467	1.83467	0.694667	0.924667	1.38467	1.43467	-1.86533	-1.77533	-1.54533	-1.66533	-1.98533	-1.84533	-1.91533	-1.76533	-1.61533	-1.73533	-2.33533	-1.48533	1.20467	0.524667
JPH4	junctophilin 4 (JPH4), transcript variant 1, mRNA.	0.121667	0.041667	-0.548333	-0.368333	-0.148333	0.051667	0.081667	-0.098333	1.11167	1.22167	0.921667	0.861667	1.12167	0.951667	1.73167	1.71167	-0.668333	-0.548333	-0.688333	-0.728333	-0.588333	-0.578333	-0.688333	-0.618333	-0.728333	-0.698333	-0.658333	-0.618333	-0.478333	-0.478333
BDNF	Homo sapiens brain-derived neurotrophic factor (BDNF), transcript variant 7, mRNA.	-0.434667	-0.714667	-0.714667	-0.854667	-0.554667	-0.694667	-0.174667	-0.324667	1.10533	1.17533	1.36533	1.81533	1.48533	1.26533	1.22533	1.28533	-0.874667	-0.774667	-0.834667	-1.09467	-0.834667	-0.814667	-0.894667	-0.644667	0.425333	0.415333	-0.494667	-0.044667	0.465333	-0.254667
RNF182	Homo sapiens ring finger protein 182 (RNF182), transcript variant 4, mRNA.	0.538667	0.538667	1.00867	0.998667	0.528667	0.508667	0.788667	0.938667	1.09867	1.08867	0.778667	0.768667	1.11867	1.19867	0.858667	0.888667	-1.03133	-0.881333	0.058667	0.238667	-1.81133	-2.04133	-1.37133	-1.44133	-0.981333	-1.25133	-0.701333	-0.181333	-0.961333	-1.29133
CACNA2D1	calcium channel, voltage-dependent, alpha 2/delta subunit 1 (CACNA2D1), mRNA.	0.006667	-0.343333	-0.203333	-0.853333	0.156667	-0.083333	0.746667	0.636667	1.08667	0.996667	1.09667	0.916667	1.24667	1.21667	1.09667	0.966667	-1.37333	-1.48333	-1.64333	-1.75333	0.366667	-0.633333	-0.823333	-0.213333	-1.42333	-1.29333	-1.62333	-1.36333	2.38667	2.18667
PCSK9	proprotein convertase subtilisin/kexin type 9 (PCSK9), mRNA.	0.596	0.466	-0.084	0.256	0.186	0.486	-0.304	-0.154	1.086	1.186	1.716	2.346	1.306	1.006	1.506	1.576	-1.414	-1.574	-1.604	-1.494	-1.294	-1.924	-0.424	-0.714	-1.454	-1.374	-0.784	-0.904	0.666	1.116
ADAMTS20	ADAM metallopeptidase with thrombospondin type 1 motif, 20 (ADAMTS20), mRNA.	0.202333	-0.007667	0.242333	-0.127667	0.042333	0.162333	0.462333	0.192333	1.08233	1.22233	2.30233	2.00233	1.34233	0.642333	1.25233	1.40233	-1.62767	-1.70767	-1.66767	-1.89767	-0.547667	-0.937667	1.14233	1.41233	-1.90767	-1.90767	-1.36767	-1.58767	-0.057667	0.242333
DUSP6	dual specificity phosphatase 6 (DUSP6), transcript variant 1, mRNA.	0.712	0.692	0.882	0.912	0.892	0.892	0.852	0.852	1.082	1.122	0.912	1.182	1.112	0.872	1.612	1.742	2.122	1.572	0.672	0.482	-0.618	-0.368	-1.498	-1.488	-3.208	-2.858	-2.428	-2.558	-2.988	-3.158
IRS4	insulin receptor substrate 4 (IRS4), mRNA.	0.961667	1.33167	0.341667	0.471667	1.07167	0.801667	1.14167	1.12167	1.08167	1.12167	1.65167	1.63167	1.13167	0.951667	1.17167	1.04167	-1.18833	-1.23833	-0.788333	-0.588333	-1.65833	-1.72833	-1.41833	-1.27833	-1.22833	-1.24833	-0.538333	-0.928333	-1.59833	-1.59833
LHFPL4	lipoma HMGIC fusion partner-like 4 (LHFPL4), mRNA.	0.900333	0.920333	0.650333	0.880333	0.930333	0.900333	0.550333	0.640333	1.08033	1.06033	0.860333	0.870333	1.25033	0.530333	1.39033	1.34033	-1.06967	-1.06967	-0.979667	-0.939667	-1.12967	-1.12967	-1.08967	-1.01967	-1.07967	-1.00967	-0.989667	-1.12967	-1.05967	-1.05967
C6orf150	Mab-21 domain containing 1 (MB21D1), mRNA.	0.228667	0.288667	1.18867	0.968667	0.308667	0.298667	0.138667	0.268667	1.07867	0.918667	1.61867	1.40867	0.988667	1.47867	0.258667	0.068667	-0.791333	-1.10133	-0.691333	-0.961333	-1.21133	-1.32133	-1.14133	-1.30133	-0.641333	-0.551333	-0.821333	-0.821333	0.048667	-0.201333
MCOLN2	mucolipin 2 (MCOLN2), mRNA.	-0.275	-0.545	-0.385	-0.285	-0.345	-0.475	0.965	0.475	1.075	1.065	1.165	0.765	1.175	0.865	1.585	1.565	-0.385	-0.605	-0.455	-0.605	-0.755	-0.755	-0.485	-0.535	-0.655	-0.755	-0.555	-0.645	-0.475	-0.725
ZNF488	zinc finger protein 488 (ZNF488), mRNA.	-0.198667	0.151333	-0.378667	-0.518667	0.071333	-0.248667	1.43133	1.47133	1.07133	1.12133	1.03133	0.931333	1.21133	0.971333	0.931333	0.751333	-1.09867	-1.02867	-1.01867	-1.21867	-0.938667	-1.16867	-0.508667	-0.418667	-0.948667	-0.648667	-0.368667	-0.668667	0.671333	-0.438667
CADPS2	Ca++-dependent secretion activator 2 (CADPS2), transcript variant 2, mRNA.	-0.059	-0.289	0.101	-0.069	0.301	0.091	1.101	0.941	1.071	0.991	1.121	1.281	1.361	1.411	1.201	1.281	-0.459	-0.379	-0.849	-0.589	-0.059	0.211	-0.749	-0.579	-0.639	-0.349	-0.989	-1.179	-2.769	-2.459
PKIB	Homo sapiens protein kinase (cAMP-dependent, catalytic) inhibitor beta (PKIB), transcript variant 4, mRNA.	0.257667	0.087667	0.647667	0.607667	-0.292333	-0.512333	-0.952333	-0.872333	1.06767	1.09767	1.36767	1.27767	0.277667	0.597667	-0.172333	-0.132333	-0.272333	0.017667	-0.602333	-0.582333	-0.652333	-0.762333	-1.29233	-1.21233	1.34767	1.30767	-1.43233	-0.752333	0.777667	-0.242333
SOX3	SRY (sex determining region Y)-box 3 (SOX3), mRNA.	-0.677667	-0.467667	-0.727667	-0.847667	-0.637667	-0.747667	0.312333	0.222333	1.05233	1.22233	1.45233	2.23233	1.85233	1.41233	1.78233	1.61233	-0.647667	-0.577667	-0.617667	-0.657667	-0.847667	-0.847667	-0.647667	-0.847667	-0.637667	-0.597667	-0.087667	-0.337667	-0.847667	-0.847667
ZIC2	Zic family member 2 (ZIC2), mRNA.	1.6	1.68	1.26	1.4	1.57	1.66	1.4	1.34	1.05	1.07	0.75	0.72	0.94	0.7	1.36	1.19	-2.04	-1.13	-0.55	-0.28	-3.09	-2.9	-1.85	-1.31	0.11	-0.05	0.47	0.35	-3.71	-3.71
CA8	carbonic anhydrase VIII (CA8), mRNA.	-0.659667	-0.669667	0.040333	0.070333	-0.929667	-0.489667	0.990333	0.880333	1.03033	0.800333	1.95033	2.29033	0.960333	0.600333	1.64033	1.54033	-0.389667	-0.399667	-1.04967	-1.12967	0.170333	0.010333	0.240333	0.320333	-1.31967	-1.23967	-1.16967	-1.20967	-1.41967	-1.45967
SPP1	secreted phosphoprotein 1 (SPP1), transcript variant 2, mRNA.	-2.03667	-2.22667	-1.72667	-1.26667	-2.04667	-2.03667	-1.34667	-1.82667	1.02333	1.02333	3.40333	4.24333	3.30333	3.14333	0.283333	-0.126667	0.643333	0.773333	0.693333	0.393333	-0.756667	-1.34667	0.203333	0.463333	-0.606667	-0.166667	-0.716667	-0.516667	0.393333	-1.23667
PMEPA1	Homo sapiens prostate transmembrane protein, androgen induced 1 (PMEPA1), transcript variant 5, mRNA.	0.601333	0.501333	0.381333	0.531333	0.401333	0.511333	0.891333	0.721333	1.02133	0.911333	0.951333	0.621333	1.14133	1.27133	0.681333	0.511333	-1.88867	-1.53867	-0.298667	-0.178667	-0.818667	-0.678667	-0.908667	-1.10867	-0.728667	-0.628667	-0.448667	-0.998667	-0.638667	-0.788667
STXBP5L	syntaxin binding protein 5-like (STXBP5L), mRNA.	0.886	0.876	0.746	0.246	1.136	1.036	1.586	1.116	1.016	1.466	1.106	0.756	1.176	1.236	1.726	1.626	-1.224	-1.294	-1.184	-1.414	-1.734	-1.994	-1.604	-1.564	-1.144	-0.554	-1.824	-1.444	-0.374	-0.384
RELL2	Homo sapiens RELT-like 2 (RELL2), transcript variant 2, mRNA.	0.073333	0.223333	-0.076667	0.143333	-0.156667	-0.216667	0.433333	0.253333	1.01333	0.913333	1.28333	1.03333	0.933333	0.763333	0.813333	0.873333	-1.29667	-1.43667	-0.906667	-0.456667	-1.29667	-1.22667	0.213333	-0.326667	-0.986667	-1.10667	-0.726667	-0.996667	2.00333	0.243333
NFASC	neurofascin (NFASC), transcript variant 1, mRNA.	2.55267	2.65267	1.72267	1.54267	2.06267	2.05267	2.35267	2.28267	1.01267	0.962667	0.742667	0.502667	0.842667	0.922667	0.552667	0.432667	-1.99733	-1.98733	-1.95733	-2.10733	-0.967333	-0.887333	-1.91733	-1.84733	-1.97733	-1.84733	-1.19733	-1.53733	-1.77733	-1.18733
PLEKHF1	pleckstrin homology domain containing, family F (with FYVE domain) member 1 (PLEKHF1), mRNA.	-0.043333	0.126667	-0.113333	0.166667	-0.063333	0.056667	0.686667	0.426667	1.00667	0.946667	0.786667	1.18667	1.10667	0.736667	1.23667	1.09667	-0.843333	-0.953333	-0.913333	-0.983333	-1.08333	-1.19333	-0.113333	-0.283333	-0.873333	-0.753333	-0.633333	-0.723333	-0.463333	0.466667
CACNG7	calcium channel, voltage-dependent, gamma subunit 7 (CACNG7), mRNA.	0.613	0.453	0.843	0.753	0.633	0.863	0.893	0.803	1.003	1.163	1.193	0.933	0.663	0.723	1.843	1.983	-1.077	-0.967	-0.797	-0.637	-1.207	-1.347	-0.517	-0.917	-1.347	-1.277	-1.277	-1.297	-1.347	-1.347
NMNAT2	nicotinamide nucleotide adenylyltransferase 2 (NMNAT2), transcript variant 1, mRNA.	-0.157	-0.197	-0.417	-0.387	-0.117	0.013	-0.437	-0.557	1.003	0.963	0.883	0.803	1.243	1.043	0.793	0.873	-0.367	-0.347	0.443	0.483	-0.927	-1.517	1.193	1.123	-1.177	-0.977	-0.167	-0.467	-1.387	-1.257
SPC24	SPC24, NDC80 kinetochore complex component, homolog (S. cerevisiae) (SPC24), mRNA.	0.394333	0.454333	0.394333	0.414333	0.104333	0.264333	0.664333	0.704333	0.994333	0.974333	0.634333	1.09433	0.934333	0.744333	0.904333	0.704333	0.084333	-0.285667	0.074333	-0.395667	-1.12567	-1.34567	0.454333	0.184333	-1.82567	-1.77567	-1.46567	-1.46567	-1.18567	-0.305667
EFEMP1	EGF containing fibulin-like extracellular matrix protein 1 (EFEMP1), transcript variant 2, mRNA.	0.816667	0.786667	1.34667	1.33667	0.906667	0.796667	1.27667	1.23667	0.986667	0.986667	1.11667	1.00667	0.536667	0.576667	1.21667	1.38667	-2.14333	-1.81333	-1.71333	-2.21333	-2.83333	-2.62333	-1.11333	-1.48333	-0.613333	-0.523333	0.786667	0.636667	-0.763333	0.096667
GOLGA6C	Homo sapiens golgin A6 family, member C (GOLGA6C), mRNA.	-0.195333	-0.315333	-0.455333	-0.405333	-0.305333	-0.185333	0.494667	0.514667	0.984667	1.01467	1.80467	1.74467	0.254667	-0.015333	1.21467	1.40467	-0.715333	-0.765333	-0.845333	-0.815333	0.254667	0.054667	-0.535333	-0.675333	-0.665333	-0.635333	-0.685333	-0.755333	-0.185333	-0.585333
PALM3	Homo sapiens paralemmin 3 (PALM3), mRNA.	-0.961	-0.511	-0.331	-0.371	-0.831	-0.891	-0.451	-0.611	0.969	1.189	0.909	1.039	1.059	1.009	1.129	0.969	-1.011	-0.931	-1.041	-0.691	-1.331	-1.071	-0.781	-0.641	0.949	0.859	0.769	0.509	1.159	-0.061
GRM4	glutamate receptor, metabotropic 4 (GRM4), transcript variant 1, mRNA.	1.72267	1.92267	0.892667	1.01267	1.37267	1.58267	2.09267	2.31267	0.962667	1.01267	0.742667	0.412667	0.922667	0.632667	1.09267	0.892667	-1.34733	-1.27733	-1.09733	-1.44733	-1.54733	-1.54733	-1.46733	-1.54733	-1.35733	-1.46733	-1.19733	-1.38733	-1.47733	-1.41733
PPM1N	protein phosphatase, Mg2+/Mn2+ dependent, 1N (putative) (PPM1N), mRNA.	1.05167	0.941667	2.14167	1.58167	1.28167	1.05167	0.151667	0.051667	0.951667	0.961667	1.48167	1.51167	0.551667	0.811667	0.711667	1.24167	-1.24833	-1.09833	-1.07833	-1.11833	-1.16833	-1.30833	-1.03833	-1.27833	-1.30833	-1.26833	-1.23833	-1.30833	-0.898333	-1.11833
RBM47	RNA binding motif protein 47 (RBM47), transcript variant 1, mRNA.	0.131667	0.111667	0.161667	0.331667	0.191667	0.181667	0.071667	0.201667	0.941667	0.931667	0.561667	0.641667	0.911667	0.991667	0.601667	0.571667	-1.20833	-0.728333	-0.508333	-0.458333	-2.60833	-3.30833	-0.768333	-1.01833	0.551667	0.581667	0.481667	0.491667	0.751667	0.211667
KCNK5	potassium channel, subfamily K, member 5 (KCNK5), mRNA.	0.319	0.289	-0.461	-0.121	0.049	0.389	0.089	0.079	0.939	1.059	0.649	0.859	1.039	0.979	1.509	1.269	-1.431	-0.631	0.329	0.139	-2.731	-2.961	-1.011	-1.011	0.399	0.379	0.429	0.289	-0.011	-1.111
RASGRF2	Ras protein-specific guanine nucleotide-releasing factor 2 (RASGRF2), mRNA.	-1.487	-1.347	-0.207	-0.587	-1.517	-1.527	0.193	-0.107	0.923	0.793	0.943	1.453	1.633	1.643	0.483	0.543	-1.807	-0.817	-0.367	-0.397	-2.357	-2.267	1.403	1.053	1.303	1.643	2.223	1.883	-1.287	-2.037
PAK3	p21 protein (Cdc42/Rac)-activated kinase 3 (PAK3), transcript variant 1, mRNA.	-0.049667	-0.019667	-0.309667	-0.239667	0.000333	0.020333	0.340333	-0.409667	0.910333	0.900333	0.770333	0.690333	0.690333	0.790333	1.32033	1.59033	-0.639667	-0.619667	-0.519667	-0.659667	0.230333	-0.159667	-0.499667	-0.379667	-0.839667	-0.799667	-0.339667	-0.389667	-0.659667	-0.719667
ITPR3	inositol 1,4,5-trisphosphate receptor, type 3 (ITPR3), mRNA.	1.297	1.407	0.607	0.647	1.067	1.297	0.747	0.777	0.907	0.927	0.667	0.797	1.007	0.437	0.927	0.947	-2.513	-1.693	-1.263	-1.423	-3.203	-3.193	-0.973	-1.093	-0.663	-0.573	0.187	-0.623	2.057	0.507
ESRP1	epithelial splicing regulatory protein 1 (ESRP1), transcript variant 2, mRNA.	0.706	0.656	0.916	0.856	0.766	0.686	0.716	0.796	0.906	0.916	0.906	0.966	0.856	0.846	0.816	0.886	-1.294	-0.914	-0.424	-0.274	-3.364	-3.624	-1.004	-0.964	0.146	0.126	0.026	0.106	-0.444	-1.294
TMSB15A	thymosin beta 15a (TMSB15A), mRNA.	0.805333	0.695333	1.04533	1.01533	0.935333	0.845333	1.15533	1.20533	0.905333	0.815333	1.05533	0.885333	0.095333	0.915333	1.63533	1.55533	0.435333	0.195333	0.685333	0.565333	-1.61467	-2.19467	-1.56467	-1.65467	-2.31467	-2.14467	-1.66467	-1.06467	-2.03467	-1.19467
CDH1	cadherin 1, type 1, E-cadherin (epithelial) (CDH1), mRNA.	0.798667	0.818667	0.258667	0.378667	0.878667	0.828667	0.748667	0.868667	0.898667	0.778667	0.328667	0.718667	0.828667	0.728667	1.10867	1.21867	-2.24133	-1.75133	-0.921333	-1.14133	-2.17133	-3.33133	0.498667	0.268667	-0.731333	-0.861333	-0.681333	-0.661333	0.868667	0.668667
DDX60	DEAD (Asp-Glu-Ala-Asp) box polypeptide 60 (DDX60), mRNA.	0.534333	0.104333	0.244333	0.244333	0.294333	0.284333	1.27433	0.884333	0.894333	0.814333	0.974333	1.29433	0.704333	0.274333	1.09433	1.66433	-0.445667	-0.765667	-0.895667	-1.10567	0.524333	0.624333	-0.955667	-0.995667	-1.55567	-1.48567	-1.46567	-1.38567	-1.08567	-0.585667
CCDC64B	coiled-coil domain containing 64B (CCDC64B), mRNA.	0.634	0.594	0.314	0.644	0.664	1.084	0.344	0.524	0.894	1.114	0.414	0.694	0.944	0.794	0.984	0.784	-0.996	-1.116	-0.756	-0.646	-1.156	-1.296	-0.556	-0.676	-0.676	-0.716	-1.006	-0.996	0.214	-1.046
CDT1	chromatin licensing and DNA replication factor 1 (CDT1), mRNA.	0.703333	0.943333	0.283333	0.693333	0.453333	0.743333	0.873333	0.863333	0.893333	0.893333	0.553333	1.00333	1.04333	0.783333	1.28333	1.12333	-1.14667	-0.946667	-0.556667	-0.566667	-2.01667	-1.41667	0.243333	-0.056667	-2.02667	-1.84667	-0.796667	-1.40667	-0.026667	-0.566667
LRRN1	leucine rich repeat neuronal 1 (LRRN1), mRNA.	-0.576	-0.566	-0.636	-0.776	-0.566	-0.576	0.324	0.224	0.884	0.824	0.664	0.734	1.434	1.454	0.974	0.954	-0.236	0.044	0.824	1.014	-3.126	-3.236	0.474	0.254	0.164	0.244	0.664	0.744	-1.356	-1.246
FOXB1	forkhead box B1 (FOXB1), mRNA.	0.357667	0.447667	0.107667	0.377667	-0.032333	0.307667	1.98767	1.76767	0.877667	1.07767	0.967667	0.977667	0.647667	0.447667	0.997667	0.627667	-0.892333	-0.862333	-0.832333	-0.792333	-0.892333	-0.892333	-0.892333	-0.832333	-0.842333	-0.892333	-0.892333	-0.642333	-0.892333	-0.892333
A2ML1	alpha-2-macroglobulin-like 1 (A2ML1), transcript variant 1, mRNA.	0.848	0.468	0.398	0.328	0.488	0.618	0.408	-0.172	0.868	1.148	1.638	2.078	1.128	0.338	1.248	1.618	-1.222	-1.302	-1.102	-0.932	-1.332	-1.332	-1.132	-1.092	-1.082	-1.202	-0.682	-0.782	0.888	-1.142
ARSJ	arylsulfatase family, member J (ARSJ), mRNA.	-0.132	0.258	-0.532	-0.422	-0.182	-0.332	0.228	0.288	0.868	0.818	1.048	1.028	1.178	1.208	0.998	0.878	-1.242	-1.342	-1.382	-1.272	-0.342	-0.472	-0.122	-0.332	-0.872	-1.012	-0.712	-1.102	1.278	1.728
TROAP	trophinin associated protein (tastin) (TROAP), transcript variant 2, mRNA.	0.773	1.023	0.733	0.813	0.543	0.633	1.163	0.933	0.863	0.723	0.773	0.713	0.593	0.583	0.673	0.743	-0.847	-0.327	-0.047	-0.097	-1.547	-1.627	0.343	0.113	-1.797	-1.977	-1.267	-1.177	-1.267	-0.757
ISLR2	Homo sapiens immunoglobulin superfamily containing leucine-rich repeat 2 (ISLR2), transcript variant 1, mRNA.	0.401333	0.951333	0.381333	0.521333	0.271333	0.511333	1.03133	1.11133	0.861333	0.731333	0.871333	0.641333	0.681333	0.581333	1.19133	1.11133	-1.09867	-1.07867	-0.838667	-0.718667	-1.01867	-1.00867	-0.798667	-0.888667	-1.15867	-1.11867	-1.01867	-1.10867	-0.188667	0.191333
FOXO1	forkhead box O1 (FOXO1), mRNA.	-0.318	-0.238	-0.398	-0.608	-0.188	-0.138	0.122	0.222	0.852	0.862	0.742	0.742	1.042	0.912	0.772	0.692	-1.248	-0.878	-0.608	-0.598	-0.368	-0.288	0.222	0.302	-0.158	-0.078	-0.448	-0.408	0.052	-0.568
RET	ret proto-oncogene (RET), transcript variant 4, mRNA.	1.90567	1.90567	2.04567	2.20567	1.79567	1.95567	1.73567	1.72567	0.835667	0.805667	0.625667	0.555667	0.515667	0.505667	0.995667	0.905667	-1.58433	-1.58433	-1.53433	-1.64433	-1.64433	-1.64433	-1.56433	-1.47433	-1.57433	-1.53433	-1.52433	-1.51433	-1.45433	-0.744333
SNTG2	syntrophin, gamma 2 (SNTG2), mRNA.	0.585333	0.015333	0.385333	0.335333	0.965333	0.795333	1.82533	1.90533	0.835333	1.11533	1.13533	1.02533	0.985333	0.895333	1.62533	1.35533	-1.37467	-1.34467	-0.904667	-1.20467	-1.61467	-1.56467	-1.37467	-1.42467	-0.684667	-0.684667	-0.354667	-0.694667	-1.03467	-1.52467
FAM198A	Homo sapiens family with sequence similarity 198, member A (FAM198A), mRNA.	-0.489667	-0.479667	-0.649667	-0.589667	-0.329667	-0.579667	0.140333	0.030333	0.830333	0.540333	0.560333	0.490333	1.01033	0.770333	0.950333	0.860333	-0.639667	-0.629667	-0.159667	-0.099667	-1.21967	-1.07967	0.620333	0.780333	-0.119667	-0.169667	1.01033	1.00033	-1.18967	-1.16967
HOMER2	homer homolog 2 (Drosophila) (HOMER2), transcript variant 1, mRNA.	-0.354	-0.274	0.016	0.126	-0.154	-0.394	0.186	-0.444	0.826	0.656	0.456	0.626	1.056	1.276	0.766	0.786	-1.344	-1.004	0.736	0.766	-0.484	0.036	-0.124	-0.054	-1.094	-0.774	-0.704	-0.674	0.046	-0.484
GRIN2D	glutamate receptor, ionotropic, N-methyl D-aspartate 2D (GRIN2D), mRNA.	0.132667	0.292667	0.072667	0.052667	-0.457333	-0.187333	0.302667	-0.287333	0.822667	0.812667	1.47267	1.22267	0.202667	-0.277333	1.27267	1.14267	-0.777333	-0.887333	-0.747333	-0.817333	-0.417333	0.132667	0.422667	0.392667	-0.957333	-0.987333	-0.957333	-0.847333	-0.027333	-0.117333
SLITRK3	SLIT and NTRK-like family, member 3 (SLITRK3), mRNA.	-0.613	-0.423	-0.743	-0.813	-0.083	-0.303	0.177	0.147	0.817	0.727	0.587	0.447	0.547	0.617	1.567	1.587	-1.053	-1.043	-0.663	-1.213	-0.893	-0.353	-0.093	0.327	-1.423	-1.413	0.147	0.247	1.767	1.417
SCN4A	sodium channel, voltage-gated, type IV, alpha subunit (SCN4A), mRNA.	0.47	0.47	0.12	0.48	0.39	0.55	0.46	0.42	0.81	0.73	0.65	0.38	0.68	0.31	0.96	1.01	-0.33	-0.55	-0.54	-0.62	-0.41	-0.49	-0.54	-0.56	-0.94	-0.7	-0.41	-0.9	-1.03	-0.87
FAM159B	Homo sapiens family with sequence similarity 159, member B (FAM159B), mRNA.	2.46233	2.45233	2.39233	2.21233	2.26233	2.30233	1.45233	1.67233	0.792333	0.722333	0.792333	0.642333	0.222333	0.612333	0.612333	0.472333	-1.30767	-1.32767	-1.17767	-0.907667	-1.86767	-2.00767	-1.98767	-2.00767	-1.53767	-1.44767	-1.27767	-1.33767	-2.00767	-1.87767
TCERG1L	transcription elongation regulator 1-like (TCERG1L), mRNA.	0.328333	0.338333	1.05833	1.33833	0.788333	0.538333	1.05833	0.768333	0.788333	0.638333	1.00833	0.948333	0.568333	0.658333	0.588333	0.838333	-0.851667	-1.06167	-0.151667	-0.211667	-1.47167	-1.47167	-0.491667	-0.331667	-1.16167	-0.801667	-0.501667	-0.871667	-1.47167	-1.40167
NOS1	nitric oxide synthase 1 (neuronal) (NOS1), transcript variant 1, mRNA.	0.801	0.991	0.351	0.691	1.231	1.411	1.311	1.361	0.781	0.791	0.041	-0.049	0.881	0.691	1.491	1.611	-1.099	-1.039	-0.809	-0.809	-1.089	-1.129	-1.029	-0.989	-1.109	-1.049	-1.089	-1.019	-1.029	-1.099
VAV3	vav 3 guanine nucleotide exchange factor (VAV3), transcript variant 2, mRNA.	2.28033	2.30033	2.62033	2.50033	2.47033	2.33033	1.19033	1.19033	0.780333	0.660333	0.590333	0.380333	0.370333	0.600333	0.540333	0.450333	-0.989667	-0.899667	-1.07967	-1.25967	-2.91967	-2.58967	-1.94967	-2.42967	-1.16967	-1.15967	-1.67967	-1.12967	-0.829667	-1.16967
IGFBPL1	insulin-like growth factor binding protein-like 1 (IGFBPL1), mRNA.	1.94	2.01	1.4	1.48	2.17	2.36	1.23	1.42	0.78	0.74	0.34	0.43	0.97	1.21	1.09	1.11	-1.36	-1.5	-0.7	-0.44	-2.18	-2.25	0.93	0.19	-2.44	-2.47	-1.5	-1.51	-2.66	-2.79
MYB	Homo sapiens v-myb myeloblastosis viral oncogene homolog (avian) (MYB), transcript variant 3, mRNA.	1.15167	0.851667	1.23167	0.661667	0.941667	1.06167	1.49167	1.24167	0.771667	0.541667	0.871667	0.971667	0.461667	0.321667	1.08167	0.801667	-1.01833	-0.878333	-0.608333	-0.528333	-1.73833	-1.39833	-1.47833	-1.39833	-1.24833	-1.00833	-1.15833	-1.18833	-0.288333	-0.518333
CPNE7	copine VII (CPNE7), transcript variant 2, mRNA.	-0.199333	-0.019333	0.060667	-0.259333	-0.379333	-0.189333	0.750667	0.350667	0.770667	0.700667	1.37067	1.06067	1.20067	0.740667	1.08067	1.08067	-0.209333	-0.519333	-0.659333	-0.349333	-0.789333	-0.999333	0.160667	-0.099333	-0.979333	-0.549333	-0.919333	-1.04933	-0.929333	-0.229333
KCNAB1	potassium voltage-gated channel, shaker-related subfamily, beta member 1 (KCNAB1), transcript variant 2, mRNA.	-0.634	-0.484	0.426	0.126	-0.424	-0.614	-0.014	-0.174	0.766	0.616	0.906	0.746	1.296	1.686	0.956	1.106	-0.064	-0.564	0.006	-0.094	-0.734	-0.804	-0.084	-0.264	-0.704	-0.624	-0.664	-0.414	-0.634	-0.644
TAP1	transporter 1, ATP-binding cassette, sub-family B (MDR/TAP) (TAP1), mRNA.	0.192667	0.162667	0.732667	0.662667	-0.117333	-0.107333	0.432667	0.692667	0.762667	0.572667	0.912667	1.44267	1.16267	0.752667	1.33267	1.15267	-0.507333	-0.637333	-1.12733	-1.15733	-0.747333	-0.537333	-0.477333	-0.657333	-1.06733	-1.11733	-1.11733	-1.04733	0.072667	-0.617333
FBXL16	F-box and leucine-rich repeat protein 16 (FBXL16), mRNA.	0.382333	0.472333	0.532333	0.712333	0.372333	0.782333	0.732333	0.602333	0.762333	0.772333	0.822333	0.932333	0.682333	0.362333	1.32233	1.08233	-1.03767	-1.01767	-0.847667	-0.747667	-1.11767	-1.10767	-0.817667	-0.777667	-1.06767	-0.937667	-0.777667	-1.00767	0.592333	-0.657667
MGAT5B	Homo sapiens mannosyl (alpha-1,6-)-glycoprotein beta-1,6-N-acetyl-glucosaminyltransferase, isozyme B (MGAT5B), transcript variant 3, mRNA.	1.16733	1.26733	0.657333	0.747333	0.737333	1.11733	1.02733	1.09733	0.757333	0.777333	0.697333	0.467333	0.967333	0.647333	1.02733	1.16733	-1.11267	-1.01267	-1.04267	-0.802667	-1.21267	-1.13267	-1.12267	-0.922667	-1.09267	-1.04267	-0.802667	-0.892667	-1.15267	-0.982667
MAMDC2	MAM domain containing 2 (MAMDC2), mRNA.	-0.604	-0.554	-0.614	-0.334	-0.844	-0.674	-0.474	-0.624	0.756	0.646	1.206	1.566	1.206	1.356	0.626	0.646	0.286	0.506	-0.564	-0.424	0.226	-0.044	-0.364	-0.334	-1.254	-0.874	-0.194	-0.494	0.636	-0.394
RAP1GAP2	RAP1 GTPase activating protein 2 (RAP1GAP2), transcript variant 2, mRNA.	0.741333	0.701333	0.141333	0.271333	0.841333	0.901333	1.04133	1.22133	0.751333	0.811333	0.781333	0.621333	0.981333	0.791333	0.791333	0.801333	-2.06867	-1.99867	-0.828667	-0.918667	-2.23867	-1.81867	0.001333	-0.308667	-0.978667	-0.818667	-0.358667	-1.07867	1.46133	-0.238667
PPP4R4	protein phosphatase 4, regulatory subunit 4 (PPP4R4), transcript variant 2, mRNA.	-0.115	-0.325	0.145	0.135	-0.035	0.075	0.905	0.535	0.745	0.485	1.165	1.175	0.825	0.345	1.285	1.265	-0.665	-0.635	-0.615	-0.675	-0.635	-0.775	-0.465	-0.635	-0.655	-0.605	-0.635	-0.695	-0.475	-0.445
CYB5R2	cytochrome b5 reductase 2 (CYB5R2), mRNA.	0.377	0.397	0.847	0.617	0.277	0.397	0.377	-0.023	0.727	0.657	1.017	1.097	0.817	0.827	0.747	0.717	-0.693	-0.673	0.027	0.187	-1.473	-1.913	0.307	0.407	-1.693	-1.073	-1.083	-1.533	-0.833	0.167
GLT8D2	glycosyltransferase 8 domain containing 2 (GLT8D2), mRNA.	0.615667	0.595667	0.255667	0.425667	0.275667	0.565667	0.335667	0.295667	0.715667	0.795667	0.325667	0.435667	0.685667	0.475667	0.575667	0.925667	-0.994333	-0.904333	-1.02433	-1.08433	-0.164333	-0.364333	-0.414333	-0.204333	-0.944333	-0.974333	-1.08433	-1.03433	-0.164333	1.05567
BRSK2	Homo sapiens BR serine/threonine kinase 2 (BRSK2), transcript variant 1, mRNA.	-0.097	0.103	-0.257	-0.277	-0.007	0.033	0.773	0.703	0.713	0.613	0.683	0.703	1.043	0.763	0.973	0.523	-1.757	-1.507	-1.147	-0.957	-1.337	-1.167	0.203	0.083	-0.567	-0.517	-0.587	-0.977	2.103	1.143
ONECUT1	one cut homeobox 1 (ONECUT1), mRNA.	-0.499333	-0.189333	-0.299333	-0.219333	0.110667	0.060667	0.440667	0.410667	0.710667	0.970667	1.87067	1.50067	0.440667	0.000667	1.42067	1.58067	-1.79933	-1.16933	-1.44933	-1.20933	-1.22933	-1.49933	-0.149333	-0.259333	0.270667	0.020667	0.570667	0.290667	-0.669333	-0.029333
GALNTL4	UDP-N-acetyl-alpha-D-galactosamine:polypeptide N-acetylgalactosaminyltransferase-like 4 (GALNTL4), mRNA.	-0.804	-0.444	-0.614	-0.794	-0.664	-0.824	0.076	0.136	0.706	0.926	1.126	1.306	0.776	0.586	0.866	0.846	-0.564	-0.514	-0.234	-0.334	-0.574	-0.804	0.576	0.076	-0.414	-0.274	0.036	-0.134	-0.204	0.156
C19orf66	chromosome 19 open reading frame 66 (C19orf66), mRNA.	0.292333	0.222333	0.532333	0.462333	0.232333	0.392333	0.172333	-0.247667	0.702333	0.302333	0.782333	0.662333	0.622333	0.552333	0.732333	0.602333	-1.29767	-0.977667	-0.977667	-0.827667	-1.23767	-1.35767	-0.157667	-0.017667	-0.197667	-0.207667	-1.26767	-0.967667	1.82233	0.652333
SLC35F2	solute carrier family 35, member F2 (SLC35F2), mRNA.	-0.168667	-0.478667	-0.338667	-0.368667	-0.208667	-0.248667	0.121333	-0.018667	0.701333	0.641333	0.781333	0.811333	0.771333	0.831333	0.731333	0.741333	-0.448667	-0.418667	-0.108667	0.091333	-1.83867	-2.37867	1.38133	1.29133	-0.248667	-0.038667	-0.188667	0.161333	-0.538667	-1.01867
SHANK2	SH3 and multiple ankyrin repeat domains 2 (SHANK2), transcript variant 1, mRNA.	0.919667	0.829667	0.069667	0.109667	0.649667	0.709667	0.739667	0.839667	0.699667	0.709667	0.459667	0.189667	0.619667	0.369667	0.839667	0.709667	-1.94033	-1.51033	-1.07033	-1.14033	-2.20033	-2.81033	0.079667	0.049667	-0.340333	-0.100333	0.429667	-0.270333	0.509667	0.849667
ACP5	acid phosphatase 5, tartrate resistant (ACP5), transcript variant 2, mRNA.	0.238667	0.048667	0.418667	0.618667	0.108667	0.408667	0.118667	-0.081333	0.688667	0.428667	1.01867	1.23867	0.658667	0.488667	0.698667	0.968667	-0.771333	-0.651333	-0.861333	-0.901333	-0.761333	-0.751333	-0.641333	-0.731333	-0.761333	-0.481333	-0.501333	-0.691333	0.138667	0.298667
NMI	N-myc (and STAT) interactor (NMI), mRNA.	0.315667	0.195667	0.945667	0.225667	0.545667	-0.054333	0.505667	0.255667	0.685667	0.585667	0.905667	0.705667	0.755667	0.545667	0.025667	0.195667	-0.664333	-0.624333	-0.664333	-0.614333	-0.924333	-1.04433	-0.634333	-0.714333	0.445667	0.065667	-0.434333	-0.574333	-0.694333	-0.264333
MAFA	v-maf musculoaponeurotic fibrosarcoma oncogene homolog A (avian) (MAFA), mRNA.	0.287	0.717	-0.023	-0.043	0.117	0.417	0.477	0.217	0.677	0.317	0.467	0.467	0.727	0.457	0.807	0.727	-0.403	-0.293	-0.343	-0.533	-0.583	-0.323	-0.483	-0.723	-0.603	-0.543	-0.583	-0.383	-0.423	-0.593
CLDN7	Homo sapiens claudin 7 (CLDN7), transcript variant 2, mRNA.	0.044333	0.034333	-0.045667	0.084333	-0.055667	0.254333	0.294333	0.204333	0.674333	0.634333	0.474333	0.924333	0.894333	0.864333	0.734333	0.694333	-1.55567	-1.06567	-0.805667	-0.655667	-2.41567	-3.27567	-0.335667	-0.605667	0.704333	0.954333	0.724333	0.684333	0.514333	0.424333
RNF175	ring finger protein 175 (RNF175), mRNA.	0.659667	0.839667	0.269667	0.269667	0.379667	1.03967	0.929667	0.999667	0.669667	0.889667	0.269667	0.449667	0.689667	0.469667	1.27967	0.749667	-0.190333	-0.320333	-0.160333	-0.280333	-0.120333	-0.130333	-0.890333	-0.970333	-1.32033	-1.23033	-1.32033	-1.21033	-1.42033	-1.29033
SH3GL2	SH3-domain GRB2-like 2 (SH3GL2), mRNA.	-0.413667	-0.423667	-0.303667	-0.143667	-0.283667	-0.243667	1.01633	0.576333	0.646333	0.856333	0.666333	0.586333	0.756333	0.576333	1.22633	1.23633	-0.143667	-0.083667	-0.333667	-0.433667	-0.493667	-0.873667	-0.483667	-0.333667	-0.803667	-0.573667	-0.163667	-0.513667	-0.573667	-0.523667
SGSM1	small G protein signaling modulator 1 (SGSM1), transcript variant 1, mRNA.	0.156	0.276	-0.044	-0.254	0.146	0.486	0.646	0.526	0.646	0.656	0.956	0.746	0.386	0.336	1.386	1.036	-0.884	-0.934	-0.604	-0.674	-0.994	-0.884	-0.084	0.326	-0.724	-0.814	-0.604	-0.794	-0.384	-0.034
TRPM3	transient receptor potential cation channel, subfamily M, member 3 (TRPM3), transcript variant 8, mRNA.	1.066	1.126	-0.794	-0.724	1.186	1.316	2.776	2.696	0.646	0.496	0.056	-0.084	0.776	0.536	1.236	1.196	-1.064	-0.894	-1.044	-0.904	-1.384	-1.074	-0.634	-0.674	-0.774	-1.024	-0.944	-0.694	-1.504	-0.894
POU3F1	POU class 3 homeobox 1 (POU3F1), mRNA.	0.052667	-0.037333	-0.217333	0.022667	0.042667	0.192667	0.672667	0.742667	0.642667	0.682667	0.612667	0.712667	0.922667	0.522667	1.41267	1.44267	-0.337333	-0.437333	-0.517333	-0.337333	-0.777333	-0.777333	-0.577333	-0.587333	-0.727333	-0.637333	-0.487333	-0.667333	-0.777333	-0.777333
C17orf104	Homo sapiens chromosome 17 open reading frame 104 (C17orf104), mRNA.	0.699667	0.419667	0.189667	0.049667	0.489667	0.199667	0.999667	0.939667	0.639667	0.699667	0.339667	0.309667	0.339667	0.609667	1.21967	1.60967	-0.840333	-0.730333	-0.350333	-0.300333	-0.870333	-0.490333	-0.720333	-0.780333	-0.690333	-0.760333	-0.420333	-0.630333	-1.00033	-1.17033
CCDC88C	coiled-coil domain containing 88C (CCDC88C), mRNA.	0.887667	0.857667	0.297667	0.527667	0.767667	0.907667	0.347667	0.497667	0.607667	0.607667	0.557667	0.747667	0.927667	0.517667	0.917667	0.747667	-1.62233	-0.922333	-0.962333	-0.762333	-3.34233	-3.40233	-0.692333	-1.00233	0.127667	0.207667	0.557667	0.487667	0.177667	0.427667
TMEM154	transmembrane protein 154 (TMEM154), mRNA.	0.642333	0.512333	0.192333	-0.047667	0.252333	0.212333	0.532333	0.682333	0.602333	0.512333	0.792333	0.472333	0.762333	0.862333	0.112333	0.072333	-0.137667	-0.257667	0.162333	0.022333	-1.17767	-1.31767	0.202333	-0.107667	-0.497667	-0.777667	-0.497667	-0.667667	-1.01767	-1.09767
DBI	diazepam binding inhibitor (GABA receptor modulator, acyl-CoA binding protein) (DBI), transcript variant 3, mRNA.	-0.034667	-0.154667	0.465333	0.345333	-0.054667	-0.264667	-0.094667	-0.214667	0.575333	0.515333	0.935333	0.895333	0.305333	0.675333	0.625333	0.515333	-0.344667	-0.204667	-0.154667	-0.024667	-0.814667	-1.85467	-0.834667	-0.724667	0.055333	0.115333	-0.424667	-0.074667	0.385333	-0.134667
DOCK2	dedicator of cytokinesis 2 (DOCK2), mRNA.	1.10267	0.612667	-0.017333	0.312667	0.502667	0.062667	0.402667	0.152667	0.572667	0.672667	0.542667	0.702667	0.882667	0.712667	0.352667	0.442667	-0.947333	-0.857333	-0.767333	-0.607333	0.092667	0.082667	-0.807333	-0.817333	-0.637333	-0.837333	-0.747333	-0.957333	0.302667	-0.507333
NRG3	Homo sapiens neuregulin 3 (NRG3), transcript variant 3, mRNA.	0.237667	0.437667	0.087667	0.037667	0.677667	0.697667	0.827667	0.757667	0.567667	0.667667	0.327667	0.337667	0.557667	0.777667	0.927667	0.877667	-0.742333	-0.792333	-0.772333	-0.522333	0.267667	0.607667	-0.812333	-0.862333	-1.18233	-1.11233	-1.03233	-1.04233	-0.152333	-0.652333
KIT	v-kit Hardy-Zuckerman 4 feline sarcoma viral oncogene homolog (KIT), transcript variant 1, mRNA.	0.795	0.925	0.925	0.755	1.015	0.965	0.685	0.885	0.565	0.715	0.475	0.195	0.325	0.395	0.595	0.565	-0.825	-0.455	0.085	0.275	-3.625	-2.685	-1.615	-1.425	1.005	0.905	0.725	1.035	-2.965	-1.215
CNTNAP3	contactin associated protein-like 3 (CNTNAP3), mRNA.	-0.086333	0.023667	-0.106333	-0.676333	0.003667	0.113667	0.393667	0.253667	0.563667	0.443667	0.913667	1.01367	1.59367	1.45367	0.313667	0.483667	-0.746333	-0.676333	0.313667	0.103667	-0.676333	-0.806333	0.563667	1.13367	-1.35633	-1.27633	-1.07633	-1.00633	-0.596333	-0.596333
MOCOS	molybdenum cofactor sulfurase (MOCOS), mRNA.	-0.100667	0.069333	-0.140667	-0.090667	-0.080667	-0.010667	0.779333	0.599333	0.559333	0.459333	0.979333	0.859333	1.02933	0.699333	1.29933	1.28933	-0.640667	-0.750667	-0.650667	-0.600667	-0.560667	-0.500667	-0.440667	-0.600667	-0.690667	-0.740667	-0.730667	-0.730667	-0.170667	-0.390667
MBP	myelin basic protein (MBP), transcript variant 8, mRNA.	0.476	0.206	0.416	0.306	0.636	0.506	0.666	0.466	0.536	0.506	0.346	0.826	0.286	0.366	0.386	0.666	-1.354	-0.914	-0.134	0.126	-1.814	-2.274	-0.194	-0.084	-0.174	-0.224	-0.154	-0.094	-0.174	-0.134
FAR2	fatty acyl CoA reductase 2 (FAR2), mRNA.	1.129	1.009	0.669	0.509	1.129	1.099	1.189	1.189	0.529	0.629	0.129	0.019	0.419	0.309	0.429	0.689	-1.101	-0.331	-0.141	-0.071	-3.481	-3.471	-1.811	-1.971	1.089	0.959	-0.031	0.619	-0.661	-0.671
CHRNB4	cholinergic receptor, nicotinic, beta 4 (neuronal) (CHRNB4), transcript variant 1, mRNA.	0.392	0.882	0.112	0.602	1.092	1.142	-0.228	-0.128	0.522	0.632	0.052	-0.068	0.912	0.622	1.142	0.942	0.032	-0.128	-0.578	-0.758	-0.658	-0.098	-0.738	-0.798	-0.808	-0.828	-0.758	-0.858	-0.858	-0.788
FAM110C	family with sequence similarity 110, member C (FAM110C), mRNA.	-0.718667	-0.958667	-0.838667	-0.648667	-0.668667	-0.518667	0.251333	-0.218667	0.511333	0.681333	1.30133	1.58133	1.58133	1.27133	1.10133	0.951333	-0.868667	-0.808667	-0.528667	-0.838667	-0.498667	-0.608667	0.261333	0.121333	-0.668667	-0.728667	0.271333	-0.008667	-0.098667	0.341333
DACH2	Homo sapiens dachshund homolog 2 (Drosophila) (DACH2), transcript variant 2, mRNA.	0.079	0.089	0.009	-0.031	0.269	0.369	0.679	0.539	0.509	0.789	0.799	0.569	0.649	0.379	1.389	1.389	-0.531	-0.661	-0.661	-0.901	-0.581	-0.441	-0.571	-0.511	-0.551	-0.681	-0.401	-0.351	-0.801	-0.831
AP1M2	adaptor-related protein complex 1, mu 2 subunit (AP1M2), mRNA.	0.736667	0.636667	0.676667	0.936667	0.756667	0.876667	0.276667	0.286667	0.496667	0.536667	0.356667	0.746667	0.476667	0.406667	0.816667	0.766667	-1.39333	-0.863333	-0.353333	-0.093333	-3.60333	-3.67333	-0.563333	-0.483333	0.416667	0.546667	0.476667	0.386667	-0.053333	-0.533333
SOX1	SRY (sex determining region Y)-box 1 (SOX1), mRNA.	-0.200667	-0.080667	-0.180667	-0.070667	-0.170667	-0.100667	0.839333	0.509333	0.489333	0.389333	0.319333	0.449333	0.659333	0.789333	1.15933	1.07933	-0.430667	-0.410667	-0.420667	-0.430667	-0.430667	-0.430667	-0.430667	-0.430667	-0.430667	-0.430667	-0.390667	-0.380667	-0.400667	-0.430667
NMB	neuromedin B (NMB), transcript variant 1, mRNA.	0.138333	-0.081667	0.508333	0.758333	-0.111667	0.218333	0.398333	-0.341667	0.468333	0.488333	0.908333	0.868333	0.518333	0.478333	0.778333	0.558333	-1.21167	-1.08167	-0.121667	-0.091667	-0.671667	-0.511667	0.048333	-0.051667	-0.731667	-1.23167	-0.491667	-0.921667	0.598333	-0.081667
HOXB13	homeobox B13 (HOXB13), mRNA.	0.567333	0.837333	-0.112667	0.007333	0.797333	0.687333	0.717333	0.797333	0.467333	0.917333	-0.202667	-0.022667	0.827333	0.707333	0.867333	0.867333	-0.722667	-0.552667	-0.212667	-0.462667	-0.612667	-0.532667	-0.262667	-0.162667	-0.992667	-0.992667	-0.782667	-0.882667	-0.972667	-0.582667
KRTCAP3	Homo sapiens keratinocyte associated protein 3 (KRTCAP3), transcript variant 1, mRNA.	0.096	0.286	0.316	0.176	0.116	0.186	0.426	0.476	0.466	0.516	0.546	0.716	0.426	0.506	0.566	0.686	-1.134	-0.814	-0.524	-0.084	-1.644	-1.984	-0.304	-0.104	0.306	-0.164	-0.214	-0.344	0.016	0.486
PRKCG	protein kinase C, gamma (PRKCG), mRNA.	0.109	0.059	0.489	0.509	0.649	0.939	0.619	0.419	0.449	0.699	1.449	1.039	0.679	-0.301	0.879	0.699	-0.861	-0.971	-0.261	-0.521	-0.261	-0.061	0.519	-0.131	-1.251	-1.001	-1.091	-1.411	-0.911	-1.171
MLPH	melanophilin (MLPH), transcript variant 2, mRNA.	0.247667	0.557667	0.897667	0.877667	0.677667	0.767667	0.207667	0.097667	0.447667	0.397667	0.887667	0.977667	0.997667	0.627667	1.18767	1.00767	-0.882333	-0.802333	-0.752333	-1.03233	-1.13233	-1.13233	0.267667	0.367667	-1.06233	-1.10233	-0.812333	-0.882333	-0.772333	-1.13233
TMEM200A	Homo sapiens transmembrane protein 200A (TMEM200A), transcript variant 1, mRNA.	0.016	-0.104	0.446	0.246	0.276	0.236	0.076	0.276	0.446	0.696	0.456	0.566	0.466	0.486	0.596	0.726	-1.354	-0.614	-1.154	-0.824	-1.574	-1.854	0.196	0.596	-0.154	0.046	-0.554	-0.394	0.616	1.116
PRKG2	protein kinase, cGMP-dependent, type II (PRKG2), mRNA.	0.363333	0.243333	0.623333	0.053333	0.543333	0.383333	0.743333	0.063333	0.433333	0.543333	1.00333	0.343333	0.223333	0.343333	0.243333	0.513333	-0.646667	-0.526667	-0.626667	-0.306667	-0.676667	-1.02667	-0.746667	-0.896667	-0.376667	-0.416667	-0.616667	-0.486667	0.023333	0.663333
NBL1	Homo sapiens neuroblastoma, suppression of tumorigenicity 1 (NBL1), transcript variant 3, mRNA.	-0.032667	-0.112667	0.007333	0.247333	-0.122667	0.177333	0.197333	0.117333	0.427333	0.557333	0.757333	0.937333	0.807333	0.777333	0.577333	0.547333	-0.952667	-0.992667	-0.182667	-0.252667	-1.09267	-1.53267	0.257333	0.397333	-1.07267	-0.782667	-0.632667	-1.15267	0.767333	1.35733
PSMB8	proteasome (prosome, macropain) subunit, beta type, 8 (large multifunctional peptidase 7) (PSMB8), transcript variant 1, mRNA.	0.173	0.853	1.073	1.113	0.583	0.383	0.753	0.213	0.423	0.383	0.783	0.683	0.423	0.303	0.853	0.913	-0.597	-0.787	-0.787	-0.587	-0.867	-0.717	-0.787	-0.587	-0.797	-0.727	-0.867	-0.817	-0.617	-0.367
ABHD12B	Homo sapiens abhydrolase domain containing 12B (ABHD12B), transcript variant 1, mRNA.	0.603667	0.623667	1.63367	1.21367	0.683667	0.993667	0.063667	0.283667	0.403667	0.593667	1.65367	1.65367	0.353667	0.543667	0.433667	0.483667	-0.986333	-0.936333	-0.976333	-0.986333	-0.986333	-0.986333	-0.986333	-0.986333	-0.936333	-0.986333	-0.986333	-0.956333	0.463667	-0.986333
INPP5D	inositol polyphosphate-5-phosphatase, 145kDa (INPP5D), transcript variant 1, mRNA.	-0.849333	-0.679333	-0.889333	-0.619333	-0.699333	-0.569333	0.220667	0.180667	0.400667	0.530667	0.100667	0.710667	1.29067	0.870667	1.03067	1.31067	-0.879333	-0.859333	-0.959333	-0.499333	-0.419333	-0.359333	1.21067	1.06067	-0.919333	-0.759333	0.000667	-0.379333	1.19067	0.230667
CRLF1	cytokine receptor-like factor 1 (CRLF1), mRNA.	2.30167	2.32167	2.36167	2.55167	2.17167	2.50167	0.481667	0.321667	0.391667	0.411667	0.841667	1.37167	0.371667	0.351667	1.38167	1.38167	-1.84833	-1.43833	-0.668333	-0.418333	-2.56833	-2.54833	-1.05833	-1.73833	-2.03833	-1.43833	-0.308333	-0.388333	-2.57833	-2.47833
GAL	galanin prepropeptide (GAL), mRNA.	3.96467	3.97467	3.65467	3.87467	3.77467	3.81467	3.34467	3.30467	0.384667	0.274667	1.05467	1.65467	1.14467	1.16467	0.484667	0.334667	-3.33533	-2.89533	-1.10533	-1.29533	-3.19533	-3.28533	-3.16533	-2.93533	-2.06533	-2.08533	-2.48533	-2.45533	-2.83533	-3.06533
GUCY2C	guanylate cyclase 2C (heat stable enterotoxin receptor) (GUCY2C), mRNA.	1.637	1.757	2.017	1.477	1.917	1.717	1.447	1.547	0.377	0.627	0.987	0.837	0.277	0.317	0.547	0.477	-1.553	-1.723	-1.263	-1.363	-1.703	-1.663	-1.263	-1.373	-1.253	-1.483	-1.503	-1.713	0.217	-0.323
SIX6	SIX homeobox 6 (SIX6), mRNA.	-0.571	-0.611	-0.591	-0.611	-0.611	-0.531	0.749	0.659	0.369	0.399	-0.101	0.459	1.749	1.269	3.329	3.029	-0.611	-0.611	-0.611	-0.511	-0.611	-0.611	-0.611	-0.611	-0.611	-0.611	-0.541	-0.611	-0.611	-0.611
OPRK1	opioid receptor, kappa 1 (OPRK1), mRNA.	0.397667	0.417667	-0.132333	-0.252333	0.757667	0.757667	0.717667	1.07767	0.357667	0.427667	0.097667	0.467667	0.177667	0.137667	0.567667	0.787667	-0.772333	-0.702333	-0.712333	-0.442333	-0.742333	-0.882333	-0.382333	-0.342333	-0.162333	-0.312333	0.307667	0.017667	-0.852333	-0.782333
ANO2	anoctamin 2 (ANO2), mRNA.	0.255333	0.205333	0.125333	0.215333	0.965333	0.765333	0.575333	0.345333	0.355333	0.415333	0.135333	-0.154667	0.535333	0.615333	0.005333	0.335333	-0.144667	-0.244667	0.235333	-0.224667	-1.22467	-1.21467	-0.714667	-0.864667	-0.034667	-0.044667	0.445333	0.185333	-0.964667	-0.884667
TMEM59L	transmembrane protein 59-like (TMEM59L), mRNA.	1.05033	0.830333	0.680333	0.550333	0.800333	1.21033	0.370333	0.070333	0.350333	0.370333	0.400333	0.930333	0.590333	0.380333	1.05033	1.06033	-0.789667	-0.869667	-0.419667	-0.769667	-1.20967	-1.00967	0.270333	-0.029667	-1.01967	-0.949667	-0.589667	-1.16967	-1.21967	-0.919667
AMPH	amphiphysin (AMPH), transcript variant 1, mRNA.	1.109	0.789	0.619	0.529	1.409	1.329	0.809	1.049	0.349	0.789	0.089	-0.051	0.669	0.429	0.989	1.019	-0.501	-0.531	-0.791	-0.771	-0.901	-0.851	-0.961	-0.841	-1.201	-1.201	-0.881	-0.821	-0.771	-0.901
NECAB1	N-terminal EF-hand calcium binding protein 1 (NECAB1), mRNA.	0.199333	-0.190667	0.739333	0.539333	-0.060667	0.099333	1.21933	0.909333	0.289333	0.079333	0.869333	0.749333	0.699333	1.19933	0.349333	0.429333	-1.43067	-1.08067	-0.940667	-1.18067	-0.930667	-1.14067	-1.30067	-0.900667	0.709333	0.199333	0.279333	0.339333	-0.390667	-0.350667
PLA2G7	Homo sapiens phospholipase A2, group VII (platelet-activating factor acetylhydrolase, plasma) (PLA2G7), transcript variant 2, mRNA.	0.597	0.467	1.007	0.367	0.697	0.597	0.987	0.677	0.267	0.467	0.117	-0.133	0.527	0.117	1.087	1.117	-0.773	-0.863	-0.423	-0.173	-1.143	-1.143	-0.563	-0.693	-0.393	-0.643	-0.523	-0.343	-1.013	-0.273
ALDH1A3	aldehyde dehydrogenase 1 family, member A3 (ALDH1A3), mRNA.	1.344	1.154	1.504	1.624	1.634	1.424	1.034	1.094	0.254	0.374	0.614	0.654	0.924	0.824	0.394	0.474	-2.496	-2.016	-0.546	-0.476	-2.136	-2.436	-0.546	-0.566	-0.596	-0.106	-0.986	-0.656	-0.966	-0.796
C2orf65	chromosome 2 open reading frame 65 (C2orf65), mRNA.	0.863	0.403	1.063	0.943	1.193	0.993	1.063	0.943	0.253	0.373	0.273	0.333	0.193	-0.147	0.573	0.913	-0.987	-0.937	-0.567	-1.187	-1.307	-1.377	-0.797	-0.717	-0.127	-0.147	-0.457	-0.337	-0.587	-0.697
ADAMTS16	ADAM metallopeptidase with thrombospondin type 1 motif, 16 (ADAMTS16), mRNA.	0.968667	0.918667	1.39867	1.39867	0.598667	0.528667	1.38867	1.30867	0.218667	0.328667	0.848667	0.888667	0.388667	0.208667	0.558667	0.478667	-2.99133	-2.07133	-2.00133	-1.62133	-2.89133	-3.09133	-1.25133	-1.13133	0.238667	0.198667	1.25867	0.818667	1.35867	0.748667
CCDC152	Homo sapiens coiled-coil domain containing 152 (CCDC152), mRNA.	0.820667	0.690667	1.89067	1.52067	-0.789333	-0.779333	0.500667	0.300667	0.210667	0.230667	1.91067	1.75067	-0.689333	-0.599333	0.010667	0.280667	0.590667	0.630667	-1.24933	-1.61933	-0.749333	-0.609333	-1.47933	-1.57933	0.780667	0.380667	-0.639333	-0.319333	-0.399333	-0.999333
PDP1	Homo sapiens pyruvate dehyrogenase phosphatase catalytic subunit 1 (PDP1), nuclear gene encoding mitochondrial protein, transcript variant 2, mRNA.	0.207	0.127	0.407	0.337	0.297	0.197	0.007	-0.093	0.207	0.147	0.927	1.747	1.297	1.027	0.047	0.017	-0.853	-0.793	-1.003	-0.913	-0.123	-0.133	-1.033	-0.833	-0.193	-0.123	-0.583	-0.693	0.017	0.357
USHBP1	Usher syndrome 1C binding protein 1 (USHBP1), mRNA.	1.05533	1.03533	0.865333	0.665333	0.765333	1.14533	0.605333	0.795333	0.145333	0.325333	0.425333	-0.014667	0.105333	0.005333	0.645333	0.545333	-0.744667	-0.504667	-0.564667	-0.664667	-0.994667	-1.06467	-0.444667	-0.774667	-0.594667	-0.644667	-0.224667	-0.954667	-0.534667	-0.404667
MCTP2	Homo sapiens multiple C2 domains, transmembrane 2 (MCTP2), transcript variant 2, mRNA.	0.711667	0.731667	0.941667	0.651667	0.981667	0.941667	0.461667	0.211667	0.111667	0.441667	0.521667	0.401667	0.271667	0.561667	0.321667	0.301667	-1.21833	-1.35833	0.871667	1.10167	-1.77833	-2.31833	0.441667	0.501667	-0.628333	-0.498333	-0.698333	-1.20833	-0.948333	-0.828333
ZNF492	zinc finger protein 492 (ZNF492), mRNA.	-0.040667	0.089333	1.70933	1.65933	-0.120667	-0.260667	0.079333	-0.190667	0.089333	0.209333	2.26933	2.07933	-0.360667	-0.260667	-0.060667	0.109333	-0.550667	-0.480667	-0.490667	-0.460667	-0.690667	-0.370667	-0.620667	-0.620667	-0.120667	-0.210667	-0.640667	-0.760667	-0.300667	-0.680667
WFDC2	WAP four-disulfide core domain 2 (WFDC2), mRNA.	0.535333	0.915333	1.15533	1.36533	0.845333	0.775333	0.445333	0.185333	0.055333	-0.074667	0.305333	0.515333	0.125333	-0.114667	0.365333	0.295333	-0.384667	-0.534667	0.035333	-0.334667	-1.84467	-1.47467	0.675333	0.525333	-0.984667	-1.00467	-0.804667	-0.484667	-0.414667	-0.664667
CUZD1	CUB and zona pellucida-like domains 1 (CUZD1), transcript variant 1, mRNA.	0.689667	0.829667	1.17967	1.24967	0.799667	0.809667	0.409667	0.379667	-0.170333	-0.120333	0.139667	0.679667	1.47967	1.44967	0.169667	0.079667	-0.810333	-0.740333	-0.570333	-0.540333	-0.880333	-0.830333	-0.780333	-0.550333	-0.510333	-0.590333	-0.910333	-0.930333	-0.650333	-0.760333
SLC9A10	solute carrier family 9, subfamily C (Na+-transporting carboxylic acid decarboxylase), member 1 (SLC9C1), mRNA.	0.805333	0.615333	2.95533	2.31533	0.605333	0.445333	0.385333	0.705333	-0.214667	-0.224667	0.505333	0.775333	-0.084667	-0.494667	0.915333	0.945333	-0.934667	-0.984667	-1.01467	-0.824667	-0.804667	-0.674667	-1.08467	-0.864667	-0.564667	-0.634667	-0.864667	-0.864667	-0.474667	-0.364667
RBM46	RNA binding motif protein 46 (RBM46), mRNA.	-0.607333	-0.357333	3.04267	2.83267	0.352667	0.322667	-1.07733	-1.20733	-0.237333	-0.117333	3.20267	3.25267	0.552667	0.472667	-0.797333	-0.927333	-1.87733	-1.35733	-0.717333	-0.767333	-1.89733	-1.78733	-1.57733	-1.76733	2.23267	2.40267	-1.86733	-1.72733	1.63267	0.372667

## Sheet: cluster II
ID	NAME	WT_d2_1	WT_d2_2	NKX2_5_d2_1	NKX2_5_d2_2	ZEB2_d2_1	ZEB2_d2_2	ZNF503_d2_1	ZNF503_d2_2	WT_d0_1	WT_d0_2	NKX2_5_d0_1	NKX2_5_d0_2	ZEB2_d0_1	ZEB2_d0_2	ZNF503_d0_1	ZNF503_d0_2	WT_d6_1	WT_d6_2	ZEB2_d6_1	ZEB2_d6_2	WT_d10_1	WT_d10_2	ZEB2_d10_1	ZEB2_d10_2	NKX2_5_d6_1	NKX2_5_d6_2	ZNF503_d6_1	ZNF503_d6_2	NKX2_5_d10_1	NKX2_5_d10_2
CD1D	CD1d molecule (CD1D), mRNA.	2.142	2.192	0.662	0.642	2.192	2.402	1.702	1.762	0.642	0.202	0.222	-0.128	0.252	0.402	0.532	0.492	-0.998	-1.188	-1.208	-1.338	-0.908	-0.668	-1.298	-1.338	-1.338	-1.338	-1.078	-1.228	-1.238	-1.148
SLC16A12	solute carrier family 16, member 12 (monocarboxylic acid transporter 12) (SLC16A12), mRNA.	1.47267	1.41267	2.04267	1.86267	1.83267	1.74267	1.42267	1.49267	0.432667	0.282667	0.572667	0.522667	0.472667	0.032667	0.572667	0.502667	0.902667	0.432667	0.392667	0.002667	-0.077333	-0.217333	-0.607333	-0.567333	-3.32733	-3.44733	-3.00733	-3.59733	-1.80733	-1.74733
WNT3	wingless-type MMTV integration site family, member 3 (WNT3), mRNA.	1.91233	2.06233	1.12233	1.24233	1.50233	1.79233	0.572333	1.00233	0.332333	0.062333	-0.017667	-0.067667	0.102333	0.012333	-1.08767	-1.45767	-0.877667	-1.04767	-0.557667	-0.667667	-0.847667	-0.657667	-0.747667	-0.537667	-0.677667	-0.677667	-0.067667	-0.617667	-0.327667	-0.777667
SIX3	SIX homeobox 3 (SIX3), mRNA.	1.82067	1.93067	1.76067	1.80067	1.80067	1.78067	1.10067	1.42067	0.230667	0.450667	-0.609333	-0.719333	0.390667	0.420667	0.760667	0.630667	-0.969333	-1.07933	-0.969333	-0.969333	-1.44933	-1.30933	-1.17933	-1.47933	-0.809333	-0.829333	-0.239333	-0.579333	-1.58933	-1.51933
CDA	cytidine deaminase (CDA), mRNA.	3.055	3.165	3.195	3.275	3.065	2.895	2.045	2.185	0.225	-0.195	-0.215	-0.435	-0.395	-0.695	-0.445	-0.535	-1.525	-1.445	-1.405	-1.425	-1.455	-1.525	-1.445	-1.435	-1.385	-1.445	-1.525	-1.475	-1.275	-1.425
SEMA5B	sema domain, seven thrombospondin repeats (type 1 and type 1-like), transmembrane domain (TM) and short cytoplasmic domain, (semaphorin) 5B (SEMA5B), transcript variant 1, mRNA.	1.37533	1.45533	0.835333	0.915333	1.38533	1.69533	0.835333	0.925333	0.215333	0.245333	-0.344667	-0.344667	0.455333	-0.104667	0.865333	0.825333	-1.38467	-1.30467	-0.014667	-0.594667	-1.72467	-1.50467	0.415333	0.605333	-1.77467	-1.37467	-0.484667	-0.704667	-0.654667	-0.734667
TRDN	Homo sapiens triadin (TRDN), transcript variant 2, mRNA.	2.141	2.151	2.671	2.451	2.241	1.911	1.221	1.301	0.201	0.231	1.191	1.011	-1.419	-1.469	-0.149	-0.029	1.141	0.931	0.451	0.311	2.091	1.871	-0.329	-0.849	-3.499	-2.939	-3.729	-2.949	-4.259	-3.899
TAF9B	TAF9B RNA polymerase II, TATA box binding protein (TBP)-associated factor, 31kDa (TAF9B), mRNA.	1.414	1.244	2.404	2.304	-0.296	-0.386	-0.666	-0.456	0.184	0.164	0.964	1.024	-1.076	-1.016	-1.596	-1.636	1.634	1.434	-0.506	-0.536	-0.956	-0.536	-2.416	-2.626	1.844	1.794	-0.296	-0.176	-0.926	-0.306
TTLL6	Homo sapiens tubulin tyrosine ligase-like family, member 6 (TTLL6), transcript variant 1, mRNA.	1.24533	1.12533	2.34533	2.20533	1.08533	1.05533	0.045333	0.525333	0.145333	0.105333	0.475333	0.005333	0.025333	-0.254667	0.455333	0.765333	-0.854667	-0.774667	-0.624667	-0.764667	-0.914667	-0.914667	-0.734667	-0.804667	-0.914667	-0.784667	-0.914667	-0.784667	-0.844667	-0.724667
KCNH5	potassium voltage-gated channel, subfamily H (eag-related), member 5 (KCNH5), transcript variant 1, mRNA.	1.90033	1.99033	1.65033	1.59033	1.69033	1.69033	-0.559667	-0.469667	0.120333	0.190333	-0.029667	-0.489667	-0.389667	-0.249667	-0.149667	-0.349667	-0.699667	-0.569667	-0.559667	-0.599667	-0.469667	-0.599667	0.240333	0.100333	-0.949667	-0.959667	-0.829667	-0.889667	-0.779667	-0.569667
PLSCR1	phospholipid scramblase 1 (PLSCR1), mRNA.	1.476	1.566	1.256	1.136	1.646	1.646	0.796	0.976	0.116	0.136	-0.014	0.256	0.276	0.216	-0.134	-0.154	-0.934	-0.784	1.046	1.006	-1.514	-2.244	-0.584	-0.814	-1.314	-1.154	-1.064	-1.174	-0.204	-1.464
LZTS1	leucine zipper, putative tumor suppressor 1 (LZTS1), mRNA.	2.595	2.705	1.495	1.845	2.405	2.875	0.165	0.485	0.035	0.065	-0.555	0.035	0.765	0.405	-0.125	-0.275	-1.805	-1.805	-1.685	-1.725	-0.645	0.015	-1.225	-0.775	-0.765	-0.965	-0.425	-0.935	-1.635	-0.545
TMPRSS11E	transmembrane protease, serine 11E (TMPRSS11E), mRNA.	1.40633	1.41633	1.83633	1.67633	1.68633	1.65633	0.926333	0.586333	0.016333	-0.113667	0.066333	-0.143667	0.306333	0.546333	-0.493667	-0.353667	-0.823667	-0.583667	1.57633	1.14633	-1.71367	-1.71367	-1.29367	-1.44367	-0.893667	-0.713667	-0.303667	-0.833667	-1.71367	-1.71367
ST8SIA6	ST8 alpha-N-acetyl-neuraminide alpha-2,8-sialyltransferase 6 (ST8SIA6), mRNA.	1.624	1.254	1.624	1.674	1.464	1.614	1.034	0.894	0.004	0.134	0.284	-0.036	0.104	0.164	0.254	0.194	-1.046	-1.096	-1.056	-0.966	-1.076	-0.846	-1.126	-1.186	-1.036	-0.836	-0.956	-0.856	-0.116	-0.086
MME	membrane metallo-endopeptidase (MME), transcript variant 1, mRNA.	1.58733	1.02733	1.74733	1.40733	1.61733	1.49733	0.457333	0.547333	-0.012667	-0.062667	0.867333	1.29733	0.207333	-0.022667	-0.132667	-0.002667	-0.002667	0.177333	1.16733	1.14733	-2.03267	-1.95267	0.247333	0.417333	-1.55267	-1.37267	-2.29267	-2.46267	-2.00267	-1.51267
GSTT2	glutathione S-transferase theta 2 (GSTT2), mRNA.	2.17367	2.27367	0.993667	0.913667	1.90367	1.94367	0.183667	0.173667	-0.046333	-0.046333	0.453667	0.403667	-0.306333	-0.506333	-0.886333	-0.856333	-0.676333	-0.506333	-0.726333	-0.896333	-0.186333	-0.016333	-0.646333	-0.826333	-0.826333	-0.956333	-1.37633	-1.33633	0.183667	0.023667
CADM2	Homo sapiens cell adhesion molecule 2 (CADM2), transcript variant 4, mRNA.	1.29567	0.935667	0.995667	1.01567	1.44567	1.19567	0.785667	0.365667	-0.074333	-0.274333	-0.664333	-0.694333	-0.554333	-0.614333	0.525667	0.455667	-0.524333	-0.694333	-0.544333	-0.784333	-0.884333	-0.874333	-0.844333	-0.934333	0.115667	-0.244333	0.285667	0.535667	-0.444333	-0.304333
JAKMIP1	janus kinase and microtubule interacting protein 1 (JAKMIP1), transcript variant 1, mRNA.	2.31567	2.14567	1.34567	1.39567	2.03567	2.46567	0.985667	0.895667	-0.074333	0.195667	-0.024333	-0.294333	-0.094333	-0.584333	-0.144333	0.075667	-1.04433	-1.13433	0.965667	0.805667	-1.25433	-1.25433	-0.904333	-0.944333	-1.36433	-1.34433	-1.20433	-1.32433	-1.36433	-1.27433
GSTT2B	glutathione S-transferase theta 2B (gene/pseudogene) (GSTT2B), mRNA.	1.79167	1.80167	0.641667	0.541667	1.46167	1.62167	0.031667	0.001667	-0.098333	-0.058333	0.301667	0.381667	-0.208333	-0.428333	-0.598333	-0.618333	-0.518333	-0.318333	-0.588333	-0.698333	-0.198333	-0.128333	-0.518333	-0.528333	-0.628333	-0.658333	-0.908333	-0.928333	0.011667	0.041667
GPR64	G protein-coupled receptor 64 (GPR64), transcript variant 1, mRNA.	2.553	2.443	2.503	2.353	2.443	2.413	1.253	1.433	-0.167	-0.237	-0.547	-0.907	-0.517	-0.087	0.203	0.153	-1.027	-1.517	-2.117	-2.797	-0.877	-1.157	-1.637	-1.107	-3.057	-3.077	-1.357	-1.547	3.493	2.493
GABBR2	gamma-aminobutyric acid (GABA) B receptor, 2 (GABBR2), mRNA.	1.08667	1.11667	0.526667	0.496667	1.75667	1.50667	0.746667	0.366667	-0.183333	-0.423333	-0.583333	-0.423333	-0.213333	-0.183333	-0.343333	-0.303333	-0.613333	-0.543333	0.146667	0.166667	-0.883333	-0.883333	0.556667	0.086667	-0.783333	-0.853333	-0.813333	-0.833333	0.186667	0.116667
C19orf77	Homo sapiens chromosome 19 open reading frame 77 (C19orf77), mRNA.	1.123	0.993	1.283	1.063	1.213	1.413	-0.367	-0.437	-0.217	-0.297	0.333	0.233	-0.707	-0.727	-0.087	0.153	-0.487	-0.197	-0.287	0.063	-0.697	-0.987	-0.287	-0.487	0.033	0.313	-0.537	-0.427	-0.457	-0.527
CLDN11	Homo sapiens claudin 11 (CLDN11), transcript variant 2, mRNA.	0.821667	0.971667	1.03167	0.811667	1.38167	1.45167	0.661667	0.781667	-0.248333	-0.238333	-0.148333	-0.068333	-0.168333	-0.238333	0.331667	0.461667	-1.06833	-0.508333	0.761667	0.931667	-1.31833	-1.46833	-1.16833	-1.39833	-0.518333	-0.258333	-0.668333	-0.458333	-0.138333	-0.318333
GRIK2	Homo sapiens glutamate receptor, ionotropic, kainate 2 (GRIK2), transcript variant 3, mRNA.	1.887	1.837	3.317	3.127	2.097	1.997	-0.473	-0.393	-0.263	-0.003	-0.773	-1.213	-0.823	-0.733	0.957	0.837	-1.283	-1.163	-1.353	-1.253	0.447	0.667	-0.863	-0.973	-0.743	-1.003	-1.083	-0.773	-1.523	-0.483
DLL3	delta-like 3 (Drosophila) (DLL3), transcript variant 1, mRNA.	1.95833	2.09833	0.898333	1.44833	2.01833	2.55833	0.188333	-0.001667	-0.301667	-0.321667	0.068333	0.228333	-0.191667	-0.451667	0.088333	0.298333	-0.001667	-0.671667	-0.241667	-0.411667	-0.781667	-0.801667	-0.791667	-0.981667	-0.841667	-1.02167	-1.22167	-0.901667	-0.931667	-0.981667
COL9A2	collagen, type IX, alpha 2 (COL9A2), mRNA.	1.52367	1.43367	-0.336333	-0.106333	1.07367	1.77367	-0.196333	-0.076333	-0.306333	-1.06633	-0.966333	-0.956333	-0.556333	-0.486333	0.163667	-0.206333	0.203667	0.383667	1.36367	0.573667	-1.37633	-1.49633	-0.006333	0.453667	-0.426333	0.083667	1.25367	0.673667	-1.47633	-0.916333
NTN1	netrin 1 (NTN1), mRNA.	3.02733	3.31733	2.45733	2.82733	2.79733	3.22733	1.45733	1.91733	-0.312667	-0.282667	-0.172667	-0.002667	0.407333	0.197333	0.007333	-0.352667	-1.71267	-1.64267	-1.30267	-1.34267	-1.82267	-1.82267	-1.51267	-1.26267	-1.51267	-1.30267	-1.50267	-1.43267	-1.24267	-1.10267
OR52A1	olfactory receptor, family 52, subfamily A, member 1 (OR52A1), mRNA.	1.83967	1.57967	2.07967	1.93967	1.53967	1.57967	1.08967	1.35967	-0.340333	-0.380333	0.059667	0.189667	-0.490333	-0.460333	-0.160333	-0.440333	-0.730333	-0.790333	-0.770333	-0.790333	-0.790333	-0.790333	-0.790333	-0.790333	-0.790333	-0.790333	-0.790333	-0.790333	-0.790333	-0.790333
KCNG1	potassium voltage-gated channel, subfamily G, member 1 (KCNG1), mRNA.	1.69333	1.72333	1.38333	1.74333	1.61333	1.86333	1.06333	1.22333	-0.406667	-0.396667	-0.926667	-1.05667	-0.366667	-0.636667	-0.246667	-0.396667	-0.636667	-0.786667	0.983333	0.973333	-2.02667	-1.34667	-0.636667	-0.546667	-0.306667	-0.166667	0.983333	0.493333	-2.91667	-1.93667
SHISA6	Homo sapiens shisa homolog 6 (Xenopus laevis) (SHISA6), transcript variant 2, mRNA.	1.721	1.831	1.371	1.601	1.581	1.781	0.291	0.361	-0.479	-0.499	-0.449	-0.839	-0.339	-0.469	-0.289	-0.289	-0.589	-0.869	-0.829	-0.709	-1.399	-1.319	-1.049	-0.569	0.361	0.251	0.041	0.051	0.031	-0.289
PIK3R5	Homo sapiens phosphoinositide-3-kinase, regulatory subunit 5 (PIK3R5), transcript variant 1, mRNA.	1.82333	2.14333	2.27333	2.55333	1.80333	2.06333	-0.566667	-0.276667	-0.566667	-0.656667	-0.476667	-0.306667	-0.386667	-0.826667	-0.506667	-0.566667	-0.636667	-0.596667	1.94333	2.00333	-1.69667	-2.00667	-1.12667	-1.13667	-0.876667	-0.846667	-0.516667	-0.236667	-0.586667	-1.20667
GLRA4	glycine receptor, alpha 4 (GLRA4), transcript variant 1, mRNA.	1.902	1.512	1.652	1.652	2.152	2.342	0.542	0.562	-0.568	-0.638	-0.548	-0.508	-0.588	-0.618	-0.488	-0.618	-0.618	-0.528	-0.108	0.032	-0.708	-0.708	-0.578	-0.478	-0.708	-0.698	-0.708	-0.708	-0.518	-0.708
FGF4	fibroblast growth factor 4 (FGF4), mRNA.	3.353	3.373	3.233	3.483	3.093	3.183	2.403	2.643	-0.577	-0.637	-0.497	-0.617	-0.797	-0.697	-1.097	-1.147	-1.207	-1.267	-1.357	-1.377	-1.377	-1.377	-1.377	-1.377	-1.307	-1.267	-1.307	-1.347	-1.377	-1.377
CHP2	calcineurin-like EF hand protein 2 (CHP2), mRNA.	2.17233	2.46233	2.60233	2.38233	2.57233	2.45233	0.342333	-0.057667	-0.577667	-0.627667	-0.527667	-0.447667	-0.707667	-0.747667	-0.607667	-0.537667	-0.707667	-0.747667	-0.707667	-0.767667	-0.767667	-0.767667	-0.767667	-0.737667	-0.627667	-0.687667	-0.697667	-0.767667	-0.697667	-0.697667
IL33	Homo sapiens interleukin 33 (IL33), transcript variant 2, mRNA.	1.87033	1.74033	2.24033	1.99033	2.19033	2.09033	0.710333	0.890333	-0.579667	-0.649667	-0.649667	-0.649667	-0.649667	-0.649667	-0.649667	-0.649667	-0.589667	-0.649667	-0.629667	-0.649667	-0.419667	-0.649667	-0.649667	-0.649667	-0.649667	-0.649667	-0.649667	-0.649667	-0.459667	-0.649667
RAB26	RAB26, member RAS oncogene family (RAB26), mRNA.	1.698	1.678	1.328	1.018	1.868	1.788	-0.152	-0.132	-0.592	-0.812	-0.372	-0.482	-0.752	-0.662	-0.182	-0.222	-0.902	-0.822	-0.752	-0.962	-0.412	0.078	0.558	0.148	-0.892	-0.752	-0.422	-0.642	0.368	0.388
AP3B2	adaptor-related protein complex 3, beta 2 subunit (AP3B2), mRNA.	1.516	1.496	0.606	0.706	0.936	1.106	0.426	0.216	-0.624	-0.424	-0.364	-0.234	-0.234	-0.444	-0.254	-0.474	-0.474	-0.364	0.176	0.106	-0.844	-1.114	-0.114	-0.344	-0.304	-0.394	-0.354	-0.254	0.416	-0.094
COL13A1	Homo sapiens collagen, type XIII, alpha 1 (COL13A1), transcript variant 1, mRNA.	2.97767	3.12767	1.32767	1.47767	2.63767	2.95767	0.227667	0.187667	-0.652333	-0.772333	-0.712333	-1.02233	-0.512333	-0.722333	-0.952333	-0.682333	-0.712333	-0.862333	-0.802333	-1.23233	1.76767	1.95767	1.13767	0.807667	-2.48233	-2.36233	-2.44233	-2.24233	-1.67233	0.247667
GABRB2	gamma-aminobutyric acid (GABA) A receptor, beta 2 (GABRB2), transcript variant 2, mRNA.	2.496	2.446	2.636	2.636	2.876	2.676	2.756	2.856	-0.664	-0.744	-1.154	-0.664	0.046	0.326	-0.384	-0.384	-0.184	-0.214	0.646	0.326	0.366	0.226	-1.414	-1.544	-2.444	-2.844	-2.714	-1.994	-3.224	-2.744
TBX6	T-box 6 (TBX6), mRNA.	1.734	1.634	0.584	0.794	1.774	2.044	-0.006	0.054	-0.666	-0.776	-0.286	-0.196	-0.796	-0.846	-0.406	-0.156	-0.456	-0.766	-0.206	-0.596	-0.506	0.014	0.614	0.364	-0.846	-0.726	-0.666	-0.786	0.334	-0.256
SLC6A1	solute carrier family 6 (neurotransmitter transporter, GABA), member 1 (SLC6A1), mRNA.	2.23467	2.15467	1.55467	1.51467	2.63467	2.90467	1.44467	1.42467	-0.675333	-0.615333	-0.695333	-0.755333	-0.795333	-0.815333	-0.685333	-0.605333	-0.785333	-0.695333	-0.645333	-0.765333	-0.645333	-0.815333	-0.775333	-0.785333	-0.765333	-0.815333	-0.585333	-0.735333	-0.595333	-0.815333
BMP3	bone morphogenetic protein 3 (BMP3), mRNA.	1.151	1.231	1.531	1.261	1.471	1.461	1.151	1.031	-0.689	-0.609	-0.399	-0.619	-0.609	-0.709	-0.269	-0.009	-0.669	-0.829	-0.719	-0.449	-0.889	-0.809	-0.559	-0.749	-0.619	-0.459	1.131	0.921	-0.819	-0.859
TMPRSS13	transmembrane protease, serine 13 (TMPRSS13), transcript variant 1, mRNA.	1.43067	1.28067	0.750667	0.860667	1.75067	1.83067	0.420667	0.300667	-0.709333	-0.589333	-0.529333	-0.809333	-0.219333	-0.429333	-0.539333	-0.399333	-0.319333	-0.179333	0.440667	0.390667	-1.11933	-1.13933	0.700667	0.010667	-0.579333	-0.739333	-0.079333	-0.329333	-0.819333	-0.639333
IL1RL1	interleukin 1 receptor-like 1 (IL1RL1), transcript variant 2, mRNA.	1.17567	0.835667	2.88567	2.81567	1.12567	1.16567	-0.504333	-0.564333	-0.714333	-0.674333	-0.714333	-0.714333	-0.694333	-0.694333	-0.714333	-0.714333	-0.054333	0.115667	-0.284333	-0.094333	-0.334333	-0.094333	-0.474333	-0.604333	-0.044333	0.085667	-0.714333	-0.244333	-0.524333	-0.034333
TBC1D2	Homo sapiens TBC1 domain family, member 2 (TBC1D2), transcript variant 3, mRNA.	1.76467	1.67467	1.09467	1.24467	1.67467	1.91467	1.46467	1.39467	-0.715333	-0.665333	-0.345333	0.024667	-0.685333	-0.855333	-0.505333	-0.495333	-1.43533	-1.37533	-0.325333	-0.585333	-0.915333	-0.655333	-0.145333	-0.035333	-0.995333	-1.00533	-0.855333	-1.29533	1.54467	0.094667
C3	complement component 3 (C3), mRNA.	1.10133	1.17133	1.83133	1.92133	1.40133	1.68133	-0.508667	-0.758667	-0.718667	-0.708667	-0.138667	0.131333	-0.988667	-1.27867	-0.938667	-0.948667	-0.118667	0.211333	0.891333	0.181333	-0.138667	-1.22867	-0.038667	-0.268667	-1.32867	-0.958667	-0.928667	-1.24867	0.801333	1.92133
TBR1	T-box, brain, 1 (TBR1), mRNA.	1.12633	1.22633	1.67633	1.69633	1.68633	1.50633	-0.333667	-0.543667	-0.723667	-0.723667	-0.723667	-0.703667	-0.703667	-0.663667	-0.723667	-0.723667	-0.143667	-0.083667	0.396333	0.416333	-0.263667	-0.323667	0.436333	0.826333	-0.623667	-0.523667	-0.523667	-0.563667	-0.723667	-0.653667
GSC	goosecoid homeobox (GSC), mRNA.	3.41933	3.31933	3.97933	4.21933	3.16933	3.26933	2.47933	2.54933	-0.730667	-0.850667	-1.05067	-1.24067	-0.500667	-0.500667	-0.660667	-0.820667	-1.31067	-1.37067	-1.22067	-1.36067	-1.68067	-1.68067	-1.68067	-1.68067	-1.18067	-1.21067	-1.06067	-1.25067	-1.68067	-1.68067
SEZ6L	Homo sapiens seizure related 6 homolog (mouse)-like (SEZ6L), transcript variant 2, mRNA.	2.57033	2.78033	2.58033	2.67033	3.32033	3.15033	2.32033	2.42033	-0.749667	-0.709667	-1.02967	-1.15967	-0.739667	-0.769667	-0.519667	-0.569667	-0.929667	-1.19967	-0.959667	-0.959667	-1.24967	-1.31967	-0.959667	-1.04967	-1.21967	-1.04967	-1.11967	-1.20967	-1.31967	-1.01967
DCDC1	doublecortin domain containing 1 (DCDC1), mRNA.	1.502	1.372	1.812	1.342	1.422	1.512	0.482	0.312	-0.768	-0.598	-0.728	-0.728	-0.598	-0.748	-0.718	-0.748	-0.038	-0.168	-0.128	-0.298	0.082	0.282	-0.408	-0.148	-0.688	-0.538	-0.478	-0.408	-0.808	-0.378
CD177	CD177 molecule (CD177), mRNA.	2.961	3.261	3.821	3.941	3.091	3.351	-0.199	-0.439	-0.779	-0.769	-1.129	-0.859	-0.289	-0.529	-0.899	-0.899	-1.279	-0.999	-1.019	-0.879	-1.179	-1.279	-0.439	-0.659	-0.829	-0.969	-1.279	-1.229	-0.729	-0.869
APLN	apelin (APLN), mRNA.	0.866	1.216	1.186	1.426	1.426	1.446	-0.214	-0.094	-0.784	-0.514	0.096	0.396	0.126	-0.284	-0.174	0.046	-1.024	-0.994	-0.414	-0.514	-0.264	-0.874	-0.564	-0.914	0.396	0.086	0.496	0.166	-1.024	-0.724
PRSS1	protease, serine, 1 (trypsin 1) (PRSS1), mRNA.	0.636	1.336	1.796	1.736	0.796	0.526	-0.394	-0.244	-0.814	-0.794	-0.834	-0.834	-0.734	-0.774	-0.834	-0.834	-0.104	-0.414	-0.144	-0.184	-0.324	-0.624	0.196	0.386	0.706	0.576	-0.034	0.226	-0.194	0.196
MNX1	Homo sapiens motor neuron and pancreas homeobox 1 (MNX1), transcript variant 2, mRNA.	1.57867	1.65867	2.56867	2.82867	1.57867	1.64867	0.358667	0.578667	-0.821333	-0.891333	-0.661333	-0.721333	-0.681333	-0.731333	-0.811333	-0.891333	-0.691333	-0.721333	-0.421333	-0.491333	-0.821333	-0.891333	-0.591333	-0.461333	-0.041333	-0.211333	-0.241333	-0.421333	-0.611333	0.028667
VWF	von Willebrand factor (VWF), mRNA.	2.17067	2.51067	1.60067	1.64067	2.46067	2.74067	-0.809333	-0.659333	-0.829333	-0.729333	-0.919333	-0.909333	-0.789333	-0.779333	-0.759333	-0.789333	-0.209333	0.150667	-0.399333	-0.759333	-1.14933	-1.31933	-0.809333	-0.619333	-0.439333	-0.199333	0.560667	0.390667	-0.049333	-0.299333
STK31	Homo sapiens serine/threonine kinase 31 (STK31), transcript variant 4, mRNA.	2.333	1.573	2.353	1.923	2.123	2.063	0.033	-0.047	-0.837	-0.717	-0.797	-0.667	-0.557	-0.637	-0.907	-0.647	-0.467	-0.487	-0.347	-0.497	-0.957	-0.857	-0.617	-0.507	-0.187	-0.297	-0.507	-0.167	-0.257	-0.437
MIXL1	Mix paired-like homeobox (MIXL1), mRNA.	3.82167	3.87167	3.49167	3.69167	3.44167	3.84167	2.45167	2.99167	-0.838333	-0.688333	-1.24833	-1.54833	-1.32833	-0.998333	-1.33833	-1.32833	-0.958333	-1.46833	-0.478333	-0.338333	-1.55833	-0.828333	-1.41833	-1.69833	-1.65833	-1.44833	-1.52833	-1.45833	-1.75833	-1.68833
RFPL2	ret finger protein-like 2 (RFPL2), transcript variant 2, mRNA.	2.59533	2.58533	2.33533	2.43533	3.03533	3.18533	0.265333	0.495333	-0.844667	-0.774667	-0.624667	-0.694667	-0.934667	-0.954667	-0.834667	-0.944667	-0.974667	-0.914667	-0.024667	0.015333	-0.834667	-0.884667	-0.914667	-0.844667	-0.894667	-0.894667	-0.894667	-0.904667	-0.554667	-0.804667
FAM19A2	family with sequence similarity 19 (chemokine (C-C motif)-like), member A2 (FAM19A2), mRNA.	1.31833	1.56833	2.01833	1.75833	1.66833	1.52833	-0.131667	0.068333	-0.861667	-0.991667	-1.04167	-0.801667	-0.661667	-0.831667	-0.631667	-0.761667	-0.071667	-0.061667	-0.441667	-0.241667	-0.661667	-0.591667	-0.471667	-0.401667	0.388333	-0.061667	0.518333	0.618333	-1.12167	-0.611667
MYO3B	myosin IIIB (MYO3B), transcript variant 1, mRNA.	2.112	1.922	1.982	1.372	1.992	1.942	1.012	1.062	-0.898	-0.828	-0.898	-1.048	-0.938	-0.978	-0.568	-0.538	-0.848	-0.548	-0.498	-0.388	-1.228	-1.278	0.032	0.032	-0.548	-0.528	-0.758	-0.768	1.032	-0.408
IFIT2	interferon-induced protein with tetratricopeptide repeats 2 (IFIT2), mRNA.	2.36667	2.30667	2.33667	2.20667	2.22667	2.03667	1.12667	1.31667	-0.903333	-0.833333	-0.833333	-0.833333	-0.833333	-0.903333	-0.903333	-0.883333	-0.843333	-0.843333	-0.903333	-0.803333	-0.763333	-0.753333	-0.523333	-0.633333	-0.713333	-0.653333	-0.903333	-0.793333	0.626667	-0.493333
ASB5	ankyrin repeat and SOCS box containing 5 (ASB5), mRNA.	2.45333	2.44333	2.53333	2.53333	2.72333	2.51333	0.743333	0.543333	-0.906667	-0.906667	-0.906667	-0.906667	-0.886667	-0.906667	-0.906667	-0.906667	-0.736667	-0.786667	0.453333	-0.016667	-0.906667	-0.906667	-0.786667	-0.496667	-0.766667	-0.746667	-0.836667	-0.906667	-0.906667	-0.906667
IL18R1	interleukin 18 receptor 1 (IL18R1), mRNA.	0.707667	0.757667	2.14767	1.95767	0.997667	0.897667	-0.322333	-0.102333	-0.922333	-0.872333	-0.862333	-0.922333	-0.872333	-0.832333	-0.882333	-0.882333	0.107667	0.627667	-0.152333	-0.452333	0.277667	0.297667	-0.312333	0.037667	-0.142333	0.077667	-0.672333	-0.452333	-0.042333	0.807667
FAM167A	family with sequence similarity 167, member A (FAM167A), mRNA.	1.57233	1.49233	1.81233	2.10233	0.922333	0.722333	1.95233	2.24233	-0.977667	-1.07767	-1.01767	-0.717667	-0.627667	-0.717667	-1.13767	-0.997667	0.002333	-0.347667	-0.227667	-0.337667	0.012333	0.242333	-0.177667	0.012333	-0.777667	-0.867667	-0.057667	-0.597667	-1.20767	-1.21767
RASGRP1	RAS guanyl releasing protein 1 (calcium and DAG-regulated) (RASGRP1), transcript variant 2, mRNA.	3.10367	2.97367	2.39367	2.23367	3.43367	3.46367	0.823667	0.963667	-1.01633	-0.756333	-1.50633	-1.23633	-0.816333	-1.16633	-0.756333	-0.316333	-0.056333	-0.356333	-0.276333	-0.396333	0.813667	0.503667	-0.956333	-1.05633	-1.82633	-2.05633	-1.91633	-1.93633	-1.77633	-0.526333
T	Homo sapiens T, brachyury homolog (mouse) (T), transcript variant 2, mRNA.	3.381	3.441	2.761	3.171	3.081	3.171	2.591	3.011	-1.029	-1.069	-1.129	-1.179	-1.079	-0.879	-1.119	-1.119	-1.079	-1.009	-1.089	-0.779	-1.259	-1.259	-1.259	-1.259	-1.209	-1.149	-1.119	-1.019	-1.259	-1.259
SHISA2	shisa homolog 2 (Xenopus laevis) (SHISA2), mRNA.	2.654	2.644	3.574	3.724	2.684	2.674	0.764	0.884	-1.046	-1.316	-1.356	-0.986	-1.346	-1.906	-0.346	-0.016	0.624	0.514	1.594	1.614	-0.856	-0.886	-0.846	-1.016	-2.586	-2.416	-1.166	-1.396	-2.496	-1.966
ENC1	Homo sapiens ectodermal-neural cortex 1 (with BTB-like domain) (ENC1), transcript variant 2, mRNA.	1.171	1.191	1.791	1.851	1.351	1.541	-1.049	-0.639	-1.059	-0.839	-0.729	-1.089	-0.759	-0.989	-0.989	-0.869	0.571	0.581	0.911	0.831	-0.859	-1.269	-0.089	-0.189	-0.649	-0.579	-0.239	-0.409	0.671	0.831
OTX2	Homo sapiens orthodenticle homeobox 2 (OTX2), transcript variant 3, mRNA.	2.34233	2.35233	2.80233	2.83233	2.51233	2.56233	1.24233	1.30233	-1.07767	-0.967667	-2.36767	-2.10767	-0.507667	-0.387667	-1.52767	-1.61767	0.522333	0.452333	0.812333	0.882333	-1.16767	-0.907667	-1.54767	-1.33767	-0.577667	-0.447667	0.122333	0.292333	-1.44767	-3.03767
TLL1	Homo sapiens tolloid-like 1 (TLL1), transcript variant 2, mRNA.	0.791667	0.911667	3.15167	3.16167	0.721667	0.481667	-0.038333	-0.258333	-1.10833	-1.00833	-0.998333	-1.10833	-1.02833	-1.06833	-1.00833	-1.05833	-0.988333	-0.408333	-0.928333	-1.02833	-1.03833	-1.20833	0.021667	-0.068333	0.951667	0.971667	0.481667	0.071667	1.64167	0.991667
ARHGAP40	Homo sapiens Rho GTPase activating protein 40 (ARHGAP40), mRNA.	2.555	2.525	2.675	2.685	2.455	2.565	-0.105	-0.305	-1.165	-1.295	-1.095	-1.115	-1.195	-1.335	-1.415	-1.355	-1.065	-0.775	1.345	0.905	-1.205	-1.155	-0.205	-0.505	-1.265	-0.965	-0.955	-1.225	2.585	-0.595
KCNJ2	potassium inwardly-rectifying channel, subfamily J, member 2 (KCNJ2), mRNA.	1.89667	2.19667	3.21667	3.22667	1.87667	1.91667	-0.283333	0.316667	-1.17333	-1.08333	-0.653333	-0.343333	-1.11333	-1.15333	-0.863333	-0.603333	-0.813333	-0.903333	-0.003333	0.056667	-0.973333	-1.56333	1.26667	1.34667	-0.963333	-0.943333	-0.653333	-0.863333	-1.00333	-1.36333
UNC80	unc-80 homolog (C. elegans) (UNC80), transcript variant 1, mRNA.	1.71567	1.60567	1.74567	1.81567	1.84567	1.74567	0.605667	0.195667	-1.17433	-1.15433	-1.15433	-1.17433	-1.03433	-1.08433	-1.00433	-1.09433	-0.424333	-0.474333	-0.854333	-0.804333	2.76567	2.57567	0.115667	0.425667	-1.12433	-1.01433	-0.894333	-0.884333	-1.24433	-0.564333
DUSP4	dual specificity phosphatase 4 (DUSP4), transcript variant 1, mRNA.	1.25067	1.38067	1.20067	1.40067	1.34067	1.47067	0.430667	0.540667	-1.17933	-1.24933	-1.67933	-1.28933	-0.489333	-0.669333	-0.159333	-0.139333	-0.239333	0.510667	1.53067	1.73067	-2.41933	-3.05933	-0.499333	-0.489333	0.900667	0.760667	1.04067	1.25067	-1.39933	-1.77933
TRPM2	transient receptor potential cation channel, subfamily M, member 2 (TRPM2), transcript variant 1, mRNA.	2.98167	2.97167	3.57167	3.70167	2.04167	2.43167	0.361667	0.141667	-1.23833	-1.24833	-0.768333	-0.848333	-1.25833	-1.25833	-1.31833	-1.30833	-1.04833	-1.00833	-0.748333	-1.24833	-1.20833	-1.19833	-1.16833	-1.23833	0.941667	1.29167	-0.068333	-0.528333	-0.728333	-0.998333
GPM6A	Homo sapiens glycoprotein M6A (GPM6A), transcript variant 4, mRNA.	1.52367	1.12367	1.48367	1.13367	2.07367	1.82367	1.78367	1.83367	-1.24633	-1.14633	-1.38633	-1.48633	-1.64633	-1.28633	0.063667	0.363667	1.04367	0.843667	0.483667	0.043667	-0.326333	-0.626333	-1.68633	-1.84633	0.283667	0.063667	0.523667	0.803667	-1.94633	-2.66633
KLF8	Homo sapiens Kruppel-like factor 8 (KLF8), transcript variant 2, mRNA.	1.103	1.453	1.143	1.093	1.193	1.313	-0.837	-0.587	-1.247	-1.237	-1.057	-1.387	-1.487	-1.767	-1.207	-1.187	-0.747	-0.297	1.573	1.553	-0.907	-0.897	0.133	0.193	0.523	0.473	1.573	1.413	0.133	-0.017
THBD	thrombomodulin (THBD), mRNA.	1.35067	1.62067	1.80067	2.05067	1.44067	1.46067	0.470667	0.440667	-1.24933	-1.18933	-1.26933	-1.32933	-1.00933	-0.979333	-1.21933	-1.25933	-0.719333	-0.239333	-0.819333	-0.529333	-0.739333	-0.909333	0.380667	0.770667	0.180667	-0.159333	0.660667	0.620667	-0.399333	0.770667
MMP23B	matrix metallopeptidase 23B (MMP23B), mRNA.	1.576	1.586	0.746	1.336	1.336	1.676	-0.264	-0.174	-1.254	-1.034	-0.634	-0.424	-0.714	-0.994	-0.654	-0.704	0.176	-0.164	0.196	-0.434	-0.014	0.606	1.196	1.086	-0.994	-1.044	-0.644	-1.044	-0.374	0.046
ADAMTS15	ADAM metallopeptidase with thrombospondin type 1 motif, 15 (ADAMTS15), mRNA.	1.64833	1.91833	1.33833	1.24833	1.57833	1.76833	0.638333	0.858333	-1.26167	-1.35167	-1.45167	-1.17167	-1.23167	-1.26167	-1.14167	-1.31167	0.348333	0.208333	0.708333	0.458333	0.698333	0.878333	0.858333	0.488333	-1.49167	-1.53167	-1.55167	-1.57167	0.038333	0.648333
HHEX	hematopoietically expressed homeobox (HHEX), mRNA.	1.574	1.564	1.974	2.054	1.764	1.724	-0.156	0.374	-1.326	-1.546	-1.506	-1.576	-1.166	-1.556	-1.096	-1.066	1.674	2.034	1.684	1.754	-1.416	-1.976	-0.536	-0.306	-0.776	-0.836	0.314	0.594	-1.126	-1.116
CXCR4	chemokine (C-X-C motif) receptor 4 (CXCR4), transcript variant 1, mRNA.	1.513	1.703	2.843	2.923	2.003	2.033	-1.857	-1.887	-1.397	-1.607	-1.407	-1.587	-0.417	-0.687	-1.847	-2.227	0.773	0.623	1.293	1.393	0.093	0.283	-0.087	-0.227	-0.107	-0.037	0.753	0.753	-2.127	-1.477
DIO3	deiodinase, iodothyronine, type III (DIO3), mRNA.	1.917	1.887	1.927	2.257	2.707	3.067	-0.303	-0.403	-1.403	-1.273	-1.723	-1.723	-0.483	-0.383	-1.693	-1.743	-0.303	0.017	0.387	0.207	-0.893	-1.193	-0.773	-1.033	0.037	0.077	0.727	0.407	0.077	-0.373
SAMD3	sterile alpha motif domain containing 3 (SAMD3), transcript variant 1, mRNA.	3.96033	3.82033	4.67033	4.52033	4.07033	3.91033	2.45033	2.49033	-1.44967	-1.42967	-1.42967	-1.61967	-1.48967	-1.51967	-1.22967	-1.46967	-0.989667	-1.05967	-0.259667	-0.539667	-1.76967	-2.02967	-1.36967	-1.36967	-1.38967	-1.39967	-1.57967	-1.68967	-1.64967	-1.15967
SP5	Sp5 transcription factor (SP5), mRNA.	3.40067	3.46067	3.29067	3.58067	2.87067	3.15067	2.92067	3.16067	-1.56933	-1.70933	-1.77933	-1.72933	-1.39933	-1.43933	-1.81933	-1.80933	-0.629333	-0.649333	0.000667	0.290667	-1.58933	-1.69933	-0.799333	-0.709333	-1.20933	-0.869333	-0.489333	-0.909333	-1.59933	-1.71933
DNAH5	dynein, axonemal, heavy chain 5 (DNAH5), mRNA.	2.632	2.682	4.142	3.752	3.022	2.622	1.562	1.332	-1.578	-1.568	-0.678	-0.728	-0.608	-0.858	-1.358	-1.368	-0.698	-0.668	-0.998	-1.028	-1.308	-1.488	-1.038	-1.128	-1.328	-1.028	-0.368	-0.588	-0.838	-0.498
MCOLN3	Homo sapiens mucolipin 3 (MCOLN3), transcript variant 2, mRNA.	1.95067	1.79067	2.21067	2.04067	2.15067	1.96067	1.40067	1.58067	-1.65933	-1.39933	-1.63933	-1.81933	-1.31933	-1.28933	-1.24933	-0.929333	-0.499333	-0.419333	0.810667	0.460667	-1.38933	-1.28933	0.580667	0.530667	-0.399333	-0.139333	-0.609333	-0.499333	0.140667	-1.05933
CHRD	chordin (CHRD), mRNA.	2.26667	2.41667	3.34667	3.63667	1.32667	1.19667	0.776667	1.23667	-1.66333	-1.77333	-1.64333	-1.68333	-1.59333	-1.70333	-1.69333	-1.67333	-0.163333	-0.233333	-0.593333	-0.423333	-0.633333	-0.683333	-0.383333	-0.273333	0.106667	-0.033333	0.296667	0.086667	0.426667	-0.273333
CYP26A1	cytochrome P450, family 26, subfamily A, polypeptide 1 (CYP26A1), transcript variant 1, mRNA.	5.07867	5.18867	4.65867	4.82867	5.00867	5.19867	1.99867	2.47867	-1.70133	-1.47133	-2.03133	-1.17133	-0.791333	-0.611333	-1.13133	-1.47133	-2.21133	-2.13133	-0.521333	-0.721333	-3.06133	-3.13133	-2.97133	-2.91133	-1.11133	-0.661333	0.428667	0.468667	-2.52133	-3.00133
SERPINB9	serpin peptidase inhibitor, clade B (ovalbumin), member 9 (SERPINB9), mRNA.	2.44267	2.39267	1.61267	1.65267	2.50267	2.60267	1.82267	2.04267	-1.76733	-1.80733	-2.38733	-1.89733	-0.767333	-0.777333	-1.56733	-1.56733	-0.917333	-0.687333	0.622667	0.782667	-1.01733	-1.25733	0.722667	0.842667	-1.21733	-1.14733	-0.157333	-0.257333	-0.667333	-0.177333
KCNV1	potassium channel, subfamily V, member 1 (KCNV1), mRNA.	3.31033	3.36033	3.95033	3.93033	3.60033	3.68033	0.640333	0.710333	-1.76967	-1.60967	-1.70967	-1.67967	-1.59967	-1.71967	-1.64967	-1.81967	-0.439667	-0.149667	0.410333	0.710333	-1.63967	-1.83967	0.770333	1.06033	-1.44967	-1.25967	-1.43967	-1.21967	-1.70967	-1.42967
CALCR	Homo sapiens calcitonin receptor (CALCR), transcript variant 1, mRNA.	3.609	3.739	3.519	3.529	3.669	3.599	2.229	2.669	-1.831	-1.611	-1.721	-1.501	-1.671	-1.751	-1.741	-2.091	-1.431	-1.171	0.369	0.249	-2.051	-2.431	-1.991	-1.811	-0.521	-0.191	-0.251	-0.361	0.409	-1.461
CSMD1	CUB and Sushi multiple domains 1 (CSMD1), mRNA.	4.499	4.419	4.939	4.869	4.139	4.039	3.639	3.739	-1.841	-1.721	-1.841	-1.651	-2.141	-2.191	-1.761	-1.691	-1.851	-1.561	0.189	-0.461	-1.751	-1.861	-0.631	-0.211	-1.731	-1.751	-2.231	-1.901	-2.021	-1.671
ANGPT2	angiopoietin 2 (ANGPT2), transcript variant 2, mRNA.	2.43267	2.52267	4.02267	3.88267	2.66267	2.49267	-0.217333	-0.057333	-1.90733	-1.85733	-1.85733	-1.90733	-1.75733	-1.77733	-1.90733	-1.87733	0.492667	0.302667	1.85267	1.59267	-0.967333	-1.28733	0.772667	0.532667	-0.977333	-0.457333	-1.40733	-1.58733	-1.06733	-0.687333
FGF17	fibroblast growth factor 17 (FGF17), mRNA.	5.29533	5.49533	4.95533	5.27533	5.31533	5.51533	2.70533	2.97533	-1.92467	-1.74467	-1.85467	-1.90467	-1.82467	-1.83467	-1.97467	-1.93467	-1.65467	-1.91467	-1.58467	-1.78467	-1.92467	-1.60467	-1.86467	-1.84467	-1.52467	-1.38467	-1.69467	-1.70467	-0.464667	-1.58467
SOX17	SRY (sex determining region Y)-box 17 (SOX17), mRNA.	2.47067	2.60067	2.42067	2.74067	2.33067	2.69067	-0.949333	-0.689333	-1.94933	-2.15933	-2.29933	-2.27933	-1.54933	-1.66933	-2.29933	-2.27933	-0.449333	-0.119333	0.490667	1.06067	-1.81933	-2.01933	-0.399333	-0.469333	1.68067	1.95067	2.54067	2.20067	-1.27933	-0.499333
LHX1	LIM homeobox 1 (LHX1), mRNA.	4.51067	4.69067	4.61067	4.80067	4.59067	4.80067	1.04067	1.52067	-2.02933	-2.19933	-2.34933	-2.30933	-0.449333	-1.13933	-2.40933	-2.30933	-0.539333	-0.529333	0.240667	-0.129333	-2.26933	-2.07933	-1.24933	-1.19933	-0.769333	-0.649333	-0.569333	-0.639333	-2.58933	-2.39933
CER1	cerberus 1, cysteine knot superfamily, homolog (Xenopus laevis) (CER1), mRNA.	6.39233	6.43233	7.30233	7.23233	6.45233	6.47233	4.71233	4.95233	-2.07767	-1.73767	-2.50767	-2.89767	-0.747667	-0.867667	-3.33767	-3.33767	-2.82767	-2.78767	-0.807667	-0.277667	-2.78767	-2.65767	-1.76767	-2.43767	-2.17767	-2.59767	-2.77767	-2.79767	-2.98767	-2.74767
MAPK10	mitogen-activated protein kinase 10 (MAPK10), transcript variant 1, mRNA.	2.03667	1.93667	2.32667	2.30667	2.24667	2.09667	0.206667	0.426667	-2.08333	-2.42333	-1.73333	-1.85333	-2.38333	-2.35333	-2.01333	-2.14333	1.06667	0.656667	0.606667	0.456667	-0.043333	-0.293333	-0.633333	-0.673333	0.646667	0.386667	0.946667	1.04667	-1.04333	0.276667
DKK4	dickkopf homolog 4 (Xenopus laevis) (DKK4), mRNA.	5.68533	5.71533	7.29533	7.34533	5.32533	5.34533	3.74533	4.24533	-2.08467	-2.07467	-2.05467	-2.04467	-1.88467	-2.05467	-2.09467	-2.11467	-2.06467	-2.12467	-2.06467	-2.12467	-2.05467	-2.12467	-2.08467	-2.12467	-2.07467	-1.96467	-2.12467	-2.12467	-1.52467	-1.71467
CYP1B1	cytochrome P450, family 1, subfamily B, polypeptide 1 (CYP1B1), mRNA.	3.473	3.543	3.843	3.913	3.633	3.513	1.913	2.203	-2.107	-1.947	-1.687	-0.167	-1.007	-1.427	-2.177	-2.137	-0.857	-1.037	0.503	0.763	-2.267	-2.317	-1.477	-1.807	-0.937	-0.987	0.193	0.133	-1.677	-1.607
SLC5A9	solute carrier family 5 (sodium/glucose cotransporter), member 9 (SLC5A9), transcript variant 2, mRNA.	2.122	2.212	1.742	1.952	2.302	2.512	-0.698	-0.338	-2.138	-1.928	-2.168	-2.168	-1.658	-1.938	-2.128	-2.168	-1.068	-0.538	-0.138	-0.218	-1.448	-1.258	1.812	1.942	1.242	1.142	0.962	1.012	0.042	1.002
APLNR	apelin receptor (APLNR), transcript variant 1, mRNA.	2.689	2.919	0.069	0.329	2.719	3.259	-0.921	-0.531	-2.291	-2.361	-2.411	-2.461	-2.351	-2.321	-2.441	-2.351	2.139	2.059	1.209	0.949	-0.331	-0.241	0.059	0.169	0.239	0.379	-0.101	-0.071	0.279	1.719
EOMES	eomesodermin (EOMES), mRNA.	4.60467	4.72467	4.41467	4.56467	4.64467	4.69467	3.49467	3.90467	-2.40533	-2.29533	-3.19533	-3.06533	-1.59533	-1.78533	-3.01533	-3.01533	-0.855333	-0.885333	2.93467	2.82467	-3.29533	-3.06533	-0.515333	-0.655333	-1.97533	-1.56533	-0.265333	-0.675333	-3.21533	-3.46533
PCDH10	protocadherin 10 (PCDH10), transcript variant 2, mRNA.	2.729	2.789	2.809	2.879	2.749	2.769	1.779	1.919	-2.461	-2.381	-1.591	-1.101	-2.191	-2.701	-1.771	-1.981	-0.251	0.089	0.929	0.909	-1.561	-2.031	-0.351	-0.501	0.049	0.179	0.669	0.609	-1.461	-1.521
NTN4	netrin 4 (NTN4), mRNA.	1.70067	1.69067	1.61067	1.66067	1.99067	2.33067	-0.999333	-0.759333	-2.52933	-2.51933	-1.79933	-1.37933	-2.15933	-2.20933	-2.16933	-2.09933	0.750667	0.990667	2.31067	2.34067	0.320667	0.030667	0.440667	0.240667	-0.629333	-0.449333	1.20067	1.03067	-1.01933	0.080667
GAD1	glutamate decarboxylase 1 (brain, 67kDa) (GAD1), transcript variant GAD67, mRNA.	2.89667	2.98667	2.70667	2.76667	2.70667	2.68667	2.58667	2.81667	-2.62333	-2.81333	-2.77333	-2.72333	-2.46333	-2.55333	-2.59333	-2.82333	-0.953333	-0.553333	1.84667	1.73667	-1.59333	-1.61333	2.23667	2.11667	-0.983333	-0.883333	-1.99333	-1.78333	1.66667	-0.033333

## Sheet: cluster III 
ID	NAME	WT_d2_1	WT_d2_2	NKX2_5_d2_1	NKX2_5_d2_2	ZEB2_d2_1	ZEB2_d2_2	ZNF503_d2_1	ZNF503_d2_2	WT_d0_1	WT_d0_2	NKX2_5_d0_1	NKX2_5_d0_2	ZEB2_d0_1	ZEB2_d0_2	ZNF503_d0_1	ZNF503_d0_2	WT_d6_1	WT_d6_2	ZEB2_d6_1	ZEB2_d6_2	WT_d10_1	WT_d10_2	ZEB2_d10_1	ZEB2_d10_2	NKX2_5_d6_1	NKX2_5_d6_2	ZNF503_d6_1	ZNF503_d6_2	NKX2_5_d10_1	NKX2_5_d10_2
TNNC1	troponin C type 1 (slow) (TNNC1), mRNA.	-2.518	-2.778	-2.398	-2.608	-2.658	-2.628	-2.648	-2.538	-2.458	-2.428	-2.708	-2.248	-2.208	-1.368	-2.488	-2.608	5.532	4.992	3.982	4.042	5.302	4.722	2.382	1.812	1.052	1.092	2.452	2.372	-1.198	0.752
MYL7	myosin, light chain 7, regulatory (MYL7), mRNA.	-3.362	-3.452	-3.742	-3.742	-3.592	-3.632	-3.542	-3.552	-3.332	-3.252	-3.862	-3.572	-3.092	-2.802	-3.932	-3.892	6.578	6.098	5.818	5.798	6.848	6.498	5.738	5.358	0.058	0.388	2.428	2.008	0.348	2.388
MYL4	myosin, light chain 4, alkali; atrial, embryonic (MYL4), transcript variant 1, mRNA.	-3.08167	-3.15167	-3.13167	-3.15167	-3.09167	-3.15167	-3.13167	-3.15167	-2.91167	-2.95167	-3.12167	-3.14167	-2.84167	-2.40167	-3.15167	-3.15167	6.15833	5.72833	4.65833	4.64833	6.11833	5.99833	3.77833	3.40833	0.058333	0.478333	2.20833	1.90833	1.65833	1.90833
COL2A1	collagen, type II, alpha 1 (COL2A1), transcript variant 1, mRNA.	-2.55433	-2.11433	-2.95433	-2.73433	-2.95433	-2.93433	-2.65433	-2.77433	-2.24433	-2.14433	-2.16433	-2.03433	-2.48433	-2.47433	-2.24433	-2.17433	4.75567	4.21567	3.87567	3.49567	5.70567	6.15567	5.20567	4.39567	-2.56433	-2.31433	1.90567	1.36567	1.67567	1.76567
ALPK2	alpha-kinase 2 (ALPK2), mRNA.	-1.98467	-2.08467	-3.17467	-3.19467	-2.52467	-2.58467	-3.23467	-3.13467	-3.07467	-3.15467	-3.13467	-3.25467	-2.55467	-2.42467	-3.54467	-3.52467	4.50533	4.23533	3.86533	3.94533	5.75533	5.67533	4.16533	3.89533	1.01533	1.13533	1.82533	1.60533	3.13533	1.82533
BMP5	bone morphogenetic protein 5 (BMP5), mRNA.	-2.624	-2.584	-2.744	-2.754	-2.644	-2.684	-2.644	-2.754	-2.754	-2.604	-2.754	-2.744	-2.684	-2.684	-2.634	-2.754	5.026	4.706	3.486	3.536	5.776	5.966	2.826	2.886	2.166	2.126	1.806	2.216	-1.544	2.066
NRP1	neuropilin 1 (NRP1), transcript variant 2, mRNA.	-2.02	-2.4	-2.53	-2.54	-2.11	-2.14	-2.87	-2.54	-2.83	-3.02	-2.68	-2.89	-2.42	-2.51	-3.08	-3.04	3.83	3.56	3.58	3.6	4.83	4.83	3.65	3.57	1.45	1.39	1.58	1.64	1.71	2.4
TGFB2	Homo sapiens transforming growth factor, beta 2 (TGFB2), transcript variant 1, mRNA.	-3.60367	-3.40367	-3.35367	-3.22367	-3.19367	-3.33367	-2.41367	-2.48367	-1.31367	-1.33367	-0.993667	-1.38367	-1.80367	-1.77367	-1.60367	-1.39367	4.26633	4.00633	2.40633	2.21633	5.36633	5.49633	3.19633	2.99633	0.546333	0.366333	1.36633	1.47633	1.26633	1.63633
SORBS2	Homo sapiens sorbin and SH3 domain containing 2 (SORBS2), transcript variant 3, mRNA.	-3.36133	-3.38133	-3.50133	-3.43133	-3.31133	-3.36133	-2.55133	-2.92133	-0.471333	-0.321333	-0.801333	-0.171333	0.968667	0.298667	0.998667	0.998667	2.19867	1.75867	1.10867	0.528667	4.72867	4.47867	2.51867	1.97867	-0.011333	0.238667	1.31867	1.23867	0.748667	1.48867
RBM20	Homo sapiens RNA binding motif protein 20 (RBM20), mRNA.	-1.07533	-0.775333	-1.90533	-1.91533	-1.38533	-1.22533	-1.48533	-1.37533	-2.32533	-2.37533	-2.33533	-2.09533	-1.87533	-2.26533	-2.20533	-2.34533	3.39467	3.26467	3.47467	3.42467	3.42467	3.28467	3.21467	3.24467	-0.505333	-0.245333	1.13467	0.754667	-0.125333	1.22467
MSRB3	methionine sulfoxide reductase B3 (MSRB3), nuclear gene encoding mitochondrial protein, transcript variant 2, mRNA.	-1.61233	-1.43233	-1.71233	-1.74233	-1.67233	-1.72233	-1.47233	-1.59233	-1.55233	-1.49233	-1.70233	-1.57233	-1.53233	-1.46233	-1.62233	-1.68233	2.99767	2.85767	1.81767	1.31767	4.05767	4.04767	2.30767	2.26767	-0.442333	-0.262333	1.05767	0.977667	0.877667	1.69767
JPH2	junctophilin 2 (JPH2), transcript variant 1, mRNA.	-1.65067	-1.54067	-1.71067	-1.60067	-1.65067	-1.61067	-1.68067	-1.78067	-1.66067	-1.53067	-1.60067	-1.47067	-1.25067	-1.48067	-1.56067	-1.72067	3.23933	3.01933	2.38933	2.08933	3.54933	3.98933	2.70933	1.97933	-0.240667	-0.230667	0.899333	0.339333	0.579333	1.18933
HAPLN1	hyaluronan and proteoglycan link protein 1 (HAPLN1), mRNA.	-3.50333	-2.81333	-3.35333	-3.65333	-2.71333	-2.09333	-3.16333	-3.26333	-1.24333	-1.25333	-0.773333	-0.943333	-1.19333	-1.18333	-2.09333	-2.00333	4.36667	4.31667	4.70667	4.61667	1.63667	1.58667	2.93667	3.28667	1.77667	1.76667	0.816667	1.22667	1.29667	0.906667
DOK4	docking protein 4 (DOK4), mRNA.	-1.98067	-2.20067	-2.16067	-1.87067	-1.95067	-1.71067	-2.45067	-2.59067	-1.74067	-1.74067	-1.95067	-1.74067	-1.49067	-1.85067	-1.67067	-1.73067	3.12933	2.80933	3.29933	3.23933	3.37933	3.65933	3.11933	3.07933	0.539333	0.429333	0.679333	0.479333	1.55933	1.42933
SLC8A1	solute carrier family 8 (sodium/calcium exchanger), member 1 (SLC8A1), transcript variant B, mRNA.	-0.854333	-0.964333	-1.51433	-1.49433	-0.934333	-0.904333	-2.88433	-2.70433	-2.10433	-1.89433	-2.28433	-2.21433	-2.10433	-2.10433	-2.43433	-2.36433	4.89567	4.54567	3.00567	2.89567	6.32567	5.94567	3.00567	2.71567	-1.32433	-1.45433	0.585667	0.575667	-2.07433	0.115667
BMPER	BMP binding endothelial regulator (BMPER), mRNA.	-2.067	-1.847	-1.697	-1.827	-1.307	-1.147	-2.307	-2.297	-1.937	-2.087	-2.097	-1.937	-1.697	-1.847	-2.267	-2.197	4.733	4.253	4.383	4.263	3.113	3.083	2.093	1.853	1.233	1.253	0.553	0.973	-0.827	-0.397
TBX20	T-box 20 (TBX20), transcript variant 1, mRNA.	-1.31767	-1.59767	-1.36767	-1.66767	-0.967667	-0.947667	-2.09767	-2.08767	-2.84767	-2.81767	-2.81767	-2.81767	-2.71767	-2.62767	-2.68767	-2.75767	3.96233	3.49233	3.21233	3.08233	5.21233	5.44233	3.55233	3.12233	-1.06767	-0.617667	0.532333	0.642333	1.36233	2.21233
ISL1	ISL LIM homeobox 1 (ISL1), mRNA.	-1.17267	-0.992667	-0.662667	-0.742667	-0.552667	-0.822667	-1.92267	-2.00267	-1.87267	-2.05267	-1.97267	-1.99267	-1.77267	-1.88267	-2.06267	-2.07267	4.37733	3.99733	3.92733	3.83733	2.89733	2.89733	2.95733	3.12733	-0.782667	-0.662667	0.497333	0.457333	-1.57267	-1.40267
TBX2	T-box 2 (TBX2), mRNA.	-1.90233	-1.86233	-1.90233	-1.90233	-1.90233	-1.77233	-1.89233	-1.90233	-1.90233	-1.86233	-1.88233	-1.89233	-1.88233	-1.89233	-1.85233	-1.90233	2.75767	2.77767	2.50767	2.34767	4.88767	6.18767	3.85767	3.72767	-0.272333	-0.332333	0.467667	0.177667	-0.682333	1.69767
MYL3	myosin, light chain 3, alkali; ventricular, skeletal, slow (MYL3), mRNA.	-1.9	-1.89	-2.02	-2.05	-1.68	-1.72	-2.03	-2.13	-2.11	-1.98	-2.04	-2.04	-2.1	-2.02	-2.1	-2.02	3.22	2.91	1.32	1.44	6.56	6.25	4.06	3.44	-1.48	-0.79	0.32	-0.02	1.69	2.91
ENO3	Homo sapiens enolase 3 (beta, muscle) (ENO3), transcript variant 3, mRNA.	-1.19267	-1.38267	-1.29267	-1.36267	-1.50267	-1.36267	-1.65267	-1.42267	-1.56267	-1.39267	-1.53267	-1.37267	-1.35267	-1.35267	-1.26267	-1.43267	3.29733	2.95733	2.31733	2.15733	4.35733	4.29733	2.29733	1.93733	-0.672667	-0.722667	0.287333	0.187333	0.527333	-0.792667
MEIS2	Homo sapiens Meis homeobox 2 (MEIS2), transcript variant i, mRNA.	-1.553	-1.693	-1.903	-1.863	-1.263	-1.303	-1.893	-1.993	-2.053	-2.033	-2.303	-2.203	-1.733	-1.873	-2.063	-2.143	3.667	3.307	3.427	3.277	3.647	3.947	3.257	3.317	-0.673	-0.243	0.057	0.307	0.857	1.717
MYOCD	Homo sapiens myocardin (MYOCD), transcript variant 1, mRNA.	-2.54333	-2.63333	-2.46333	-2.49333	-2.52333	-2.47333	-2.42333	-2.51333	-2.06333	-1.77333	-1.47333	-1.25333	-1.01333	-0.893333	-2.15333	-2.12333	5.37667	4.90667	4.46667	4.31667	4.61667	4.85667	3.11667	2.71667	-0.893333	-0.883333	0.026667	-0.463333	0.346667	0.306667
RCSD1	RCSD domain containing 1 (RCSD1), mRNA.	-1.352	-1.402	-1.472	-1.532	-1.532	-1.232	-1.412	-1.522	-1.532	-1.502	-1.572	-1.552	-1.562	-1.562	-1.242	-1.492	4.408	3.958	2.838	2.628	4.138	3.828	1.298	1.178	-0.312	-0.222	-0.002	0.018	-0.462	0.178
DPF3	D4, zinc and double PHD fingers, family 3 (DPF3), mRNA.	-1.40867	-1.35867	-1.37867	-1.38867	-1.33867	-1.39867	-1.30867	-1.44867	-1.39867	-1.19867	-1.15867	-1.19867	-1.36867	-1.25867	-1.31867	-1.24867	3.00133	2.71133	2.01133	1.58133	3.61133	3.24133	2.40133	2.43133	-0.998667	-1.00867	-0.018667	-0.568667	0.601333	2.18133
DGKI	diacylglycerol kinase, iota (DGKI), mRNA.	-1.67933	-1.53933	-1.44933	-1.16933	-1.36933	-1.44933	-1.27933	-1.31933	-1.47933	-1.60933	-1.55933	-1.57933	-1.60933	-1.42933	-1.60933	-1.39933	5.78067	5.09067	3.84067	3.80067	3.17067	2.44067	0.570667	0.010667	-1.16933	-0.719333	-0.099333	-0.579333	0.430667	0.960667
GUCY1A3	guanylate cyclase 1, soluble, alpha 3 (GUCY1A3), transcript variant 1, mRNA.	-2.175	-2.125	-2.175	-2.215	-2.175	-2.065	-2.185	-2.215	-2.145	-2.175	-2.165	-2.195	-2.085	-2.175	-2.115	-2.165	4.415	4.355	2.715	2.795	4.085	4.035	3.855	3.995	0.415	0.355	-0.145	0.075	0.975	2.625
CMYA5	cardiomyopathy associated 5 (CMYA5), mRNA.	-1.98433	-1.89433	-1.85433	-2.16433	-1.67433	-1.52433	-1.65433	-1.70433	-1.27433	-1.27433	-1.00433	-1.49433	-1.08433	-0.954333	-1.37433	-1.39433	3.87567	3.48567	2.53567	2.44567	4.87567	4.75567	3.10567	2.92567	-0.854333	-1.00433	-0.174333	-0.534333	-0.684333	-0.444333
MEF2C	Homo sapiens myocyte enhancer factor 2C (MEF2C), transcript variant 2, mRNA.	-2.78267	-2.64267	-2.96267	-3.07267	-2.71267	-2.86267	-2.46267	-2.39267	-1.08267	-1.05267	-1.07267	-1.22267	-1.33267	-1.23267	-1.66267	-1.81267	5.53733	5.03733	3.59733	3.35733	4.64733	4.29733	1.89733	1.80733	0.237333	0.207333	-0.182667	0.427333	0.817333	0.677333
MYLK3	myosin light chain kinase 3 (MYLK3), mRNA.	-1.81167	-1.81167	-2.10167	-2.27167	-1.92167	-2.08167	-2.18167	-1.85167	-1.83167	-1.99167	-1.96167	-2.21167	-1.97167	-2.06167	-2.03167	-2.11167	5.57833	4.96833	4.51833	4.28833	4.03833	4.53833	2.92833	2.63833	-0.501667	-0.151667	-0.211667	-0.611667	-0.251667	0.438333
NKX2-5	Homo sapiens NK2 homeobox 5 (NKX2-5), transcript variant 2, mRNA.	-1.35167	-1.31167	-1.42167	-1.48167	-1.48167	-1.35167	-1.43167	-1.48167	-1.34167	-1.22167	-1.39167	-1.39167	-1.45167	-1.46167	-1.42167	-1.48167	3.87833	3.12833	2.71833	2.65833	4.22833	4.91833	2.83833	2.01833	-0.921667	-1.04167	-0.221667	-0.511667	-1.07167	-0.141667
XIRP1	Homo sapiens xin actin-binding repeat containing 1 (XIRP1), transcript variant 2, mRNA.	-1.66033	-1.68033	-1.68033	-1.68033	-1.68033	-1.68033	-1.68033	-1.68033	-1.66033	-1.64033	-1.68033	-1.68033	-1.66033	-1.66033	-1.68033	-1.68033	4.47967	4.22967	3.35967	3.10967	4.85967	4.93967	3.60967	3.10967	-1.11033	-0.950333	-0.300333	-0.960333	-1.30033	-0.310333
TNNI1	troponin I type 1 (skeletal, slow) (TNNI1), mRNA.	-2.64967	-2.57967	-2.65967	-2.63967	-2.59967	-2.64967	-2.62967	-2.60967	-2.47967	-2.54967	-2.61967	-2.60967	-2.52967	-2.59967	-2.66967	-2.64967	6.59033	5.97033	5.65033	5.76033	6.92033	6.87033	5.24033	5.12033	-2.12967	-2.07967	-0.309667	-1.86967	-1.73967	1.73033
TNNT2	troponin T type 2 (cardiac) (TNNT2), transcript variant 1, mRNA.	-2.592	-2.522	-2.712	-2.732	-2.532	-2.612	-2.692	-2.502	-2.452	-2.502	-2.552	-2.532	-2.152	-2.512	-2.672	-2.432	6.618	6.288	4.788	4.738	7.128	6.608	4.928	4.368	-1.932	-1.552	-0.312	-0.522	-2.032	1.588
CACNA1D	calcium channel, voltage-dependent, L type, alpha 1D subunit (CACNA1D), transcript variant 1, mRNA.	-1.55467	-1.61467	-1.71467	-1.71467	-1.61467	-1.49467	-1.45467	-1.64467	-1.52467	-1.43467	-1.50467	-1.64467	-1.49467	-1.30467	-1.78467	-1.59467	2.95533	3.06533	1.74533	1.16533	4.80533	5.14533	3.35533	3.46533	-1.00467	-1.11467	-0.314667	-0.934667	1.86533	0.895333
KCNQ5	Homo sapiens potassium voltage-gated channel, KQT-like subfamily, member 5 (KCNQ5), transcript variant 2, mRNA.	-1.48167	-1.75167	-1.80167	-1.90167	-1.44167	-1.13167	-1.66167	-1.62167	-1.02167	-1.06167	-0.701667	-1.02167	-1.25167	-1.15167	-0.671667	-0.651667	2.59833	2.08833	1.75833	1.35833	4.74833	4.87833	2.76833	2.09833	-1.06167	-0.861667	-0.391667	-0.701667	0.658333	0.388333
MYH6	myosin, heavy chain 6, cardiac muscle, alpha (MYH6), mRNA.	-3.12967	-3.12967	-3.29967	-3.07967	-3.17967	-3.11967	-3.23967	-3.33967	-3.22967	-2.87967	-3.33967	-3.25967	-3.17967	-3.15967	-3.24967	-3.27967	7.77033	7.51033	6.64033	6.47033	8.49033	8.33033	6.95033	6.20033	-2.94967	-3.05967	-0.399667	-1.06967	-1.80967	2.02033
ZEB1	zinc finger E-box binding homeobox 1 (ZEB1), transcript variant 1, mRNA.	-1.17967	-0.979667	-1.38967	-1.37967	-1.34967	-1.28967	-0.389667	-0.649667	-1.78967	-1.73967	-1.91967	-1.89967	-1.77967	-1.69967	-1.59967	-1.70967	3.19033	3.12033	2.10033	1.91033	3.52033	3.29033	1.83033	2.21033	0.250333	0.020333	-0.419667	-0.009667	0.090333	1.64033
ST8SIA1	ST8 alpha-N-acetyl-neuraminide alpha-2,8-sialyltransferase 1 (ST8SIA1), mRNA.	-1.12567	-0.845667	-1.17567	-0.905667	-0.785667	-0.425667	-1.37567	-1.42567	-1.56567	-1.43567	-1.41567	-1.44567	-1.59567	-1.53567	-1.49567	-1.51567	2.90433	2.72433	2.92433	2.80433	2.94433	3.01433	1.85433	2.05433	-0.815667	-0.975667	-0.435667	-0.765667	0.934333	0.904333
UNC45B	unc-45 homolog B (C. elegans) (UNC45B), transcript variant 2, mRNA.	-1.99767	-1.90767	-1.98767	-1.99767	-1.99767	-1.96767	-1.99767	-1.99767	-1.97767	-1.94767	-1.99767	-1.97767	-1.96767	-1.97767	-1.96767	-1.98767	6.24233	5.76233	4.62233	4.30233	5.67233	5.60233	2.80233	2.34233	-1.78767	-1.69767	-0.437667	-1.05767	-0.627667	-0.087667
RGS4	regulator of G-protein signaling 4 (RGS4), transcript variant 1, mRNA.	-1.574	-1.524	-0.364	-0.804	-1.884	-1.844	-1.974	-1.784	-1.894	-2.004	-1.994	-1.954	-2.024	-1.984	-2.114	-2.194	5.446	5.006	3.426	3.376	3.046	2.396	3.196	3.826	0.016	0.056	-0.454	-0.344	-1.454	0.376
CBLN2	cerebellin 2 precursor (CBLN2), mRNA.	-1.218	-1.218	-1.218	-1.218	-1.218	-1.218	-1.188	-1.218	-1.218	-1.218	-1.218	-1.218	-1.198	-1.198	-1.218	-1.218	5.232	4.912	3.022	2.652	2.012	2.512	0.242	0.502	-0.928	-1.058	-0.508	-0.708	1.992	-0.458
NID2	nidogen 2 (osteonidogen) (NID2), mRNA.	-2.09567	-2.46567	-2.36567	-2.58567	-2.29567	-2.12567	-2.50567	-2.52567	-2.37567	-1.99567	-1.72567	-1.72567	-2.14567	-2.25567	-1.15567	-0.705667	4.10433	3.81433	3.31433	3.06433	4.89433	5.20433	4.71433	4.48433	-0.775667	-0.625667	-0.535667	-1.18567	0.534333	2.04433
ADAM28	ADAM metallopeptidase domain 28 (ADAM28), transcript variant 1, mRNA.	-1.37433	-1.22433	-1.20433	-1.28433	-1.33433	-1.28433	-1.13433	-1.14433	-0.984333	-0.964333	-1.15433	-1.01433	-0.834333	-1.00433	-1.15433	-0.944333	3.07567	2.49567	2.66567	1.85567	3.52567	3.20567	2.75567	2.76567	-1.12433	-1.18433	-0.554333	-0.454333	-0.704333	-0.284333
CTNNA3	catenin (cadherin-associated protein), alpha 3 (CTNNA3), transcript variant 2, mRNA.	-1.274	-1.154	-0.844	-1.044	-1.464	-0.834	-1.584	-1.374	-1.744	-1.244	-1.154	-1.114	-0.754	-1.184	-1.624	-1.154	3.816	3.196	1.536	0.926	4.926	5.006	2.406	2.216	-1.084	-0.564	-0.604	-0.464	-1.284	-0.484
CSRP3	cysteine and glycine-rich protein 3 (cardiac LIM protein) (CSRP3), mRNA.	-1.11733	-1.11733	-1.11733	-1.11733	-1.11733	-1.11733	-1.10733	-1.11733	-1.11733	-1.11733	-1.09733	-1.11733	-1.10733	-1.11733	-1.11733	-1.11733	3.37267	3.20267	2.66267	2.58267	4.11267	3.39267	2.24267	1.28267	-1.11733	-1.08733	-0.637333	-0.687333	-0.867333	-0.617333
PLN	phospholamban (PLN), mRNA.	-1.21	-1.25	-1.25	-1.25	-1.25	-1.25	-1.25	-1.25	-1.21	-1.25	-1.25	-1.25	-1.25	-1.25	-1.25	-1.25	4.58	4.58	2.3	2.13	4.63	4.88	0.6	0.44	-1.08	-0.89	-0.67	-0.74	-0.79	-0.05
PDE3A	phosphodiesterase 3A, cGMP-inhibited (PDE3A), transcript variant 1, mRNA.	-2.098	-1.988	-2.478	-2.578	-2.108	-2.138	-1.828	-1.888	-0.418	-0.448	-1.218	-1.398	-0.998	-0.808	-0.518	-0.568	3.542	3.342	2.992	2.942	2.222	1.922	2.252	2.262	-0.668	-0.608	-0.708	-0.768	2.112	2.642
POPDC2	popeye domain containing 2 (POPDC2), mRNA.	-1.47967	-1.47967	-1.53967	-1.62967	-1.52967	-1.42967	-1.49967	-1.42967	-1.56967	-1.45967	-1.29967	-1.52967	-1.50967	-1.52967	-1.41967	-1.49967	4.14033	3.64033	3.17033	3.08033	4.34033	4.06033	2.68033	2.55033	-0.679667	-0.909667	-0.719667	-0.849667	-0.529667	-0.139667
LIX1	Lix1 homolog (chicken) (LIX1), mRNA.	-1.05533	-1.24533	-1.71533	-1.87533	-0.575333	-0.365333	-1.97533	-1.91533	-1.99533	-2.03533	-1.96533	-1.98533	-1.93533	-1.93533	-1.97533	-2.03533	4.11467	3.78467	3.00467	2.98467	3.79467	4.07467	3.57467	3.90467	-0.735333	-0.515333	-0.725333	-0.735333	-0.795333	0.854667
SHD	Src homology 2 domain containing transforming protein D (SHD), mRNA.	-1.37867	-0.848667	-1.30867	-1.13867	-1.26867	-1.00867	-1.33867	-1.54867	-1.39867	-1.46867	-1.45867	-1.21867	-1.43867	-1.40867	-1.13867	-1.22867	3.22133	2.82133	2.87133	2.71133	3.61133	4.30133	3.11133	2.70133	-1.09867	-1.02867	-0.768667	-0.698667	-1.28867	0.131333
NEBL	Homo sapiens nebulette (NEBL), transcript variant 3, mRNA.	-1.48367	-1.67367	-1.24367	-1.45367	-0.853667	-1.00367	0.816333	0.656333	-2.15367	-2.06367	-1.71367	-1.03367	-1.23367	-1.77367	-1.88367	-1.85367	4.85633	4.43633	3.36633	3.34633	4.78633	4.64633	1.75633	1.59633	-1.81367	-1.65367	-0.793667	-1.16367	-2.30367	-1.11367
PPARGC1A	peroxisome proliferator-activated receptor gamma, coactivator 1 alpha (PPARGC1A), mRNA.	-2.132	-1.972	-2.192	-2.162	-2.242	-2.192	-2.092	-2.452	-1.132	-1.092	-0.472	-0.932	-1.172	-1.012	-1.172	-1.232	3.938	3.568	3.408	3.268	5.148	4.708	2.978	2.728	-0.862	-0.942	-0.802	-0.622	-0.132	-0.732
FHOD3	formin homology 2 domain containing 3 (FHOD3), mRNA.	-2.03	-1.76	-2.02	-2.13	-2.04	-1.88	-0.82	-1.28	-1.21	-0.98	-1.07	-1.26	-1.11	-1.33	-0.41	-0.52	3.12	2.91	2.5	2.4	5.15	5.13	3.66	3.12	-1.81	-1.66	-0.81	-1.11	-1.22	0.47
MYH7	myosin, heavy chain 7, cardiac muscle, beta (MYH7), mRNA.	-2.15267	-2.15267	-2.19267	-2.19267	-2.15267	-2.16267	-2.17267	-2.16267	-2.17267	-2.14267	-2.17267	-2.19267	-2.19267	-2.18267	-2.16267	-2.18267	5.48733	5.13733	4.39733	4.14733	6.47733	5.99733	4.79733	3.93733	-2.00267	-1.95267	-0.832667	-1.26267	-0.022667	0.437333
PPP1R3C	protein phosphatase 1, regulatory subunit 3C (PPP1R3C), mRNA.	-1.48767	-1.08767	-1.36767	-1.60767	-1.53767	-1.56767	-0.947667	-0.967667	-1.41767	-1.38767	-1.12767	-0.487667	-1.04767	-1.48767	-1.22767	-1.02767	3.28233	2.75233	1.09233	0.742333	4.87233	4.31233	3.00233	2.68233	-1.16767	-1.14767	-0.857667	-0.917667	-0.087667	1.22233
TRIM55	tripartite motif containing 55 (TRIM55), transcript variant 2, mRNA.	-1.69567	-1.64567	-1.73567	-1.73567	-1.73567	-1.66567	-1.71567	-1.73567	-1.69567	-1.53567	-1.71567	-1.64567	-1.65567	-1.70567	-1.67567	-1.67567	5.15433	4.80433	3.67433	3.58433	4.78433	4.60433	3.75433	3.59433	-1.30567	-1.21567	-0.885667	-1.08567	-1.35567	-1.13567
PALM2	paralemmin 2 (PALM2), transcript variant 2, mRNA.	-1.726	-1.946	-2.206	-2.106	-2.096	-2.036	-1.706	-1.656	-0.656	-0.856	-0.786	-0.926	-0.146	-0.186	-1.316	-1.276	3.664	3.314	2.354	1.924	4.314	4.424	2.064	1.644	-1.636	-1.396	-0.886	-1.086	2.004	0.924
UNC5C	unc-5 homolog C (C. elegans) (UNC5C), mRNA.	-1.006	-0.936	-1.596	-1.426	-1.356	-1.296	-1.426	-1.466	-1.256	-1.096	-2.066	-1.786	-1.156	-1.586	-1.186	-1.316	2.914	2.694	1.964	1.924	2.934	2.944	3.164	3.194	-0.806	-0.756	-0.926	-0.876	1.374	2.214
FILIP1	filamin A interacting protein 1 (FILIP1), mRNA.	-2.30767	-2.61767	-2.59767	-2.86767	-2.86767	-2.94767	-2.07767	-2.36767	-1.03767	-0.837667	0.462333	0.492333	-0.947667	-0.967667	-0.377667	-0.117667	3.74233	3.57233	2.54233	2.52233	4.31233	4.47233	2.68233	2.81233	-1.09767	-0.907667	-0.937667	-0.797667	0.332333	0.732333
CAPN3	calpain 3, (p94) (CAPN3), transcript variant 1, mRNA.	-0.956667	-1.04667	-1.24667	-1.07667	-1.30667	-0.926667	-1.36667	-1.33667	-1.30667	-1.37667	-1.25667	-1.32667	-1.39667	-1.34667	-1.25667	-1.44667	2.76333	2.80333	0.863333	0.583333	3.94333	4.16333	3.81333	3.32333	-1.07667	-0.976667	-0.956667	-1.28667	1.15333	0.863333
SMYD1	SET and MYND domain containing 1 (SMYD1), mRNA.	-1.73833	-1.64833	-1.73833	-1.73833	-1.66833	-1.66833	-1.70833	-1.73833	-1.66833	-1.73833	-1.71833	-1.68833	-1.73833	-1.73833	-1.73833	-1.73833	5.59167	5.18167	3.15167	3.00167	6.05167	6.06167	3.18167	2.55167	-1.54833	-1.69833	-0.978333	-1.26833	-1.66833	-0.198333
LDB3	LIM domain binding 3 (LDB3), transcript variant 2, mRNA.	-1.42267	-1.45267	-1.43267	-1.52267	-1.38267	-1.35267	-1.40267	-1.38267	-1.29267	-1.33267	-1.39267	-1.38267	-1.33267	-1.30267	-1.26267	-1.34267	3.42733	3.12733	2.11733	1.51733	5.45733	6.02733	3.68733	2.95733	-1.48267	-1.41267	-0.982667	-1.21267	-1.15267	-0.082667
KBTBD10	kelch repeat and BTB (POZ) domain containing 10 (KBTBD10), mRNA.	-1.399	-1.349	-1.369	-1.379	-1.399	-1.439	-1.379	-1.439	-1.439	-1.389	-1.419	-1.389	-1.439	-1.439	-1.439	-1.419	1.451	1.461	1.101	0.921	4.951	5.091	3.071	2.831	-1.129	-1.199	-1.089	-0.589	3.371	2.281
MYBPC3	myosin binding protein C, cardiac (MYBPC3), mRNA.	-2.30433	-2.30433	-2.28433	-2.30433	-2.30433	-2.30433	-2.29433	-2.30433	-2.26433	-2.25433	-2.27433	-2.25433	-2.28433	-2.28433	-2.30433	-2.30433	4.43567	4.30567	3.75567	3.36567	6.80567	7.09567	5.73567	4.92567	-2.23433	-2.17433	-1.10433	-1.25433	1.54567	1.42567
PYGM	Homo sapiens phosphorylase, glycogen, muscle (PYGM), transcript variant 2, mRNA.	-1.18167	-1.05167	-1.48167	-1.72167	-1.25167	-1.13167	-1.30167	-1.32167	-1.04167	-1.17167	-1.10167	-0.721667	-0.381667	-1.22167	-0.771667	-0.531667	3.00833	2.78833	1.43833	0.778333	4.99833	5.22833	3.34833	2.88833	-1.28167	-1.49167	-1.11167	-1.33167	-1.36167	-0.511667
SMPX	small muscle protein, X-linked (SMPX), transcript variant 1, mRNA.	-1.28533	-1.28533	-1.28533	-1.28533	-1.28533	-1.28533	-1.28533	-1.22533	-1.28533	-1.23533	-1.28533	-1.28533	-1.24533	-1.28533	-1.28533	-1.28533	4.56467	4.13467	2.45467	2.25467	4.92467	4.64467	1.83467	1.97467	-1.23533	-1.25533	-1.14533	-1.17533	-1.03533	-0.525333
CHRM2	cholinergic receptor, muscarinic 2 (CHRM2), transcript variant 4, mRNA.	-1.26567	-1.30567	-1.28567	-1.30567	-1.26567	-1.27567	-1.24567	-1.24567	-1.19567	-1.10567	-1.30567	-1.25567	-1.21567	-1.24567	-1.25567	-1.17567	3.38433	2.90433	1.46433	1.23433	4.86433	5.23433	2.74433	2.70433	-1.30567	-1.27567	-1.23567	-1.19567	-0.845667	1.27433
HAND2	heart and neural crest derivatives expressed 2 (HAND2), mRNA.	-1.77733	-1.77733	-1.44733	-1.35733	-1.87733	-1.81733	-1.78733	-1.50733	-1.90733	-1.90733	-1.91733	-1.89733	-1.92733	-1.94733	-1.94733	-1.94733	3.85267	3.54267	3.27267	3.21267	3.94267	3.75267	3.37267	3.55267	-0.177333	-0.457333	-1.23733	-0.907333	0.472667	2.55267
HSPB7	heat shock 27kDa protein family, member 7 (cardiovascular) (HSPB7), mRNA.	-1.55767	-1.59767	-1.57767	-1.59767	-1.52767	-1.59767	-1.59767	-1.53767	-1.52767	-1.59767	-1.50767	-1.53767	-1.57767	-1.57767	-1.54767	-1.56767	3.50233	2.94233	1.82233	1.72233	6.59233	6.98233	4.35233	3.55233	-1.54767	-1.54767	-1.33767	-1.43767	-1.18767	0.622333
MYO18B	myosin XVIIIB (MYO18B), mRNA.	-1.16367	-1.59367	-1.31367	-1.05367	-0.883667	-1.30367	-0.703667	-1.16367	-1.87367	-1.80367	-1.92367	-1.99367	-1.74367	-1.78367	-1.44367	-1.84367	3.04633	2.80633	0.986333	0.616333	5.67633	5.81633	3.79633	2.93633	-1.85367	-1.85367	-1.42367	-1.83367	2.50633	2.36633
TMOD1	Homo sapiens tropomodulin 1 (TMOD1), transcript variant 2, mRNA.	-0.719	-0.719	-0.309	-0.559	0.081	0.081	-1.699	-1.399	-1.859	-1.579	-1.629	-1.579	-1.609	-1.799	-1.649	-1.589	3.081	3.211	2.891	2.471	4.551	4.381	2.781	2.851	-1.449	-1.149	-1.569	-1.479	-1.309	-0.729
TECRL	trans-2,3-enoyl-CoA reductase-like (TECRL), mRNA.	-2.06133	-2.08133	-2.08133	-2.08133	-2.08133	-2.08133	-2.06133	-2.08133	-2.08133	-2.08133	-2.08133	-2.08133	-2.07133	-2.04133	-2.06133	-2.08133	4.83867	4.87867	3.10867	2.75867	5.97867	5.91867	3.84867	4.42867	-0.251333	-0.151333	-1.65133	-1.24133	-1.53133	2.25867
MYOM1	myomesin 1, 185kDa (MYOM1), transcript variant 1, mRNA.	-1.00867	-0.708667	-0.688667	-1.41867	-1.12867	-0.608667	-1.25867	-1.51867	-1.64867	-1.64867	-1.52867	-1.35867	-1.82867	-1.97867	-1.37867	-1.21867	4.11133	3.82133	1.84133	1.38133	6.19133	5.93133	2.61133	2.03133	-1.66867	-1.23867	-1.83867	-1.59867	-0.598667	-0.048667

## Sheet: cluster IV
ID	NAME	WT_d2_1	WT_d2_2	NKX2_5_d2_1	NKX2_5_d2_2	ZEB2_d2_1	ZEB2_d2_2	ZNF503_d2_1	ZNF503_d2_2	WT_d0_1	WT_d0_2	NKX2_5_d0_1	NKX2_5_d0_2	ZEB2_d0_1	ZEB2_d0_2	ZNF503_d0_1	ZNF503_d0_2	WT_d6_1	WT_d6_2	ZEB2_d6_1	ZEB2_d6_2	WT_d10_1	WT_d10_2	ZEB2_d10_1	ZEB2_d10_2	NKX2_5_d6_1	NKX2_5_d6_2	ZNF503_d6_1	ZNF503_d6_2	NKX2_5_d10_1	NKX2_5_d10_2
LAMA2	laminin, alpha 2 (LAMA2), transcript variant 1, mRNA.	0.986333	0.796333	0.936333	0.846333	0.916333	0.906333	0.246333	-0.123667	-0.463667	-0.363667	-0.313667	0.176333	-0.003667	-0.423667	-0.283667	-0.263667	-1.66367	-1.50367	-1.82367	-2.02367	3.72633	3.36633	0.496333	-0.183667	-0.933667	-0.683667	-1.37367	-1.53367	-0.293667	0.856333
SORCS3	sortilin-related VPS10 domain containing receptor 3 (SORCS3), mRNA.	1.24467	1.13467	1.85467	1.71467	0.984667	1.09467	0.814667	0.514667	-0.535333	-0.745333	-0.625333	-0.745333	-1.21533	-1.16533	-0.555333	-0.315333	-1.31533	-1.14533	-1.12533	-1.20533	3.65467	3.47467	0.204667	-0.445333	-0.905333	-0.965333	-0.785333	-1.10533	-1.13533	-0.655333
TXLNB	taxilin beta (TXLNB), mRNA.	-0.278667	-0.408667	-0.138667	-0.188667	-0.318667	-0.218667	0.031333	-0.228667	-0.288667	-0.118667	-0.178667	-0.268667	-0.198667	-0.268667	-0.218667	-0.218667	-0.188667	-0.118667	-0.388667	-0.308667	3.32133	3.06133	-0.138667	-0.188667	-0.308667	-0.358667	-0.408667	-0.408667	-0.108667	0.051333
FXYD1	FXYD domain containing ion transport regulator 1 (FXYD1), transcript variant a, mRNA.	0.196667	0.236667	0.596667	0.246667	0.196667	0.066667	-0.173333	-0.423333	-0.403333	-0.003333	0.076667	0.526667	-0.433333	-0.263333	0.086667	0.156667	0.666667	0.116667	-0.753333	-0.813333	2.98667	2.62667	-0.063333	-0.813333	-0.813333	-0.813333	-0.743333	-0.813333	-0.813333	-0.643333
XPO4	exportin 4 (XPO4), mRNA.	-0.369	-0.449	-0.169	-0.309	-0.289	-0.429	0.031	-0.039	0.271	0.281	0.251	0.081	0.281	0.331	0.001	-0.069	0.811	0.531	0.021	-0.019	2.891	3.101	-0.379	-0.499	-0.379	-0.399	-0.879	-0.689	-2.139	-1.379
ACTN3	actinin, alpha 3 (ACTN3), transcript variant 1, mRNA.	-0.01	-0.07	-0.02	-0.41	0.2	0.09	-0.81	-1.03	0.1	0.19	0.59	0.29	0.1	-0.54	0.8	1.14	-0.42	-0.77	-0.54	-1.08	2.88	3	2.32	1.65	-1.37	-1.43	-1.29	-1.12	-1.15	-1.29
TNNI3	troponin I type 3 (cardiac) (TNNI3), mRNA.	0.31	-0.22	-0.17	0.35	0.02	0.46	0.01	-0.43	-0.2	0.18	-0.34	0.32	-0.29	-0.82	0.32	0.46	1.42	1.28	-0.5	-0.26	2.79	2.61	-0.05	-0.44	-1.44	-1.49	-1.39	-1.38	-0.59	-0.52
C14orf37	chromosome 14 open reading frame 37 (C14orf37), mRNA.	-0.246	-0.166	0.214	0.024	-0.276	-0.086	-0.356	-0.516	-0.466	-0.176	-0.156	-0.276	-0.636	-0.826	-0.186	0.024	0.764	0.604	-0.016	0.044	2.694	2.624	0.154	0.034	-0.166	-0.156	0.044	0.044	-1.516	-1.046
RCAN2	Homo sapiens regulator of calcineurin 2 (RCAN2), transcript variant 3, mRNA.	0.413667	0.543667	0.303667	0.033667	0.653667	0.823667	-0.316333	-0.236333	-0.636333	-0.756333	-1.40633	-1.17633	-0.856333	-0.886333	-0.486333	-0.706333	0.373667	0.423667	-0.226333	-0.406333	2.69367	2.41367	-0.166333	-0.446333	0.283667	0.143667	0.503667	0.593667	-0.886333	-0.606333
RNPC3	RNA-binding region (RNP1, RRM) containing 3 (RNPC3), mRNA.	-0.171667	0.178333	0.048333	-0.301667	0.098333	-0.071667	0.028333	-0.091667	-0.541667	-0.431667	-0.411667	-0.471667	-0.861667	-0.901667	-0.191667	-0.051667	0.588333	0.238333	0.018333	-0.261667	2.60833	2.57833	0.528333	0.458333	-0.231667	-0.251667	-0.801667	-0.351667	-0.601667	-0.371667
NAV3	neuron navigator 3 (NAV3), mRNA.	-1.314	-1.354	-1.384	-1.414	-1.314	-1.364	-0.264	-0.564	0.376	0.206	0.516	0.436	0.636	0.596	0.546	0.626	-0.754	-0.554	-0.814	-0.604	2.606	3.056	0.466	0.296	0.566	0.136	0.516	0.706	-0.704	0.116
VWC2	von Willebrand factor C domain containing 2 (VWC2), mRNA.	-0.833	-0.973	-0.733	-1.083	-0.713	-0.603	0.587	-0.133	0.757	0.577	1.047	0.807	0.517	0.717	1.817	1.817	-0.083	-0.133	-0.873	-0.823	2.567	2.807	-0.143	-0.313	-1.143	-1.113	-1.143	-1.143	-1.143	-0.893
A2BP1	Homo sapiens RNA binding protein, fox-1 homolog (C. elegans) 1 (RBFOX1), transcript variant 5, mRNA.	-0.429333	-0.009333	0.010667	0.260667	0.190667	0.040667	-0.409333	-0.509333	-0.219333	-0.079333	0.080667	0.170667	-0.059333	-0.149333	0.050667	-0.079333	0.370667	0.530667	-0.259333	-0.289333	2.54067	2.31067	-0.469333	-0.109333	-0.549333	-0.629333	-0.509333	-0.429333	-0.729333	-0.639333
PLCB4	phospholipase C, beta 4 (PLCB4), transcript variant 1, mRNA.	-0.103667	-0.223667	-0.753667	-0.843667	0.096333	0.086333	0.026333	-0.403667	0.266333	0.106333	0.476333	0.436333	0.576333	0.546333	0.156333	0.156333	-0.003667	0.256333	-0.313667	-0.593667	2.51633	2.10633	0.256333	0.116333	-0.503667	-0.643667	-1.71367	-1.57367	0.096333	-0.603667
ZNF385D	zinc finger protein 385D (ZNF385D), mRNA.	-0.189333	-0.129333	-0.789333	-0.939333	-0.319333	-0.499333	-0.219333	-0.469333	0.170667	0.230667	-0.079333	0.050667	0.390667	0.200667	0.460667	0.300667	-0.029333	-0.089333	0.140667	0.300667	2.50067	3.07067	0.900667	0.530667	-0.849333	-1.07933	-1.05933	-0.629333	-1.12933	-0.749333
PDGFD	platelet derived growth factor D (PDGFD), transcript variant 1, mRNA.	-0.285333	-0.375333	0.134667	-0.335333	-0.045333	-0.275333	-0.045333	0.184667	-0.365333	-0.275333	-0.275333	-0.375333	-0.175333	-0.125333	-0.285333	-0.345333	-0.305333	-0.065333	-0.805333	-0.855333	2.48467	2.38467	-0.425333	-0.365333	0.744667	0.554667	0.544667	0.764667	-0.965333	-0.425333
VWDE	Homo sapiens von Willebrand factor D and EGF domains (VWDE), mRNA.	0.189	0.029	0.049	-0.271	0.339	0.219	0.729	0.599	0.539	0.709	1.049	0.739	0.149	0.029	0.929	1.039	1.869	1.329	-0.401	-0.611	2.439	2.429	-1.331	-1.591	-0.931	-1.061	-1.261	-1.291	-3.431	-3.221
CRIP1	cysteine-rich protein 1 (intestinal) (CRIP1), mRNA.	-0.111667	-0.341667	1.24833	1.35833	0.418333	0.608333	-0.971667	-1.82167	-0.541667	-0.721667	0.238333	0.608333	-0.261667	-0.161667	-0.801667	-0.461667	0.948333	0.908333	0.408333	0.798333	2.43833	1.88833	1.34833	1.14833	-1.31167	-1.32167	-1.80167	-1.53167	-1.18167	-1.02167
ATP1A3	Homo sapiens ATPase, Na+/K+ transporting, alpha 3 polypeptide (ATP1A3), transcript variant 2, mRNA.	-0.561667	-0.431667	-0.511667	-0.781667	-0.901667	-0.741667	-0.171667	-0.241667	1.17833	1.44833	0.548333	1.12833	1.24833	1.24833	1.44833	1.13833	-0.561667	-0.691667	-1.07167	-1.09167	2.40833	2.65833	1.00833	0.428333	-1.41167	-1.41167	-1.34167	-1.36167	-1.41167	-1.19167
SYPL2	synaptophysin-like 2 (SYPL2), mRNA.	-0.385	-0.335	-0.415	-0.155	-0.345	-0.565	0.365	0.325	0.245	0.235	0.465	0.275	0.195	0.065	0.325	0.205	0.185	-0.065	-0.565	-0.505	2.335	2.735	-0.325	-0.515	-0.685	-0.755	-0.645	-0.785	-0.375	-0.535
WNK2	WNK lysine deficient protein kinase 2 (WNK2), mRNA.	0.132	0.462	-0.608	-0.338	-0.138	0.042	0.532	0.402	0.302	0.352	-0.168	-0.188	0.422	0.022	0.642	0.382	-1.008	-0.848	-0.818	-0.978	2.332	3.162	2.322	1.492	-1.318	-1.228	-0.978	-1.768	-2.078	-0.538
C10orf72	V-set and transmembrane domain containing 4 (VSTM4), transcript variant 1, mRNA.	-0.335333	-0.395333	-0.515333	-0.595333	-0.365333	-0.065333	-0.515333	-0.355333	-0.385333	-0.115333	-0.365333	-0.495333	-0.245333	-0.355333	-0.235333	-0.315333	1.10467	0.734667	0.054667	-0.465333	2.32467	1.96467	0.294667	0.264667	-0.155333	-0.385333	0.264667	0.114667	-0.605333	0.144667
SNAP91	Homo sapiens synaptosomal-associated protein, 91kDa homolog (mouse) (SNAP91), transcript variant 3, mRNA.	-0.271	-0.041	-0.191	-0.251	-0.141	-0.321	-0.031	-0.021	-0.441	-0.351	-0.321	-0.291	-0.491	-0.471	-0.141	-0.301	0.459	0.279	-0.211	-0.371	2.319	2.209	-0.121	-0.271	-0.161	-0.291	0.319	-0.031	0.029	-0.081
RIMKLA	ribosomal modification protein rimK-like family member A (RIMKLA), mRNA.	-0.742667	-0.762667	-0.052667	0.047333	-0.362667	-0.512667	-0.492667	-0.372667	0.857333	1.09733	1.57733	1.56733	1.15733	0.497333	0.427333	1.09733	-0.962667	-0.992667	-1.29267	-1.02267	2.30733	2.20733	0.527333	0.227333	-1.10267	-1.19267	-0.772667	-0.802667	-1.08267	-1.07267
BAI2	brain-specific angiogenesis inhibitor 2 (BAI2), mRNA.	0.08	0.09	-1.05	-0.97	-0.21	0.29	-0.53	-0.75	0.17	-0.01	0.33	0.11	0.35	-0.08	0.58	0.45	-0.74	-0.52	0.07	-0.52	2.3	2.98	2.35	1.98	-1.69	-1.36	-0.95	-1.43	-0.77	-0.55
NFIA	Homo sapiens nuclear factor I/A (NFIA), transcript variant 1, mRNA.	0.249333	0.209333	0.419333	0.429333	0.299333	0.269333	0.389333	0.389333	1.24933	1.19933	1.08933	0.799333	1.00933	0.919333	1.09933	1.08933	-0.200667	-0.650667	-1.03067	-1.13067	2.23933	2.59933	-0.400667	-0.600667	-2.64067	-2.14067	-2.70067	-2.69067	-1.71067	-0.050667
SLC25A4	solute carrier family 25 (mitochondrial carrier; adenine nucleotide translocator), member 4 (SLC25A4), nuclear gene encoding mitochondrial protein, mRNA.	-0.832333	-0.912333	-0.892333	-1.02233	-1.04233	-0.872333	-0.012333	-0.112333	0.197667	0.137667	0.217667	0.567667	0.287667	0.237667	0.207667	0.197667	1.46767	1.10767	0.747667	0.707667	2.21767	1.88767	0.197667	-0.072333	-0.692333	-0.762333	-0.422333	-0.632333	-0.952333	-1.15233
SORCS1	sortilin-related VPS10 domain containing receptor 1 (SORCS1), transcript variant 2, mRNA.	-0.241	-0.161	-0.911	-0.231	-0.421	-0.471	0.299	0.089	0.009	0.069	-0.121	-0.101	0.199	-0.021	0.469	0.699	-0.591	-0.631	-0.201	-0.091	2.199	2.399	0.029	0.119	-0.331	-0.831	0.099	0.259	-1.021	-0.561
SPAG4	sperm associated antigen 4 (SPAG4), mRNA.	0.024667	-0.125333	0.504667	0.264667	0.254667	0.404667	-0.345333	-0.455333	-0.325333	-0.395333	0.574667	0.404667	-0.545333	-0.735333	-0.465333	-0.105333	-0.825333	-0.575333	-0.765333	-0.405333	2.17467	2.05467	1.61467	1.82467	-0.865333	-0.845333	-0.845333	-0.885333	-0.555333	-0.035333
XPR1	Homo sapiens xenotropic and polytropic retrovirus receptor 1 (XPR1), transcript variant 2, mRNA.	-0.311667	-0.241667	-0.121667	-0.201667	-0.141667	-0.271667	-0.231667	-0.241667	-0.311667	-0.231667	-0.301667	-0.391667	-0.371667	-0.231667	-0.171667	-0.121667	0.658333	0.408333	-0.201667	-0.311667	2.16833	1.97833	-0.111667	-0.201667	0.048333	0.028333	0.178333	0.178333	-0.461667	-0.461667
KCNN1	potassium intermediate/small conductance calcium-activated channel, subfamily N, member 1 (KCNN1), mRNA.	0.115	-0.375	0.185	0.215	0.065	-0.055	0.045	-0.085	0.215	0.375	0.085	0.195	0.185	0.055	0.365	0.525	-0.595	-0.405	-0.725	-0.645	2.165	2.785	1.015	0.515	-0.905	-0.975	-0.905	-1.395	-1.305	-0.735
RRAGD	Ras-related GTP binding D (RRAGD), mRNA.	-0.715333	-0.685333	-1.11533	-1.23533	-0.665333	-0.745333	0.244667	0.354667	1.14467	1.12467	1.11467	1.41467	1.36467	1.04467	1.23467	1.28467	1.43467	1.02467	0.454667	0.264667	2.16467	2.31467	0.374667	0.354667	-2.90533	-2.85533	-2.67533	-2.82533	-1.26533	-1.02533
PRKAA2	protein kinase, AMP-activated, alpha 2 catalytic subunit (PRKAA2), mRNA.	-0.197333	-0.427333	-0.687333	-0.687333	-0.107333	-0.247333	0.452667	0.432667	-0.687333	-0.537333	-0.907333	-0.637333	-0.597333	-0.917333	-0.137333	0.182667	1.33267	1.12267	0.632667	0.452667	2.15267	1.74267	0.262667	0.312667	-0.157333	-0.247333	0.242667	0.282667	-1.43733	-0.987333
ABCC9	ATP-binding cassette, sub-family C (CFTR/MRP), member 9 (ABCC9), transcript variant SUR2B, mRNA.	0.88	1	0.46	0.22	0.81	1.1	-0.66	-0.52	-0.79	-0.78	-0.74	-0.81	-0.73	-0.71	-0.75	-0.77	-0.06	-0.33	-0.46	-0.59	2.14	2.13	0.14	-0.08	-0.66	-0.67	0.25	0.05	0.46	0.47
RNF165	Homo sapiens ring finger protein 165 (RNF165), transcript variant 2, mRNA.	-0.022667	0.207333	-0.502667	-0.292667	0.087333	0.227333	-0.232667	-0.122667	0.757333	0.887333	0.567333	0.387333	0.567333	0.297333	1.08733	0.737333	-0.512667	-0.632667	-0.592667	-1.11267	2.11733	2.17733	0.477333	0.457333	-1.26267	-1.27267	-1.14267	-1.23267	-1.41267	-0.692667
LPCAT4	lysophosphatidylcholine acyltransferase 4 (LPCAT4), mRNA.	-0.194	-0.244	-0.444	-0.564	-0.174	-0.174	-0.454	-0.484	-0.034	-0.044	0.296	0.046	-0.394	-0.684	0.356	0.376	0.056	-0.074	-0.004	-0.884	2.106	2.236	1.676	1.086	-0.554	-1.064	-0.674	-1.094	0.236	-0.234
SOBP	sine oculis binding protein homolog (Drosophila) (SOBP), mRNA.	-0.615667	-0.445667	-0.635667	-0.505667	0.094333	0.234333	-0.015667	-0.245667	0.454333	0.484333	0.404333	-0.115667	0.264333	0.304333	0.514333	0.494333	0.984333	0.484333	0.154333	0.064333	2.07433	2.65433	0.764333	0.834333	-1.98567	-2.10567	-1.83567	-1.64567	-1.55567	0.444333
LMO3	LIM domain only 3 (rhombotin-like 2) (LMO3), transcript variant 2, mRNA.	-1.40333	-1.42333	-1.06333	-1.02333	-1.30333	-1.48333	0.926667	0.466667	1.52667	1.45667	1.22667	1.09667	0.606667	0.676667	1.89667	2.00667	3.45667	3.19667	1.56667	1.34667	2.01667	2.22667	-0.033333	-0.063333	-3.39333	-3.30333	-2.50333	-2.24333	-3.51333	-2.94333
CELF2	CUGBP, Elav-like family member 2 (CELF2), transcript variant 1, mRNA.	-0.296667	-0.226667	-0.136667	-0.386667	-0.346667	-0.186667	-0.476667	-0.676667	-0.046667	0.063333	-0.116667	-0.206667	0.513333	0.243333	-0.516667	-0.386667	1.27333	1.05333	-0.226667	-0.446667	1.99333	2.15333	0.003333	-0.166667	-0.766667	-0.466667	-0.446667	-0.176667	-0.446667	-0.146667
IRX4	iroquois homeobox 4 (IRX4), mRNA.	0.251333	0.181333	0.161333	0.311333	-0.078667	0.501333	0.001333	-0.158667	0.511333	0.311333	0.481333	0.431333	0.751333	0.581333	0.691333	0.401333	-1.12867	-1.10867	-0.618667	-0.498667	1.98133	3.07133	0.961333	0.551333	-1.07867	-0.928667	-1.60867	-1.65867	-1.74867	-1.51867
MBNL1	muscleblind-like splicing regulator 1 (MBNL1), transcript variant 1, mRNA.	-1.65567	-1.80567	-1.53567	-1.70567	-1.68567	-1.58567	0.444333	0.324333	1.15433	1.18433	1.07433	0.994333	1.14433	1.26433	0.894333	1.00433	-0.595667	-0.375667	-1.25567	-1.40567	1.97433	1.83433	0.734333	0.764333	-0.815667	-0.965667	-1.24567	-1.21567	1.31433	1.74433
GPR158	G protein-coupled receptor 158 (GPR158), mRNA.	-0.228333	-0.048333	-0.088333	-0.018333	-0.048333	-0.208333	0.051667	-0.108333	0.301667	0.121667	0.571667	0.481667	0.001667	0.171667	-0.038333	-0.048333	-0.598333	-0.378333	-0.678333	-0.308333	1.95167	1.85167	0.041667	0.181667	-0.448333	-0.748333	-0.678333	-0.638333	-0.198333	-0.218333
PRKCH	protein kinase C, eta (PRKCH), mRNA.	-0.780333	-0.900333	-1.07033	-1.11033	-0.680333	-0.810333	-0.220333	-0.230333	0.179667	0.159667	0.109667	0.359667	0.119667	-0.110333	0.829667	0.879667	0.639667	0.849667	0.829667	0.639667	1.94967	1.59967	1.42967	1.35967	-0.980333	-1.39033	-1.04033	-1.08033	-0.940333	-0.590333
DAAM2	Homo sapiens dishevelled associated activator of morphogenesis 2 (DAAM2), transcript variant 1, mRNA.	-0.378667	-0.088667	-0.768667	-0.688667	-0.608667	-0.388667	-0.278667	-0.518667	-0.028667	-0.018667	-0.088667	-0.308667	0.011333	0.171333	-0.188667	-0.228667	0.051333	-0.078667	-0.288667	-0.008667	1.93133	1.35133	0.491333	0.881333	-0.788667	-0.698667	-0.498667	-0.798667	1.36133	1.49133
FSD1L	fibronectin type III and SPRY domain containing 1-like (FSD1L), transcript variant 2, mRNA.	-0.499333	-0.109333	0.150667	-0.319333	0.160667	-0.119333	0.100667	0.290667	-0.239333	-0.409333	-0.169333	-0.229333	0.000667	-0.309333	-0.099333	-0.219333	-0.199333	-0.139333	-0.489333	-0.369333	1.93067	1.71067	0.120667	-0.059333	0.160667	0.200667	-0.539333	0.160667	-0.259333	-0.209333
NPPA	natriuretic peptide A (NPPA), mRNA.	-0.302667	-0.302667	-0.262667	-0.302667	-0.262667	-0.232667	-0.302667	-0.302667	-0.302667	-0.302667	-0.302667	-0.302667	-0.302667	-0.302667	-0.302667	-0.302667	0.067333	0.327333	0.677333	0.797333	1.89733	1.19733	0.407333	0.477333	-0.252667	-0.252667	-0.302667	-0.252667	-0.172667	0.077333
TCTEX1D1	Tctex1 domain containing 1 (TCTEX1D1), mRNA.	-0.257	-0.247	0.263	0.103	-0.517	-0.507	-0.197	-0.097	-0.507	-0.477	-0.487	-0.467	-0.547	-0.497	-0.447	-0.457	1.123	0.963	0.643	0.773	1.873	1.333	0.443	0.593	-0.237	-0.327	-0.437	-0.557	-0.477	-0.367
NGFR	nerve growth factor receptor (NGFR), mRNA.	0.182	0.472	-0.028	0.032	0.132	0.402	-0.218	-0.228	0.782	0.762	1.222	1.722	1.392	0.872	1.742	1.682	-1.488	-1.438	-1.598	-1.758	1.872	2.312	0.082	-0.428	-1.758	-1.648	-1.498	-1.758	-1.398	-0.418
TSPAN7	tetraspanin 7 (TSPAN7), mRNA.	1.30367	1.27367	1.37367	1.25367	1.49367	1.38367	1.31367	1.09367	-0.936333	-1.30633	-0.666333	-0.076333	-0.606333	-0.936333	-0.266333	-0.096333	0.273667	-0.106333	-1.00633	-1.21633	1.83367	1.89367	-0.416333	-0.546333	-1.52633	-1.76633	-1.32633	-1.37633	0.043667	-0.356333
HRASLS	HRAS-like suppressor (HRASLS), mRNA.	-0.666667	-0.756667	-0.786667	-0.676667	-0.506667	-0.636667	-0.706667	-0.726667	0.073333	-0.106667	0.053333	-0.016667	0.003333	0.343333	-0.076667	-0.026667	1.20333	0.943333	0.353333	-0.396667	1.83333	1.70333	-0.006667	0.053333	-0.166667	-0.096667	0.623333	0.293333	-1.07667	-0.046667
ADRB2	adrenoceptor beta 2, surface (ADRB2), mRNA.	0.635667	0.935667	0.015667	0.285667	0.225667	0.265667	0.155667	0.255667	-0.354333	-0.514333	-0.424333	-0.334333	-0.494333	-0.644333	-0.324333	-0.304333	0.085667	-0.054333	-0.114333	-0.244333	1.82567	1.73567	0.235667	0.095667	-0.634333	-0.434333	-0.484333	-0.434333	-0.494333	-0.464333
UBE2L6	ubiquitin-conjugating enzyme E2L 6 (UBE2L6), transcript variant 1, mRNA.	-0.125	0.015	0.195	0.415	-0.145	-0.155	-0.395	-0.535	0.525	0.485	0.735	0.775	0.435	0.355	0.575	0.645	1.315	0.865	-0.015	-0.305	1.825	1.855	0.175	0.335	-1.765	-1.525	-1.925	-1.675	-1.685	-1.275
C11orf41	chromosome 11 open reading frame 41 (C11orf41), mRNA.	-0.296333	-0.386333	-0.846333	-0.986333	-0.376333	0.033667	-0.016333	0.123667	0.043667	0.223667	-0.286333	-0.286333	0.003667	-0.106333	0.073667	0.293667	0.543667	0.163667	0.263667	0.143667	1.81367	1.95367	0.723667	0.483667	-0.776333	-0.596333	0.053667	-0.106333	-1.01633	-0.856333
PTCHD1	patched domain containing 1 (PTCHD1), mRNA.	0.061333	0.011333	-0.098667	-0.438667	-0.248667	-0.408667	0.581333	0.381333	0.721333	0.761333	0.661333	0.341333	0.541333	0.371333	0.881333	0.841333	1.48133	0.961333	-0.168667	-0.148667	1.80133	2.01133	-0.488667	-1.18867	-1.85867	-1.71867	-1.45867	-1.47867	-1.94867	-0.758667
KIAA1409	unc-79 homolog (C. elegans) (UNC79), mRNA.	0.299333	0.449333	0.679333	0.519333	0.219333	0.479333	-0.100667	-0.230667	0.289333	0.379333	0.279333	0.139333	0.069333	0.189333	0.319333	0.239333	0.219333	-0.530667	-0.780667	-0.760667	1.79933	1.58933	0.619333	0.399333	-1.53067	-1.35067	-1.28067	-1.04067	-0.570667	-1.00067
SGCB	sarcoglycan, beta (43kDa dystrophin-associated glycoprotein) (SGCB), mRNA.	0.073333	-0.016667	0.193333	-0.046667	0.293333	0.063333	0.143333	-0.136667	-0.046667	-0.096667	-0.166667	-0.356667	0.003333	0.063333	-0.236667	-0.246667	0.493333	0.593333	-0.086667	-0.126667	1.79333	1.10333	-0.656667	-0.296667	-0.396667	-0.186667	-0.266667	-0.216667	-0.786667	-0.446667
C10orf140	SKI/DACH domain containing 1 (SKIDA1), mRNA.	-0.208	-0.298	-0.318	-0.318	0.172	0.192	0.482	0.202	-0.178	0.022	0.312	0.152	-0.188	-0.288	0.262	0.352	0.572	0.452	0.202	0.062	1.792	2.152	0.912	0.852	-1.428	-1.248	-0.788	-0.948	-1.788	-1.148
CPNE4	copine IV (CPNE4), mRNA.	-0.772667	-0.902667	-0.842667	-0.502667	-0.682667	-0.862667	-0.632667	-0.932667	0.247333	0.107333	0.467333	0.127333	0.117333	0.117333	0.277333	0.487333	1.96733	1.35733	0.787333	0.327333	1.77733	2.07733	-0.342667	0.017333	-0.502667	-0.702667	-0.742667	-1.00267	-0.922667	0.087333
BMP7	bone morphogenetic protein 7 (BMP7), mRNA.	-0.069	0.011	0.081	0.181	-0.189	0.061	-0.689	-0.639	-0.159	-0.239	-0.189	-0.029	-0.149	-0.369	-0.009	0.031	1.631	1.061	0.841	0.661	1.751	2.061	0.091	-0.339	-0.019	0.021	0.601	0.301	-3.739	-2.559
STXBP6	syntaxin binding protein 6 (amisyn) (STXBP6), mRNA.	-0.724667	-0.694667	0.135333	0.235333	-0.844667	-0.844667	0.275333	-0.084667	-0.184667	-0.304667	0.105333	-0.284667	-0.224667	0.145333	0.225333	0.245333	-0.174667	-0.194667	-0.344667	-0.594667	1.74533	0.905333	0.325333	0.155333	-0.104667	0.035333	-0.494667	-0.584667	0.865333	1.28533
ATP6V1G2	Homo sapiens ATPase, H+ transporting, lysosomal 13kDa, V1 subunit G2 (ATP6V1G2), transcript variant 3, mRNA.	-0.279667	-0.219667	0.040333	-0.069667	0.060333	-0.409667	-0.289667	-0.319667	-0.029667	-0.159667	0.210333	0.320333	-0.189667	-0.389667	-0.179667	-0.079667	0.510333	0.470333	-0.069667	0.170333	1.73033	2.13033	0.460333	0.270333	-0.659667	-0.649667	-0.509667	-0.639667	-0.709667	-0.519667
WNT5B	wingless-type MMTV integration site family, member 5B (WNT5B), transcript variant 2, mRNA.	-0.496333	-0.096333	-0.646333	-0.376333	-0.526333	-0.156333	0.073667	0.393667	-0.676333	-0.486333	-0.556333	-0.456333	-0.246333	-0.186333	-0.266333	-0.006333	0.243667	-0.196333	1.29367	1.07367	1.72367	1.63367	1.19367	0.713667	-0.896333	-0.636333	-0.146333	-0.306333	-0.596333	-0.386333
SSBP2	Homo sapiens single-stranded DNA binding protein 2 (SSBP2), transcript variant 1, mRNA.	0.470333	0.410333	0.610333	0.470333	0.710333	0.520333	0.380333	0.150333	-0.419667	-0.269667	-0.019667	-0.069667	-0.779667	-0.859667	0.010333	0.140333	1.73033	1.43033	0.760333	0.510333	1.70033	1.79033	0.180333	0.390333	-2.00967	-1.91967	-1.54967	-1.60967	-1.82967	-1.02967
SLC27A6	solute carrier family 27 (fatty acid transporter), member 6 (SLC27A6), transcript variant 2, mRNA.	0.042333	0.002333	-0.547667	-0.477667	-0.287667	-0.287667	-0.437667	-0.507667	-0.257667	-0.207667	-0.217667	-0.387667	0.002333	-0.017667	0.152333	-0.187667	0.392333	0.732333	0.872333	0.882333	1.69233	1.46233	1.39233	1.16233	-0.967667	-0.447667	-0.627667	-0.337667	-1.72767	-0.857667
PRKAR2B	protein kinase, cAMP-dependent, regulatory, type II, beta (PRKAR2B), mRNA.	-0.697333	-0.897333	-0.657333	-0.807333	-0.757333	-0.987333	-0.207333	-0.157333	1.10267	1.06267	1.25267	1.15267	1.04267	1.14267	0.832667	0.832667	1.06267	0.992667	-0.357333	-0.357333	1.67267	1.61267	-1.11733	-1.73733	-1.38733	-1.65733	-1.68733	-1.00733	0.612667	0.102667
COL9A1	collagen, type IX, alpha 1 (COL9A1), transcript variant 1, mRNA.	0.255	0.005	-0.485	-0.655	0.385	0.715	-0.085	0.065	0.235	-0.055	-0.805	-0.535	0.155	-0.295	0.855	1.165	0.845	0.945	0.825	0.325	1.665	1.335	0.005	-0.465	-1.225	-1.245	-0.895	-0.685	-1.175	-1.175
XK	X-linked Kx blood group (McLeod syndrome) (XK), mRNA.	-0.859	-0.749	-0.989	-0.919	-0.869	-0.779	0.151	-0.129	0.531	0.491	0.281	0.191	0.401	0.811	0.411	0.351	0.951	0.651	-0.409	-0.809	1.651	1.881	-0.099	-0.319	-0.929	-0.809	-0.889	-0.369	0.531	0.641
KCNJ12	potassium inwardly-rectifying channel, subfamily J, member 12 (KCNJ12), mRNA.	-0.153667	-0.313667	-0.623667	-0.113667	-0.013667	-0.123667	-0.393667	-0.403667	-0.133667	-0.063667	-0.393667	-0.393667	-0.093667	-0.223667	0.006333	-0.043667	1.03633	0.786333	0.666333	0.656333	1.64633	2.09633	1.53633	1.17633	-1.09367	-0.863667	-0.763667	-1.04367	-1.34367	-1.01367
ATP8A2	ATPase, aminophospholipid transporter, class I, type 8A, member 2 (ATP8A2), mRNA.	0.044667	-0.245333	0.874667	0.534667	0.034667	0.034667	0.364667	-0.095333	0.454667	0.554667	-0.165333	-0.005333	0.664667	0.644667	0.504667	0.434667	-0.165333	-0.345333	-0.755333	-0.475333	1.63467	1.79467	-0.515333	-0.505333	-0.815333	-0.775333	-0.555333	-0.935333	-1.26533	-0.955333
POLR3GL	polymerase (RNA) III (DNA directed) polypeptide G (32kD)-like (POLR3GL), mRNA.	0.918667	0.878667	1.13867	0.758667	0.718667	1.05867	0.238667	-0.101333	-0.891333	-0.991333	-0.491333	-0.471333	-1.07133	-1.14133	-0.771333	-0.071333	0.938667	0.708667	0.358667	0.208667	1.62867	1.14867	0.138667	0.478667	-1.25133	-1.04133	-1.26133	-0.971333	-0.841333	0.048667
KLHL14	kelch-like 14 (Drosophila) (KLHL14), mRNA.	-0.601333	-0.501333	-0.561333	-0.531333	-0.081333	-0.521333	-0.241333	-0.161333	0.338667	0.258667	0.618667	0.528667	0.098667	0.118667	-0.051333	-0.041333	0.688667	0.298667	0.248667	-0.131333	1.61867	2.20867	-0.791333	-1.13133	0.618667	0.798667	0.198667	0.308667	-1.62133	-1.98133
C5orf53	IgA-inducing protein homolog (Bos taurus) (IGIP), mRNA.	0.400333	0.150333	-0.329667	-0.549667	0.480333	0.500333	-0.329667	-0.329667	-0.219667	-0.119667	-0.969667	-1.08967	-0.519667	-0.419667	-0.829667	-0.539667	0.180333	0.070333	0.100333	0.060333	1.59033	1.45033	0.570333	0.780333	0.070333	-0.129667	-0.349667	-0.209667	0.120333	0.410333
C20orf203	chromosome 20 open reading frame 203 (C20orf203), mRNA.	1.09667	1.44667	0.596667	0.516667	1.28667	1.26667	-0.213333	-0.053333	-0.683333	-0.703333	-0.703333	-0.743333	-0.763333	-0.813333	-0.093333	-0.233333	-0.763333	-0.723333	-0.633333	-0.873333	1.58667	1.79667	1.20667	1.20667	-0.823333	-0.823333	-0.803333	-0.823333	-0.343333	-0.393333
ALDH4A1	Homo sapiens aldehyde dehydrogenase 4 family, member A1 (ALDH4A1), transcript variant 3, mRNA.	-0.295333	0.004667	-0.605333	-0.185333	-0.315333	0.114667	-0.335333	-0.395333	0.184667	0.104667	-0.355333	0.044667	0.254667	0.074667	0.444667	0.494667	1.09467	0.714667	0.924667	0.744667	1.56467	1.77467	1.29467	0.704667	-1.57533	-1.25533	-0.865333	-0.655333	-2.14533	-1.55533
RASGRP2	RAS guanyl releasing protein 2 (calcium and DAG-regulated) (RASGRP2), transcript variant 3, mRNA.	-0.455667	-0.515667	-0.385667	-0.415667	-0.685667	-0.485667	-0.565667	-0.545667	0.404333	0.144333	0.794333	0.964333	0.234333	-0.015667	0.764333	1.08433	0.394333	0.054333	-0.985667	-1.25567	1.56433	2.56433	0.394333	-0.185667	-0.885667	-0.675667	-1.03567	-1.01567	0.364333	0.384333
RALYL	RALY RNA binding protein-like (RALYL), transcript variant 1, mRNA.	-0.627667	-0.777667	-0.467667	-0.357667	-0.717667	-0.617667	0.042333	0.352333	-0.577667	-0.217667	-0.207667	-0.397667	-0.497667	-0.667667	-0.037667	0.052333	1.15233	0.642333	-0.227667	-0.037667	1.54233	1.63233	0.482333	0.482333	-0.427667	-0.697667	-0.107667	-0.157667	1.57233	-0.127667
ZC3H6	zinc finger CCCH-type containing 6 (ZC3H6), mRNA.	0.559333	0.629333	0.689333	0.469333	0.719333	0.599333	0.219333	0.279333	-0.370667	-0.200667	0.219333	-0.010667	-1.18067	-1.75067	0.139333	0.409333	-0.130667	-0.180667	-0.150667	-0.230667	1.52933	1.45933	0.749333	0.819333	-1.08067	-1.10067	-0.910667	-1.10067	-0.360667	-0.730667
C13orf31	laccase (multicopper oxidoreductase) domain containing 1 (LACC1), transcript variant 1, mRNA.	-0.062667	-0.302667	0.067333	0.027333	0.067333	0.097333	-0.102667	-0.032667	-0.082667	-0.382667	0.157333	-0.072667	-0.242667	-0.262667	-0.092667	0.267333	0.867333	0.837333	-0.152667	-0.702667	1.51733	1.15733	0.137333	0.487333	-0.662667	-0.882667	-0.772667	-0.532667	-0.092667	-0.252667
ADRA2B	adrenoceptor alpha 2B (ADRA2B), mRNA.	-0.461333	-0.351333	-0.681333	-0.331333	-0.181333	-0.331333	-0.191333	-0.231333	-0.011333	-0.151333	-0.351333	-0.461333	-0.321333	-0.331333	0.258667	0.248667	1.09867	0.968667	-0.181333	0.068667	1.50867	1.99867	0.378667	0.208667	-0.591333	-0.551333	0.118667	-0.091333	-0.221333	-0.831333
RADIL	Ras association and DIL domains (RADIL), mRNA.	0.157667	0.237667	0.047667	0.377667	-0.172333	0.017667	0.027667	0.047667	-0.022333	-0.272333	-0.022333	-0.022333	-0.202333	-0.382333	0.267667	0.037667	0.307667	0.177667	0.417667	0.197667	1.50767	2.44767	1.79767	1.05767	-1.42233	-1.04233	-1.14233	-1.45233	-1.97233	-1.00233
ANO5	Homo sapiens anoctamin 5 (ANO5), transcript variant 2, mRNA.	0.099	-0.181	0.319	0.109	0.089	-0.101	-0.121	-0.241	0.219	0.339	0.039	-0.041	0.049	0.069	0.179	0.559	0.519	0.359	0.319	0.299	1.489	1.459	-0.471	-0.241	-0.451	-0.551	-0.451	-0.331	-1.481	-1.851
BHLHE40	basic helix-loop-helix family, member e40 (BHLHE40), mRNA.	0.557333	0.707333	0.457333	0.487333	1.00733	0.737333	0.337333	0.297333	-0.512667	-0.522667	0.337333	1.00733	-0.042667	-0.542667	-0.412667	-0.182667	-1.92267	-1.76267	-1.28267	-1.51267	1.48733	0.737333	1.82733	1.18733	-1.36267	-1.40267	-0.662667	-0.882667	0.747333	1.08733
ADSSL1	adenylosuccinate synthase like 1 (ADSSL1), transcript variant 2, mRNA.	0.414	0.574	0.654	-0.006	0.724	0.704	-0.246	-0.356	-0.736	-0.636	-0.966	-1.196	-1.186	-1.086	-0.186	-0.016	0.474	0.974	0.544	-0.006	1.474	1.734	0.804	0.684	-0.726	-0.286	-0.566	0.004	-1.106	-0.456
LRRC17	leucine rich repeat containing 17 (LRRC17), transcript variant 1, mRNA.	-0.560667	-0.220667	-0.660667	-0.540667	-0.500667	-0.730667	0.149333	-0.380667	0.579333	0.309333	0.539333	0.649333	0.579333	0.979333	0.369333	0.439333	0.149333	-0.170667	-0.240667	-0.400667	1.46933	1.32933	-0.380667	-0.320667	-0.670667	-0.750667	-0.400667	-0.560667	-0.470667	0.419333
FUT5	fucosyltransferase 5 (alpha (1,3) fucosyltransferase) (FUT5), mRNA.	-0.081	-0.101	-0.201	-0.231	0.059	0.109	-0.291	-0.251	-0.271	-0.291	-0.281	-0.301	-0.311	-0.311	-0.281	-0.191	0.079	0.079	-0.241	-0.311	1.469	1.369	1.179	0.859	-0.291	-0.281	-0.311	-0.311	0.149	-0.211
TOX	thymocyte selection-associated high mobility group box (TOX), mRNA.	0.009333	0.149333	-0.050667	0.059333	0.019333	0.259333	-0.220667	-0.210667	0.239333	0.429333	0.229333	0.049333	0.289333	0.399333	0.119333	-0.030667	0.639333	0.039333	-0.470667	-0.330667	1.45933	1.30933	0.729333	0.849333	-1.43067	-1.37067	-0.880667	-0.720667	-1.39067	-0.170667
NLGN1	neuroligin 1 (NLGN1), mRNA.	0.301	0.171	0.311	-0.079	0.241	0.141	0.981	0.871	0.501	0.401	0.691	0.641	0.261	0.251	0.711	0.801	0.071	-0.069	-0.629	-0.599	1.431	1.141	-0.999	-1.049	-0.239	-0.469	-1.179	-1.009	-1.819	-1.779
ADCY1	adenylate cyclase 1 (brain) (ADCY1), mRNA.	-0.349	-0.299	-0.949	-0.779	-0.199	-0.129	0.431	0.401	0.951	0.911	0.201	0.371	1.141	0.841	1.171	1.071	0.671	0.221	-0.049	-0.379	1.431	1.571	0.261	-0.089	-1.409	-1.489	-1.169	-1.179	-1.099	-2.079
FEZ1	fasciculation and elongation protein zeta 1 (zygin I) (FEZ1), transcript variant 2, mRNA.	-0.319667	-0.459667	-0.289667	-0.109667	-0.399667	-0.109667	-0.259667	-0.199667	1.05033	0.940333	0.450333	0.480333	1.18033	1.26033	1.35033	1.09033	-0.479667	-0.229667	0.230333	0.540333	1.43033	1.61033	0.430333	0.400333	-1.90967	-2.00967	-1.61967	-1.52967	-2.01967	-0.499667
CHN1	Homo sapiens chimerin (chimaerin) 1 (CHN1), transcript variant 3, mRNA.	-0.504333	-0.684333	-0.384333	-0.724333	-0.824333	-0.634333	0.135667	0.025667	0.835667	0.715667	0.935667	0.975667	0.725667	0.835667	0.385667	0.355667	0.725667	0.595667	-0.054333	-0.684333	1.42567	1.73567	-0.224333	-0.034333	-0.564333	-0.984333	-0.584333	-0.514333	-1.89433	-1.11433
OGDHL	Homo sapiens oxoglutarate dehydrogenase-like (OGDHL), nuclear gene encoding mitochondrial protein, transcript variant 2, mRNA.	0.348	0.308	-0.092	0.158	0.018	0.168	0.608	0.658	0.228	0.078	-0.102	-0.102	0.008	-0.102	0.318	0.288	0.278	0.098	0.058	-0.192	1.418	1.328	1.578	1.198	-0.982	-1.512	-1.092	-1.502	-2.112	-1.352
MOXD1	monooxygenase, DBH-like 1 (MOXD1), transcript variant 2, mRNA.	-0.427	-0.237	-0.537	-0.837	-0.187	-0.047	0.483	-0.307	-0.547	-0.857	-0.717	-0.807	-0.517	-0.717	0.293	0.483	-0.097	0.143	-0.157	-0.197	1.413	0.483	1.203	1.233	-0.387	-0.117	0.943	0.663	-0.467	0.823
MYH11	myosin, heavy chain 11, smooth muscle (MYH11), transcript variant SM2B, mRNA.	-0.465333	-0.415333	-0.465333	-0.105333	-0.385333	-0.345333	-0.255333	-0.285333	-0.025333	-0.225333	-0.395333	-0.125333	0.014667	-0.105333	-0.175333	-0.055333	-0.035333	0.224667	-0.035333	0.014667	1.39467	0.464667	0.144667	0.154667	-0.195333	-0.025333	0.444667	0.174667	0.724667	0.364667
CACNA1A	calcium channel, voltage-dependent, P/Q type, alpha 1A subunit (CACNA1A), transcript variant 1, mRNA.	0.539	0.779	0.169	0.069	1.009	0.769	0.429	0.379	0.419	0.399	0.669	0.309	0.699	0.309	0.539	0.549	-0.141	-0.501	-0.541	-0.851	1.389	2.339	0.199	-0.221	-1.651	-1.591	-1.461	-1.451	-2.161	-1.391
ADAMTS3	ADAM metallopeptidase with thrombospondin type 1 motif, 3 (ADAMTS3), mRNA.	0.676	0.476	0.196	0.226	0.746	0.896	-0.324	-0.574	0.006	0.146	-0.094	-0.134	-0.294	-0.254	-0.364	-0.214	1.366	1.256	0.806	0.456	1.356	1.026	0.256	0.086	-1.514	-1.494	-0.874	-1.094	-1.304	-1.444
UNC5CL	unc-5 homolog C (C. elegans)-like (UNC5CL), mRNA.	0.290333	0.170333	-0.109667	-0.079667	-0.009667	0.120333	-0.379667	-0.309667	-0.599667	-0.289667	-0.129667	-0.509667	-1.09967	-1.18967	-0.349667	-0.419667	-0.109667	-0.269667	-0.349667	-0.459667	1.33033	1.49033	0.850333	0.830333	0.500333	0.360333	0.290333	-0.219667	0.400333	0.250333
GAS2	Homo sapiens growth arrest-specific 2 (GAS2), transcript variant 3, mRNA.	0.014667	-0.175333	-0.375333	-0.085333	-0.415333	-0.275333	0.284667	0.204667	-0.035333	-0.065333	-0.005333	-0.285333	-0.415333	-0.455333	-0.405333	-0.095333	-0.095333	0.074667	0.264667	0.154667	1.32467	1.09467	-0.145333	-0.205333	-0.145333	-0.005333	-0.075333	0.354667	0.134667	-0.145333
FUT3	fucosyltransferase 3 (galactoside 3(4)-L-fucosyltransferase, Lewis blood group) (FUT3), transcript variant 1, mRNA.	-0.189333	-0.129333	-0.239333	-0.039333	-0.149333	-0.189333	-0.289333	-0.209333	-0.299333	-0.279333	-0.269333	-0.289333	-0.299333	-0.299333	-0.299333	-0.259333	-0.299333	-0.239333	-0.289333	-0.059333	1.31067	1.91067	0.970667	0.840667	-0.279333	-0.269333	-0.299333	-0.299333	0.900667	-0.169333
PCYOX1L	prenylcysteine oxidase 1 like (PCYOX1L), mRNA.	0.129333	0.239333	-0.320667	-0.260667	-0.110667	-0.040667	-0.250667	0.149333	-0.480667	-0.230667	-0.640667	-0.500667	-0.390667	-0.450667	0.369333	0.609333	0.769333	0.479333	0.029333	-0.170667	1.30933	1.36933	0.679333	0.489333	-0.540667	-0.720667	-0.080667	-0.170667	-1.09067	-0.170667
ANKRD37	ankyrin repeat domain 37 (ANKRD37), mRNA.	-0.272333	-0.512333	-0.032333	0.097667	-0.362333	-0.022333	-0.692333	-0.772333	-0.302333	-0.092333	0.777667	1.88767	0.107667	-0.272333	-0.192333	0.037667	-0.302333	-0.502333	-0.312333	-0.212333	1.30767	0.367667	1.46767	0.967667	-0.072333	-0.092333	-0.542333	-0.542333	-0.732333	-0.182333
SRCIN1	SRC kinase signaling inhibitor 1 (SRCIN1), mRNA.	-0.122667	0.207333	-0.442667	-0.362667	-0.282667	0.017333	0.497333	0.297333	0.117333	0.127333	-0.222667	-0.142667	0.477333	0.117333	0.437333	0.267333	-0.612667	-0.852667	-0.402667	-0.572667	1.30733	1.94733	1.84733	0.837333	-0.842667	-0.762667	-0.342667	-0.852667	-1.11267	-0.572667
VLDLR	very low density lipoprotein receptor (VLDLR), transcript variant 2, mRNA.	-0.318333	-0.108333	0.111667	-0.148333	-0.098333	-0.198333	-0.228333	-0.408333	-0.948333	-0.858333	0.421667	0.561667	-0.088333	-0.538333	-0.828333	-0.368333	1.82167	1.30167	1.44167	1.38167	1.30167	0.981667	0.981667	0.671667	-2.06833	-1.70833	-0.278333	-0.568333	-0.068333	-1.14833
DIXDC1	DIX domain containing 1 (DIXDC1), transcript variant 1, mRNA.	-0.909333	-0.959333	-0.529333	-0.859333	-0.609333	-0.809333	-0.459333	-0.709333	0.010667	-0.049333	0.180667	-0.049333	-0.169333	-0.179333	-0.139333	-0.159333	2.25067	1.73067	0.510667	0.120667	1.29067	1.41067	-0.309333	-0.219333	-0.279333	-0.199333	0.320667	0.200667	-0.109333	-0.319333
SLIT1	slit homolog 1 (Drosophila) (SLIT1), mRNA.	-0.061333	-0.371333	-0.361333	0.148667	0.148667	0.118667	-0.201333	0.048667	-0.201333	0.028667	0.218667	-0.191333	-0.281333	-0.321333	0.078667	0.308667	-0.291333	0.058667	0.008667	-0.081333	1.28867	1.35867	0.778667	0.408667	-0.411333	-0.701333	-0.181333	-0.361333	-0.801333	-0.181333
MAN1C1	mannosidase, alpha, class 1C, member 1 (MAN1C1), mRNA.	-0.08	-0.18	-0.28	-0.15	-0.05	0.22	0.55	0.1	0.65	0.55	0.29	0.14	0.7	0.95	0.77	0.37	-1.17	-0.99	-0.19	-0.08	1.26	1.68	0.79	0.47	-1.32	-1.65	-1.61	-1.48	0.31	-0.57
ADORA1	adenosine A1 receptor (ADORA1), transcript variant 1, mRNA.	-0.223	-0.643	-0.693	-0.733	-0.233	-0.473	-0.233	-0.153	-0.033	-0.133	-0.483	0.057	0.157	0.127	-0.133	0.007	-0.153	-0.063	0.957	1.037	1.247	1.227	0.787	0.687	-0.893	-0.943	-0.643	-0.543	0.257	0.857
PHACTR1	Homo sapiens phosphatase and actin regulator 1 (PHACTR1), transcript variant 2, mRNA.	0.416	0.696	0.066	0.046	0.466	0.676	0.376	0.546	0.146	0.156	-0.134	0.216	0.256	0.006	0.476	0.396	-0.374	-0.594	-0.604	-1.014	1.246	1.226	0.396	-0.074	-1.044	-0.974	-0.764	-0.774	-0.574	-0.884
EXTL1	exostoses (multiple)-like 1 (EXTL1), mRNA.	0.301667	0.141667	0.221667	0.431667	-0.008333	0.171667	-0.218333	-0.168333	-0.618333	-0.618333	-0.418333	-0.628333	-0.688333	-0.868333	-0.488333	-0.528333	0.721667	0.521667	0.311667	0.021667	1.22167	1.77167	0.551667	0.321667	0.021667	-0.468333	-0.118333	-0.178333	-0.488333	-0.228333
CXCL12	chemokine (C-X-C motif) ligand 12 (CXCL12), transcript variant 2, mRNA.	0.781667	0.751667	0.211667	0.421667	0.631667	0.431667	0.611667	0.891667	0.601667	0.531667	0.631667	0.301667	0.411667	0.451667	0.631667	0.711667	-0.988333	-0.668333	-1.10833	-1.17833	1.21167	1.39167	0.551667	0.551667	-2.72833	-2.72833	-2.76833	-2.65833	0.891667	1.22167
OXCT1	3-oxoacid CoA transferase 1 (OXCT1), nuclear gene encoding mitochondrial protein, mRNA.	0.009	-0.171	-0.141	-0.491	-0.141	-0.031	0.559	0.589	0.479	0.309	0.059	-0.131	0.359	0.529	0.269	0.409	0.599	0.599	0.399	0.199	1.209	0.519	-0.951	-1.301	-0.311	-0.191	-0.091	0.099	-1.821	-1.421
WNT5A	Homo sapiens wingless-type MMTV integration site family, member 5A (WNT5A), transcript variant 2, mRNA.	0.467	0.587	-0.553	-0.513	1.017	1.187	-0.083	-0.063	-0.193	-0.053	-0.493	-0.933	-0.073	-0.013	0.007	0.037	2.057	1.607	0.447	0.177	1.207	1.287	0.797	0.857	-2.203	-2.193	-2.523	-2.453	0.017	0.587
GTF2A1L	Homo sapiens general transcription factor IIA, 1-like (GTF2A1L), transcript variant 2, mRNA.	0.156667	0.166667	0.336667	0.316667	0.256667	0.156667	0.296667	0.066667	-0.513333	-0.473333	-0.303333	-0.353333	-0.793333	-0.853333	-0.123333	-0.303333	0.146667	-0.073333	-0.043333	-0.413333	1.20667	0.776667	0.426667	0.576667	-0.703333	-0.343333	-0.563333	-0.393333	0.986667	0.376667
MLF1	Homo sapiens myeloid leukemia factor 1 (MLF1), transcript variant 3, mRNA.	0.648	0.458	1.108	0.908	0.778	0.658	0.108	0.108	0.158	0.268	0.628	0.628	-0.002	0.108	0.258	0.518	0.758	0.478	0.218	0.068	1.198	0.948	-0.922	-0.742	-0.912	-0.902	-1.102	-0.782	-3.312	-2.332
PACSIN1	Homo sapiens protein kinase C and casein kinase substrate in neurons 1 (PACSIN1), transcript variant 2, mRNA.	0.056333	-0.233667	-0.263667	0.086333	-0.463667	-0.283667	0.056333	0.176333	0.086333	0.086333	-0.093667	-0.203667	-0.193667	-0.623667	0.076333	0.116333	0.296333	0.306333	0.436333	-0.283667	1.19633	1.82633	1.00633	0.686333	-1.09367	-0.803667	-0.093667	-0.203667	-0.593667	-1.06367
ACCN3	acid-sensing (proton-gated) ion channel 3 (ASIC3), transcript variant 1, mRNA.	-0.053667	-0.173667	-0.403667	-0.423667	-0.143667	-0.063667	-0.203667	-0.093667	-0.333667	-0.293667	-0.343667	-0.313667	-0.593667	-0.593667	-0.313667	-0.343667	-0.103667	-0.083667	-0.203667	0.026333	1.19633	1.51633	1.61633	1.00633	-0.073667	-0.433667	-0.253667	-0.453667	0.416333	0.516333
ERC2	ELKS/RAB6-interacting/CAST family member 2 (ERC2), mRNA.	0.165	-0.045	0.095	-0.105	0.165	-0.035	0.565	0.465	0.375	0.495	0.495	0.075	0.225	0.305	0.465	0.425	-0.595	-0.415	-0.575	-0.625	1.195	0.815	-0.165	-0.525	0.065	0.105	-0.445	-0.285	-1.325	-1.355
SHANK1	SH3 and multiple ankyrin repeat domains 1 (SHANK1), mRNA.	0.020667	-0.269333	-0.439333	-0.509333	-0.209333	0.060667	-0.289333	-0.309333	-0.029333	-0.229333	-0.299333	-0.329333	-0.229333	-0.409333	-0.129333	-0.149333	-0.169333	-0.179333	0.200667	-0.169333	1.18067	2.26067	1.87067	1.44067	-0.699333	-0.669333	-0.679333	-0.669333	-0.129333	0.160667
C20orf166	chromosome 20 open reading frame 166 (C20orf166), mRNA.	-0.350667	-0.350667	-0.350667	-0.350667	-0.310667	-0.350667	-0.350667	-0.350667	-0.350667	-0.330667	-0.320667	-0.350667	-0.340667	-0.350667	-0.350667	-0.350667	1.20933	1.24933	0.149333	-0.110667	1.17933	2.15933	0.949333	0.379333	-0.350667	-0.320667	-0.350667	-0.350667	-0.280667	-0.000667
LINGO1	leucine rich repeat and Ig domain containing 1 (LINGO1), mRNA.	0.348	0.328	0.238	0.178	0.138	0.388	-0.142	-0.572	1.088	0.918	0.398	0.538	1.178	0.868	1.168	0.938	-0.982	-0.792	-0.732	-1.022	1.178	2.008	0.548	-0.022	-1.612	-1.362	-1.052	-1.282	-1.842	-1.032
GEM	GTP binding protein overexpressed in skeletal muscle (GEM), transcript variant 1, mRNA.	-0.262333	-0.002333	-0.172333	-0.162333	-0.102333	-0.112333	0.347667	0.157667	0.237667	0.227667	0.297667	0.837667	0.097667	-0.012333	0.257667	0.387667	-0.192333	-0.192333	-0.262333	-0.612333	1.15767	0.637667	-0.342333	0.127667	-1.01233	-1.12233	-1.15233	-1.11233	1.64767	0.407667
PAIP2B	poly(A) binding protein interacting protein 2B (PAIP2B), mRNA.	-0.108333	0.031667	0.291667	0.181667	0.091667	0.041667	-0.068333	-0.018333	0.181667	0.171667	0.591667	0.581667	-0.078333	-0.488333	0.211667	0.221667	0.101667	0.171667	-0.158333	0.031667	1.15167	0.671667	-0.418333	-0.338333	0.361667	0.181667	0.061667	0.211667	-2.16833	-1.69833
KCNJ11	potassium inwardly-rectifying channel, subfamily J, member 11 (KCNJ11), transcript variant 1, mRNA.	-0.517667	-0.117667	-0.337667	-0.487667	-0.157667	0.052333	0.332333	-0.087667	0.482333	0.372333	0.332333	0.372333	0.412333	0.252333	0.952333	0.662333	-0.267667	-0.527667	-0.387667	-0.637667	1.14233	1.69233	0.112333	-0.037667	-0.697667	-0.627667	-0.297667	-0.577667	-0.747667	-0.657667
2015-03-11	membrane-associated ring finger (C3HC4) 11 (MARCH11), mRNA.	0.939333	0.759333	1.33933	1.24933	0.869333	1.14933	-0.100667	0.179333	-0.810667	-0.700667	-0.390667	-0.650667	-0.850667	-0.810667	-0.670667	-0.770667	0.909333	0.499333	-0.020667	-0.310667	1.13933	1.46933	-0.490667	-0.690667	-0.620667	-0.550667	-0.500667	-0.350667	-0.740667	-0.470667
ITPRIP	inositol 1,4,5-trisphosphate receptor interacting protein (ITPRIP), mRNA.	-0.175	0.245	-0.395	-0.345	-0.135	0.015	0.155	0.175	0.275	0.415	0.025	-0.045	0.575	0.535	0.395	0.395	0.245	0.075	0.285	0.185	1.125	1.405	0.835	0.645	-1.685	-1.535	-0.855	-1.355	-0.715	-0.765
AG2	Homo sapiens chromosome 11 open reading frame 96 (C11orf96), mRNA.	-0.416	-0.366	-0.436	-0.316	-0.386	-0.386	-0.336	-0.336	-0.416	-0.416	-0.166	-0.306	-0.366	-0.376	-0.396	-0.306	1.144	0.814	0.164	0.324	1.124	1.464	0.744	0.204	-0.456	-0.326	-0.386	-0.206	0.494	0.624
EGF	Homo sapiens epidermal growth factor (EGF), transcript variant 2, mRNA.	0.958	0.968	0.518	0.058	1.098	1.328	0.908	0.848	-0.922	-0.982	-0.342	-0.272	-0.432	-0.492	-0.742	-0.612	-0.662	-0.782	-0.802	-0.582	1.118	0.848	-0.322	-0.752	-0.812	-1.062	-0.322	-0.692	2.318	0.618
LRRC4B	leucine rich repeat containing 4B (LRRC4B), mRNA.	-0.334333	-0.094333	-0.794333	-0.874333	-0.524333	-0.054333	-0.464333	-0.544333	-0.454333	-0.394333	-0.704333	-0.554333	-0.254333	-0.324333	0.265667	0.295667	0.125667	-0.084333	0.075667	-0.104333	1.11567	1.92567	1.37567	1.09567	-0.834333	-0.614333	-0.674333	-0.384333	1.63567	1.15567
CNPY1	canopy 1 homolog (zebrafish) (CNPY1), mRNA.	0.278333	0.528333	0.218333	0.128333	0.588333	0.518333	0.488333	0.308333	0.308333	0.078333	-0.441667	-0.411667	-0.131667	-0.131667	0.148333	0.098333	-0.221667	-0.411667	-0.391667	-0.211667	1.08833	1.25833	-0.091667	0.348333	-0.691667	-0.571667	-0.721667	-0.741667	-0.541667	-0.671667
IFI27L2	interferon, alpha-inducible protein 27-like 2 (IFI27L2), mRNA.	0.499667	0.219667	0.839667	0.769667	0.709667	0.949667	-0.400333	-0.410333	-1.09033	-1.17033	-0.370333	-0.070333	-1.10033	-0.890333	-0.420333	-0.370333	1.21967	0.959667	0.619667	0.319667	1.07967	0.679667	-0.030333	-0.210333	-0.270333	-0.200333	-0.930333	-0.770333	-0.320333	0.159667
IRX5	Homo sapiens iroquois homeobox 5 (IRX5), transcript variant 2, mRNA.	0.572333	0.662333	0.032333	0.212333	0.892333	0.932333	-0.307667	-0.267667	-0.757667	-0.757667	-0.797667	-0.697667	-0.687667	-0.797667	-0.717667	-0.737667	1.06233	0.712333	0.692333	0.552333	1.07233	1.57233	0.682333	0.122333	-0.547667	-0.627667	-0.377667	-0.467667	-0.847667	-0.377667
C17orf76	family with sequence similarity 211, member A (FAM211A), transcript variant 1, mRNA.	-0.419333	-0.749333	-0.499333	-0.679333	-0.329333	-0.639333	-0.319333	-0.419333	0.540667	0.650667	0.740667	0.410667	0.440667	0.360667	0.660667	0.600667	0.250667	0.340667	-0.219333	-0.299333	1.07067	1.49067	0.310667	-0.239333	-1.21933	-1.03933	-0.889333	-0.919333	0.930667	0.080667
MARK1	MAP/microtubule affinity-regulating kinase 1 (MARK1), mRNA.	0.218333	0.098333	-0.031667	-0.251667	0.448333	0.228333	0.528333	0.438333	0.438333	0.378333	0.358333	-0.061667	0.278333	0.358333	0.438333	0.558333	0.598333	0.508333	0.518333	0.248333	1.06833	0.978333	-0.211667	-0.231667	-1.29167	-1.28167	-0.721667	-0.811667	-2.00167	-1.79167
CNTFR	Homo sapiens ciliary neurotrophic factor receptor (CNTFR), transcript variant 3, mRNA.	1.175	1.135	0.305	0.485	1.035	1.215	0.005	-0.065	-0.475	-0.485	-0.845	-1.025	0.085	-0.105	0.305	-0.085	0.845	0.815	0.555	-0.115	1.065	2.195	0.895	0.885	-1.985	-2.025	-2.135	-2.325	-0.615	-0.715
SEMA6B	sema domain, transmembrane domain (TM), and cytoplasmic domain, (semaphorin) 6B (SEMA6B), mRNA.	0.795	0.895	0.015	0.375	0.325	0.685	-0.035	-0.375	0.175	0.285	-0.205	0.355	0.445	0.135	0.775	0.745	0.505	0.175	0.405	0.045	1.055	1.855	1.695	1.375	-2.135	-2.215	-1.945	-1.815	-2.885	-1.505
KDR	kinase insert domain receptor (a type III receptor tyrosine kinase) (KDR), mRNA.	0.027333	-0.032667	-1.19267	-1.40267	-0.042667	-0.072667	-0.082667	0.007333	0.537333	0.437333	0.157333	0.217333	-0.092667	0.017333	0.327333	0.237333	0.947333	1.10733	0.877333	0.847333	0.977333	0.727333	0.647333	0.897333	-0.492667	-0.472667	-1.11267	-0.812667	-2.10267	-1.08267
KCNA4	potassium voltage-gated channel, shaker-related subfamily, member 4 (KCNA4), mRNA.	0.491	0.551	0.011	-0.209	0.601	0.211	0.181	0.011	-0.519	-0.479	-0.519	-0.519	-0.519	-0.519	-0.519	-0.519	0.141	0.211	-0.139	0.061	0.961	0.531	1.151	0.931	-0.249	-0.319	-0.259	0.031	-0.519	-0.269
C21orf29	thrombospondin-type laminin G domain and EAR repeats (TSPEAR), mRNA.	1.487	1.367	0.257	0.007	1.387	1.507	0.737	1.037	-0.423	-0.263	-0.353	-0.363	-0.543	-0.673	-0.133	-0.363	-0.793	-0.883	-0.613	-0.773	0.957	1.807	0.707	-0.163	-0.823	-0.843	-0.763	-0.853	-0.833	-0.803
SH3GL3	SH3-domain GRB2-like 3 (SH3GL3), transcript variant 1, mRNA.	0.064667	-0.755333	-0.255333	-0.435333	-0.185333	-0.405333	0.074667	-0.185333	0.764667	0.724667	0.984667	1.15467	0.964667	1.07467	0.674667	0.884667	0.564667	0.554667	0.064667	-0.085333	0.954667	1.01467	0.354667	0.454667	-1.99533	-1.81533	-1.62533	-1.69533	-0.785333	-1.10533
SORCS2	sortilin-related VPS10 domain containing receptor 2 (SORCS2), mRNA.	-0.265667	-0.095667	-0.715667	-0.435667	-0.425667	-0.075667	-0.415667	-0.285667	0.574333	0.654333	0.064333	-0.315667	0.364333	0.024333	1.04433	1.18433	-1.01567	-0.985667	-0.855667	-1.02567	0.954333	1.01433	0.874333	0.624333	-1.02567	-0.695667	-0.575667	-0.845667	0.654333	2.02433
CTNNA2	Homo sapiens catenin (cadherin-associated protein), alpha 2 (CTNNA2), transcript variant 2, mRNA.	-0.116	-0.306	-0.386	-0.516	-0.326	-0.516	-0.186	-0.576	0.094	-0.036	0.074	0.174	0.084	-0.336	0.254	0.484	2.654	2.144	0.854	0.704	0.954	0.914	0.804	1.084	-1.226	-1.336	-1.146	-0.666	-1.926	-1.676
NT5M	5',3'-nucleotidase, mitochondrial (NT5M), nuclear gene encoding mitochondrial protein, mRNA.	0.449333	0.119333	0.119333	0.269333	-0.110667	0.309333	0.119333	-0.190667	-0.120667	-0.060667	0.049333	0.389333	-0.410667	-0.510667	0.519333	0.769333	0.369333	0.289333	-0.000667	0.149333	0.939333	0.999333	0.319333	-0.140667	-0.750667	-0.950667	-1.28067	-0.860667	-0.420667	-0.370667
E2F8	Homo sapiens E2F transcription factor 8 (E2F8), transcript variant 2, mRNA.	-0.084333	-0.284333	-0.304333	-0.444333	-0.144333	-0.134333	0.145667	0.335667	0.695667	0.745667	0.165667	0.135667	0.745667	1.01567	0.465667	0.355667	0.915667	0.695667	0.725667	0.185667	0.925667	0.605667	0.455667	0.235667	-2.21433	-1.51433	-0.954333	-0.874333	-1.35433	-1.24433
DUSP10	dual specificity phosphatase 10 (DUSP10), transcript variant 1, mRNA.	0.664	0.654	0.774	0.684	0.774	0.764	-0.236	-0.236	-1.236	-1.276	-0.476	-0.186	-0.566	-0.656	-1.026	-1.006	0.244	0.384	-0.006	0.014	0.904	0.914	0.564	0.554	-0.886	-0.746	-0.646	-0.736	1.444	0.584
XIRP2	xin actin-binding repeat containing 2 (XIRP2), transcript variant 1, mRNA.	-0.137667	-0.437667	-0.547667	-0.507667	0.182333	0.022333	1.03233	0.802333	1.08233	0.892333	0.612333	0.012333	0.182333	0.382333	0.662333	0.692333	-0.407667	-0.537667	-0.727667	-0.457667	0.902333	0.862333	-0.737667	-0.597667	-0.587667	-0.767667	-0.747667	-0.707667	-0.007667	-0.407667
GNRH1	gonadotropin-releasing hormone 1 (luteinizing-releasing hormone) (GNRH1), transcript variant 1, mRNA.	0.008	0.218	0.098	0.188	0.248	0.178	0.208	0.378	-0.492	-0.392	0.038	-0.152	-0.612	-0.682	0.308	0.318	-0.122	-0.722	-0.202	-0.332	0.848	0.968	0.438	0.218	-0.212	-0.232	-0.352	-0.612	0.098	0.358
IGSF5	immunoglobulin superfamily, member 5 (IGSF5), mRNA.	-0.166667	-0.336667	-0.196667	-0.286667	-0.316667	-0.216667	0.323333	-0.056667	1.09333	0.943333	0.703333	0.433333	0.563333	0.663333	1.09333	1.24333	-0.366667	-0.496667	-0.476667	-0.286667	0.843333	0.663333	-0.526667	-0.556667	-0.776667	-0.806667	-0.596667	-0.646667	-0.836667	-0.616667
ALDOC	aldolase C, fructose-bisphosphate (ALDOC), mRNA.	-0.095333	-0.145333	0.274667	0.384667	0.124667	0.424667	-0.545333	-0.615333	0.034667	0.174667	0.564667	1.09467	0.194667	-0.005333	0.594667	0.744667	-1.50533	-1.46533	-1.41533	-1.21533	0.834667	0.354667	0.554667	0.564667	0.064667	0.024667	-0.335333	-0.525333	0.294667	0.564667
PDZRN4	Homo sapiens PDZ domain containing ring finger 4 (PDZRN4), transcript variant 1, mRNA.	1.09	1.05	0.61	0.89	1.35	1.09	-0.37	-0.48	-0.75	-0.78	-0.85	-0.81	-0.72	-0.78	-0.84	-0.87	-0.74	-0.75	-0.76	-0.75	0.83	0.34	1.44	2	-0.8	-0.87	-0.76	-0.9	0.52	2.37
CHRNA3	cholinergic receptor, nicotinic, alpha 3 (neuronal) (CHRNA3), transcript variant 1, mRNA.	0.293	0.353	0.123	-0.217	0.403	0.603	-0.107	-0.027	0.453	0.033	-0.127	-0.237	0.313	0.133	0.583	0.613	1.153	0.723	-0.177	-0.257	0.823	1.103	0.253	-0.367	-1.147	-1.147	-0.917	-1.077	-1.197	-0.957
NFKBIZ	nuclear factor of kappa light polypeptide gene enhancer in B-cells inhibitor, zeta (NFKBIZ), transcript variant 2, mRNA.	-0.401667	-0.251667	0.328333	0.558333	-0.501667	-0.421667	-0.221667	-0.411667	-0.641667	-0.641667	0.128333	0.088333	0.358333	0.458333	-0.121667	-0.171667	0.538333	0.618333	-0.111667	-0.171667	0.808333	0.518333	0.448333	0.478333	-0.391667	-0.111667	-1.24167	-1.10167	0.748333	0.838333
KBTBD8	kelch repeat and BTB (POZ) domain containing 8 (KBTBD8), mRNA.	0.415	0.405	1.305	1.135	0.525	0.235	0.815	0.785	0.065	0.035	0.915	0.935	0.485	0.695	-0.125	0.025	0.245	0.125	-0.845	-0.945	0.795	0.415	-2.055	-2.215	-0.115	-0.025	-0.795	-0.515	-1.495	-1.225
ZBBX	Homo sapiens zinc finger, B-box domain containing (ZBBX), transcript variant 1, mRNA.	0.705	0.405	1.125	0.845	0.695	0.785	-0.055	-0.035	-0.835	-0.565	-0.515	-0.515	-0.575	-0.845	-0.625	-0.345	0.025	0.465	-0.075	-0.105	0.795	1.025	-0.395	-0.515	0.025	0.175	0.015	0.395	-0.775	-0.705
HMCN1	hemicentin 1 (HMCN1), mRNA.	0.832667	0.802667	0.552667	0.222667	0.962667	0.872667	0.552667	0.392667	-0.247333	-0.187333	-0.007333	0.032667	-0.327333	-0.597333	0.572667	0.502667	2.33267	1.79267	0.992667	0.482667	0.792667	0.902667	0.732667	0.752667	-2.37733	-2.21733	-2.37733	-2.16733	-2.46733	-2.10733
CA14	carbonic anhydrase XIV (CA14), mRNA.	0.449667	0.339667	0.539667	0.519667	0.709667	0.739667	0.449667	0.139667	0.449667	0.399667	0.409667	0.369667	0.259667	0.409667	0.889667	1.05967	0.549667	0.329667	0.129667	-0.080333	0.789667	0.789667	0.129667	-0.060333	-1.80033	-2.06033	-1.23033	-1.00033	-2.64033	-1.98033
EFHC2	EF-hand domain (C-terminal) containing 2 (EFHC2), mRNA.	0.377	0.087	1.127	0.557	0.217	0.187	-0.573	-0.563	0.387	0.587	1.107	0.907	-0.023	-0.173	0.607	0.567	0.467	0.477	-0.373	-0.723	0.787	0.807	-0.793	-0.433	-1.163	-0.643	-1.343	-1.573	-0.663	-0.213
C10orf79	WD repeat domain 96 (WDR96), mRNA.	0.636667	0.916667	1.26667	0.716667	0.786667	0.866667	-0.173333	0.016667	-0.923333	-1.04333	-0.753333	-0.913333	-0.953333	-0.953333	-0.773333	-0.873333	0.446667	0.346667	0.386667	0.266667	0.756667	1.05667	0.776667	0.766667	-0.623333	-0.313333	-0.383333	-0.403333	-0.433333	-0.493333
SLITRK2	Homo sapiens SLIT and NTRK-like family, member 2 (SLITRK2), transcript variant 2, mRNA.	1.03633	1.24633	0.106333	0.396333	1.24633	1.08633	-0.213667	0.216333	-0.803667	-0.833667	-0.873667	-0.823667	-0.583667	-0.643667	-0.743667	-0.753667	-0.703667	-0.493667	-0.323667	-0.363667	0.756333	1.04633	0.106333	0.466333	-0.773667	-0.603667	0.176333	-0.053667	1.36633	0.336333
C1QL1	complement component 1, q subcomponent-like 1 (C1QL1), mRNA.	0.150333	0.270333	0.240333	0.540333	0.280333	0.820333	-0.029667	0.010333	-0.139667	-0.149667	0.150333	-0.109667	-0.499667	-0.129667	0.500333	0.510333	1.21033	0.700333	0.290333	0.380333	0.750333	1.53033	0.530333	-0.129667	-1.24967	-1.27967	-1.34967	-1.34967	-1.34967	-1.09967
OPCML	opioid binding protein/cell adhesion molecule-like (OPCML), transcript variant 2, mRNA.	0.746	0.966	0.706	0.736	1.246	1.256	0.136	0.246	-0.164	-0.234	-0.634	-0.624	-0.794	-0.614	-0.374	-0.284	-0.544	-0.304	-0.604	-0.324	0.746	0.836	-0.644	-0.614	0.286	0.106	0.236	0.466	-1.294	-0.664
ABCG1	ATP-binding cassette, sub-family G (WHITE), member 1 (ABCG1), transcript variant 4, mRNA.	-0.758	-0.548	-0.168	-0.248	-0.538	-0.388	-0.178	-0.458	0.282	0.622	0.572	0.522	0.152	-0.138	0.712	0.872	-0.418	-0.508	-0.458	-0.428	0.742	1.172	0.912	0.622	-1.128	-1.238	-0.818	-1.188	2.762	-0.338
DUSP26	dual specificity phosphatase 26 (putative) (DUSP26), mRNA.	0.685	1.105	0.965	1.095	1.075	1.045	1.445	1.525	-0.215	-0.485	-0.085	-0.055	-0.575	-0.305	0.015	-0.055	-0.125	0.085	-0.585	-0.735	0.735	0.925	-0.635	-1.145	-1.085	-0.975	-0.615	-0.625	-0.965	-1.435
SPOCK1	sparc/osteonectin, cwcv and kazal-like domains proteoglycan (testican) 1 (SPOCK1), mRNA.	-0.041333	-0.031333	-0.501333	-0.611333	0.228667	0.158667	0.138667	0.068667	0.308667	0.298667	0.098667	0.228667	0.098667	0.108667	0.868667	1.00867	-1.40133	-0.761333	0.518667	0.748667	0.728667	1.02867	2.09867	1.86867	-1.66133	-1.61133	-0.991333	-1.04133	-1.62133	-0.331333
ENOX2	ecto-NOX disulfide-thiol exchanger 2 (ENOX2), transcript variant 1, mRNA.	-0.016667	-0.076667	0.573333	0.363333	0.303333	0.293333	0.703333	0.453333	0.613333	0.443333	0.443333	0.273333	0.433333	0.413333	0.223333	0.433333	0.123333	0.303333	-0.006667	-0.146667	0.723333	0.053333	-1.09667	-0.786667	-0.686667	-0.436667	-0.616667	-0.836667	-1.23667	-1.22667
ZMAT4	Homo sapiens zinc finger, matrin-type 4 (ZMAT4), transcript variant 2, mRNA.	-0.792	-0.822	-1.412	-1.292	-0.852	-0.662	0.448	0.228	0.658	0.308	1.108	1.388	1.018	0.778	0.788	0.928	2.488	2.118	0.708	0.198	0.718	0.388	-0.252	-0.152	-1.492	-1.642	-0.892	-1.382	-0.952	-1.672
SMOC2	Homo sapiens SPARC related modular calcium binding 2 (SMOC2), transcript variant 2, mRNA.	-0.06	0.16	0.29	0.32	0.51	0.26	-0.44	-0.55	-0.41	-0.53	-0.73	-0.17	-0.28	-0.25	0.28	0.28	-0.54	-0.08	-0.21	-0.19	0.71	0.39	1.9	2.29	-1.31	-1.29	-1.36	-1.15	0.88	1.28
FERMT1	fermitin family member 1 (FERMT1), mRNA.	-0.829	-0.679	-0.339	-0.289	-0.999	-0.849	-0.419	-0.769	1.381	1.331	1.031	1.131	1.291	1.231	0.821	0.831	1.621	1.261	0.521	0.211	0.701	1.001	0.061	0.291	-1.509	-1.479	-1.459	-1.509	-2.009	-1.579
CCDC102B	coiled-coil domain containing 102B (CCDC102B), transcript variant 2, mRNA.	0.416333	0.066333	0.156333	0.146333	0.556333	0.566333	0.296333	-0.213667	-0.653667	-0.603667	-0.753667	-0.733667	-1.03367	-1.00367	-0.523667	-0.663667	0.286333	0.576333	0.346333	0.316333	0.696333	0.346333	0.516333	0.066333	0.366333	0.546333	0.126333	0.216333	-0.103667	-0.323667
LTBP4	latent transforming growth factor beta binding protein 4 (LTBP4), transcript variant 1, mRNA.	0.782	0.742	-0.158	0.012	0.632	0.862	0.282	0.212	-0.028	-0.248	-0.228	-0.518	-0.368	-0.818	0.392	0.452	-0.618	-0.238	-0.298	-0.578	0.682	1.942	2.412	2.112	-1.578	-1.538	-1.038	-1.048	-1.478	-0.738
GAP43	Homo sapiens growth associated protein 43 (GAP43), transcript variant 1, mRNA.	-0.268667	-0.828667	-0.668667	-0.528667	-0.568667	-0.658667	0.201333	0.371333	0.881333	1.00133	1.60133	1.75133	0.811333	1.04133	0.311333	0.451333	0.071333	0.711333	0.701333	0.511333	0.681333	0.301333	0.231333	0.281333	-1.94867	-1.82867	-1.52867	-1.35867	-1.98867	0.261333
C1orf183	family with sequence similarity 212, member B (FAM212B), transcript variant 1, mRNA.	-0.114333	-0.144333	-0.484333	-0.274333	-0.224333	-0.204333	0.145667	0.135667	0.215667	0.175667	0.265667	0.465667	0.365667	-0.114333	0.865667	0.995667	0.515667	0.155667	-0.864333	-1.06433	0.675667	1.29567	0.305667	-0.004333	-1.35433	-1.48433	-0.524333	-0.754333	1.07567	-0.044333
DLGAP1	Homo sapiens discs, large (Drosophila) homolog-associated protein 1 (DLGAP1), transcript variant 3, mRNA.	0.249	0.569	-0.221	-0.131	0.299	0.469	0.599	0.589	0.549	0.719	0.529	0.459	0.399	0.069	1.049	0.989	-1.561	-1.041	-1.021	-1.261	0.659	0.759	-0.281	-0.421	-0.131	0.119	0.229	-0.021	-1.841	-1.371
VIPR2	vasoactive intestinal peptide receptor 2 (VIPR2), mRNA.	0.73	0.22	0.87	1.34	1.2	1.29	-0.23	-0.44	-0.59	-0.34	-0.47	-0.71	-0.18	-0.6	0.87	0.67	-1.3	-1.16	1	0.88	0.62	1.13	2.04	1.87	-1.34	-1.56	-1.79	-1.92	-1.03	-1.07
NRTN	neurturin (NRTN), mRNA.	-0.049333	-0.149333	0.360667	0.230667	0.020667	0.400667	-0.259333	-0.129333	-0.199333	-0.239333	-0.239333	0.120667	-0.389333	-0.279333	0.050667	-0.079333	0.530667	0.170667	0.340667	0.160667	0.600667	1.35067	0.840667	0.450667	-0.629333	-0.659333	-0.799333	-0.779333	-0.339333	-0.409333
PAQR9	progestin and adipoQ receptor family member IX (PAQR9), mRNA.	-0.203333	-0.413333	-0.433333	-0.433333	-0.183333	0.026667	0.086667	0.026667	-0.373333	-0.163333	-0.503333	-0.583333	-0.343333	-0.243333	-0.153333	-0.053333	0.716667	0.676667	0.976667	1.18667	0.596667	0.806667	0.356667	0.296667	-0.523333	-0.433333	0.156667	0.286667	-0.433333	-0.723333
CDH8	cadherin 8, type 2 (CDH8), mRNA.	0.536	0.426	0.316	0.246	0.496	0.016	0.316	-0.254	-0.374	-0.194	-0.084	-0.094	-0.014	-0.234	-0.074	-0.214	0.076	0.056	0.446	-0.064	0.596	0.376	0.216	-0.004	-0.784	-0.514	0.586	0.356	-1.094	-1.064
TULP1	tubby like protein 1 (TULP1), mRNA.	0.173667	-0.296333	0.153667	0.493667	-0.126333	-0.106333	-0.416333	-0.576333	0.003667	-0.196333	0.063667	0.183667	-0.176333	-0.056333	-0.066333	-0.306333	1.21367	1.23367	0.463667	-0.296333	0.593667	1.60367	-0.186333	-0.436333	-0.476333	-0.506333	-0.576333	-0.576333	-0.576333	-0.226333
PCOLCE	procollagen C-endopeptidase enhancer (PCOLCE), mRNA.	-0.191	-0.321	-0.081	0.069	-0.411	-0.201	-0.521	-0.881	-0.141	-0.281	-0.171	-0.051	-0.001	-0.311	0.039	-0.241	2.009	1.899	0.019	-0.871	0.589	0.369	0.829	0.909	-1.021	-1.521	-0.461	-0.211	-0.001	1.159
SLC41A2	solute carrier family 41, member 2 (SLC41A2), mRNA.	-0.21	-0.41	-0.28	-0.28	-0.46	-0.31	-0.15	-0.29	-0.45	-0.51	-0.59	-0.31	-0.05	-0.03	-0.41	-0.53	1.29	0.98	0.07	-0.13	0.57	0.62	0.44	0.64	0.15	-0.22	-0.06	0.25	0.71	-0.04
PITPNM3	Homo sapiens PITPNM family member 3 (PITPNM3), transcript variant 2, mRNA.	0.187667	0.417667	-0.002333	-0.092333	0.087667	0.407667	-0.062333	-0.052333	-0.342333	-0.242333	0.107667	-0.072333	-0.092333	-0.372333	0.417667	0.437667	-0.662333	-0.622333	-0.192333	-0.462333	0.547667	0.677667	0.827667	0.667667	-0.232333	-0.592333	-0.052333	-0.232333	-0.452333	0.047667
NXPH3	neurexophilin 3 (NXPH3), mRNA.	0.557667	0.697667	0.387667	0.747667	0.547667	0.597667	0.167667	-0.062333	-0.012333	-0.212333	-0.042333	-0.212333	-0.022333	-0.442333	-0.052333	0.107667	-0.572333	-0.392333	-0.152333	-0.482333	0.547667	1.00767	0.937667	0.547667	-0.882333	-0.962333	-0.592333	-0.572333	-0.832333	-0.352333
GDPD1	Homo sapiens glycerophosphodiester phosphodiesterase domain containing 1 (GDPD1), transcript variant 2, mRNA.	0.546667	0.216667	0.946667	0.306667	0.546667	0.296667	0.626667	0.416667	-0.773333	-0.813333	-0.383333	-0.543333	-0.513333	-0.703333	0.116667	0.076667	0.376667	0.306667	0.536667	0.176667	0.546667	0.776667	0.066667	-0.273333	-0.253333	0.136667	-0.623333	-0.683333	-0.813333	-0.643333
ARTN	artemin (ARTN), transcript variant 4, mRNA.	-0.254	-0.294	-0.214	-0.134	-0.324	-0.184	-0.114	0.036	0.576	0.526	0.916	1.096	0.616	0.326	1.026	0.916	-0.584	-0.694	-0.574	-0.704	0.546	0.946	0.156	0.106	-0.664	-0.734	-0.664	-0.754	-0.554	-0.344
KATNAL2	katanin p60 subunit A-like 2 (KATNAL2), mRNA.	0.545	0.535	1.145	1.045	0.685	0.585	0.625	0.545	0.625	0.575	1.025	1.125	0.225	0.095	1.145	1.335	-0.125	-0.335	-0.645	-0.575	0.545	0.125	-0.115	-0.315	-1.765	-1.855	-1.685	-1.625	-1.885	-1.605
ADAMTS5	ADAM metallopeptidase with thrombospondin type 1 motif, 5 (ADAMTS5), mRNA.	-0.564667	-0.394667	-0.934667	-0.864667	-0.234667	-0.394667	-0.624667	-0.814667	0.825333	0.595333	0.415333	0.485333	2.01533	2.23533	-0.354667	-0.394667	-0.294667	-0.154667	-0.594667	-0.744667	0.535333	0.445333	0.105333	0.115333	-0.434667	-0.474667	-0.334667	-0.174667	-0.294667	1.30533
ZNF132	zinc finger protein 132 (ZNF132), mRNA.	0.04	0.28	0.07	0.1	-0.18	-0.18	-0.17	0	-0.07	-0.17	0.36	0.3	0.06	-0.11	-0.16	-0.05	0.76	0.42	-0.28	-0.27	0.52	0.5	-0.23	-0.12	-0.59	-0.32	-0.16	-0.44	0.06	0.03
GADD45B	growth arrest and DNA-damage-inducible, beta (GADD45B), mRNA.	0.813667	0.833667	0.823667	0.673667	0.543667	0.833667	0.803667	0.793667	-1.05633	-0.836333	-0.486333	-0.186333	-0.436333	-0.296333	-0.806333	-0.976333	0.513667	0.393667	0.803667	0.863667	0.513667	0.033667	0.053667	-0.256333	-0.986333	-1.01633	-0.246333	-0.356333	-0.486333	-0.866333
DBP	D site of albumin promoter (albumin D-box) binding protein (DBP), mRNA.	0.292	0.092	-0.128	0.272	0.152	0.312	-0.008	-0.138	-0.418	-0.478	-0.368	-0.218	-0.438	-0.328	0.332	0.202	-0.398	-0.358	-0.358	-0.298	0.502	0.622	1.012	0.452	-0.418	-0.198	0.182	-0.498	0.372	0.252
ASTN1	astrotactin 1 (ASTN1), transcript variant 1, mRNA.	-0.021333	0.088667	-0.041333	-0.281333	0.058667	0.408667	0.238667	0.218667	-0.441333	-0.351333	-0.991333	-0.911333	-0.431333	-0.321333	0.328667	0.128667	2.22867	2.08867	1.26867	0.998667	0.478667	0.338667	0.018667	-0.171333	-1.08133	-1.22133	-0.301333	-0.151333	-1.38133	-0.791333
ACOXL	Homo sapiens acyl-CoA oxidase-like (ACOXL), mRNA.	1.08433	0.964333	1.06433	1.33433	0.914333	0.624333	1.32433	0.904333	0.234333	0.424333	0.204333	0.114333	0.664333	0.464333	-0.085667	-0.015667	-0.865667	-0.745667	-0.915667	-0.685667	0.474333	0.574333	-0.735667	-1.20567	-1.25567	-0.775667	-0.755667	-0.535667	-1.43567	-1.35567
PTN	pleiotrophin (PTN), mRNA.	-0.540333	-0.530333	-0.680333	-0.540333	-0.710333	-0.620333	-1.05033	-1.24033	0.399667	0.429667	0.369667	0.169667	0.279667	0.459667	0.399667	0.429667	1.27967	1.00967	0.919667	0.809667	0.469667	0.019667	3.04967	2.84967	-2.52033	-2.37033	-2.56033	-1.81033	1.49967	0.329667
FZD2	frizzled family receptor 2 (FZD2), mRNA.	0.299	0.579	0.119	0.429	0.399	0.709	0.029	-0.181	-0.641	-0.781	-1.751	-1.601	-0.361	-0.361	0.549	0.409	0.369	0.369	1.039	0.969	0.469	0.799	1.489	1.319	-1.491	-1.461	-0.681	-0.761	-0.301	0.029
GEFT	Rho guanine nucleotide exchange factor (GEF) 25 (ARHGEF25), transcript variant 3, mRNA.	0.598	0.748	0.548	0.298	0.598	0.788	0.488	0.608	-0.922	-1.132	-0.262	-0.312	-0.982	-1.082	0.068	0.268	0.328	0.368	-0.082	-0.032	0.438	0.208	0.748	0.758	-0.862	-0.712	-0.902	-0.422	-0.272	0.118
TMEM55A	transmembrane protein 55A (TMEM55A), mRNA.	0.151	-0.319	0.021	-0.089	0.011	-0.099	0.231	0.261	0.501	0.431	0.491	0.741	0.501	0.331	0.761	0.651	2.501	2.141	0.901	0.521	0.431	0.031	-0.199	-0.389	-1.889	-2.089	-2.039	-1.639	-1.359	-1.499
SNCAIP	Homo sapiens synuclein, alpha interacting protein (SNCAIP), transcript variant 1A, mRNA.	-0.913333	-0.563333	-0.803333	-0.853333	-0.903333	-1.09333	-0.413333	-0.513333	0.826667	0.846667	0.946667	0.976667	0.266667	0.136667	0.606667	0.606667	1.21667	1.23667	0.546667	0.526667	0.396667	0.226667	0.746667	1.16667	-1.22333	-1.39333	-1.53333	-1.56333	0.076667	0.416667
FSTL5	follistatin-like 5 (FSTL5), transcript variant 2, mRNA.	0.599667	0.199667	1.15967	1.24967	0.759667	0.549667	1.71967	1.68967	-0.560333	-0.750333	0.029667	-0.230333	-0.760333	-0.550333	0.239667	-0.040333	1.82967	0.919667	0.569667	0.299667	0.389667	-0.470333	-0.530333	-1.04033	-1.33033	-1.33033	-1.42033	-1.33033	-1.20033	-0.660333
ADAP1	ArfGAP with dual PH domains 1 (ADAP1), mRNA.	-0.024	0.266	-0.094	0.206	-0.124	0.266	-0.054	-0.154	-0.134	-0.254	-0.204	0.136	0.586	0.436	0.156	-0.104	-0.444	-0.414	-0.254	-0.104	0.386	0.376	0.396	0.446	-0.474	-0.254	0.186	-0.084	-0.444	-0.224
OSBPL5	Homo sapiens oxysterol binding protein-like 5 (OSBPL5), transcript variant 3, mRNA.	0.263333	0.413333	-0.166667	0.003333	0.163333	0.243333	0.163333	0.163333	0.013333	0.183333	-0.306667	-0.056667	0.213333	-0.326667	0.633333	0.223333	0.213333	0.173333	-0.236667	-0.336667	0.363333	0.983333	1.05333	0.643333	-1.39667	-1.53667	-0.696667	-1.14667	-0.426667	0.523333
NRXN3	neurexin 3 (NRXN3), transcript variant 3, mRNA.	0.942333	0.882333	0.742333	0.752333	0.822333	0.902333	-0.877667	-0.457667	-0.387667	-0.397667	-0.297667	-0.547667	-0.257667	-0.217667	-0.377667	-0.387667	0.132333	0.092333	0.552333	0.542333	0.362333	0.682333	0.102333	0.412333	-0.317667	-0.657667	0.252333	0.322333	-1.81767	-1.49767
RRAS	related RAS viral (r-ras) oncogene homolog (RRAS), mRNA.	0.238333	0.288333	0.498333	0.288333	-0.111667	0.418333	-0.711667	-1.07167	-0.121667	-0.401667	0.238333	0.618333	-0.191667	-0.201667	0.038333	-0.041667	-0.541667	-0.601667	-0.271667	-0.341667	0.358333	0.478333	1.42833	1.32833	-0.671667	-1.03167	-1.01167	-0.931667	0.668333	1.36833
BSPRY	B-box and SPRY domain containing (BSPRY), mRNA.	-0.415333	-0.635333	-0.765333	-0.495333	-0.375333	-0.525333	-0.255333	-0.325333	0.054667	0.214667	0.044667	0.254667	0.234667	-0.195333	0.324667	0.264667	-0.425333	-0.195333	0.914667	0.824667	0.344667	0.634667	0.444667	0.054667	0.144667	0.364667	0.994667	0.414667	-0.895333	-1.02533
ADCY8	adenylate cyclase 8 (brain) (ADCY8), mRNA.	-0.04	-0.58	-0.72	-0.78	0	0.03	0	0.12	-0.29	-0.07	1.39	1.85	0.69	0.43	-0.18	-0.24	-0.17	-0.16	0.05	0.09	0.32	0.02	0.34	-0.23	-0.84	-0.58	0.33	-0.24	0.2	-0.74
FGF8	Homo sapiens fibroblast growth factor 8 (androgen-induced) (FGF8), transcript variant G, mRNA.	0.309333	-0.270667	-0.530667	-0.390667	-0.080667	0.049333	0.549333	0.119333	0.559333	0.589333	-0.060667	-0.580667	-0.120667	0.519333	-0.690667	-0.500667	2.22933	1.60933	1.99933	1.88933	0.319333	0.449333	0.459333	0.169333	-1.61067	-1.41067	-1.06067	-1.35067	-1.58067	-1.58067
SLFN12	schlafen family member 12 (SLFN12), mRNA.	0.27	0.15	-0.7	-0.71	-0.11	-0.28	1.27	1.16	-0.69	-0.87	-0.06	0.36	0.43	0.39	-0.4	-0.22	0.03	0.09	-0.42	-0.01	0.3	-0.24	0.46	0.03	-0.68	-0.65	0.75	0.56	-0.3	0.09
NPR1	natriuretic peptide receptor A/guanylate cyclase A (atrionatriuretic peptide receptor A) (NPR1), mRNA.	1.381	1.361	0.951	1.441	1.391	1.831	-0.469	-0.379	-0.319	-0.159	-0.549	-0.659	-0.139	-0.399	0.531	0.281	-1.199	-0.719	-0.729	-0.889	0.281	-0.439	0.781	0.951	-1.739	-1.569	-1.599	-1.639	0.991	1.421
C6orf141	Homo sapiens chromosome 6 open reading frame 141 (C6orf141), mRNA.	-1.39333	-1.43333	-1.41333	-1.43333	-1.43333	-1.40333	-0.923333	-1.20333	1.28667	1.17667	0.636667	0.676667	1.54667	1.48667	0.936667	0.536667	-0.213333	0.116667	-0.093333	-0.203333	0.276667	0.216667	1.96667	2.34667	-1.06333	-0.833333	-0.053333	-0.383333	0.476667	-0.203333
NPY1R	neuropeptide Y receptor Y1 (NPY1R), mRNA.	-0.609667	-0.719667	-0.269667	-0.519667	-0.329667	-0.389667	0.780333	0.540333	-0.369667	-0.289667	0.050333	-0.209667	-0.539667	-0.699667	0.180333	0.140333	2.34033	2.12033	0.970333	0.760333	0.270333	-0.119667	-0.569667	-0.139667	-0.219667	-0.509667	-0.779667	-0.559667	1.35033	-1.65967
FOSB	FBJ murine osteosarcoma viral oncogene homolog B (FOSB), transcript variant 2, mRNA.	-0.019	0.161	-0.209	-0.289	-0.259	-0.329	0.091	0.231	-0.389	-0.589	-0.389	-0.429	-0.469	-0.569	0.601	0.641	0.181	0.131	0.001	-0.269	0.231	0.301	0.291	0.051	0.041	0.031	0.541	0.041	0.091	0.551
TNNC2	troponin C type 2 (fast) (TNNC2), mRNA.	0.089	-0.121	0.029	0.399	-0.121	-0.071	-0.071	0.339	0.479	0.499	0.509	0.709	0.189	0.219	0.039	0.079	0.959	-0.001	-0.441	-0.381	0.229	0.149	-0.511	-0.511	-0.471	-0.541	-0.501	-0.231	-0.501	-0.441
SCG5	Homo sapiens secretogranin V (7B2 protein) (SCG5), transcript variant 1, mRNA.	-0.145	-0.345	-0.125	-0.435	-0.175	-0.115	0.515	-0.005	0.265	-0.095	0.255	0.445	-0.125	-0.075	0.705	0.915	0.545	0.455	0.275	0.635	0.205	0.035	-1.025	-0.615	-0.165	-0.225	0.395	0.535	-1.395	-1.115
C16orf45	Homo sapiens chromosome 16 open reading frame 45 (C16orf45), transcript variant 2, mRNA.	0.323333	0.553333	0.373333	0.403333	0.123333	0.193333	0.513333	0.283333	0.383333	0.353333	-0.106667	-0.116667	0.283333	0.343333	0.433333	0.293333	0.953333	0.613333	-0.176667	-0.176667	0.193333	0.223333	-1.04667	-1.19667	-1.10667	-1.23667	-0.176667	-0.306667	-0.556667	-0.636667
SYT4	synaptotagmin IV (SYT4), mRNA.	0.943333	0.933333	-1.17667	-1.19667	-0.456667	-0.556667	0.113333	-0.076667	0.083333	0.293333	0.613333	0.713333	0.533333	0.373333	0.693333	0.773333	0.253333	0.903333	-0.076667	0.043333	0.163333	-0.686667	-0.526667	-0.316667	-1.26667	-1.22667	-1.09667	-1.32667	0.613333	1.94333
DPF1	Homo sapiens D4, zinc and double PHD fingers family 1 (DPF1), transcript variant 1, mRNA.	-0.196	0.004	-0.556	-0.466	-0.606	-0.466	-0.166	-0.326	0.944	0.724	0.684	0.604	1.064	1.224	0.334	0.264	0.334	0.064	-0.186	-0.066	0.144	-0.066	0.014	-0.156	-0.726	-0.786	-0.116	-0.466	-0.576	-0.476
CACNA1G	Homo sapiens calcium channel, voltage-dependent, T type, alpha 1G subunit (CACNA1G), transcript variant 16, mRNA.	1.51233	1.47233	0.152333	0.642333	1.08233	1.66233	0.102333	0.322333	0.462333	0.272333	0.262333	0.322333	0.462333	0.232333	0.932333	0.812333	-1.73767	-1.68767	-0.537667	-0.397667	0.112333	0.542333	1.49233	1.00233	-1.97767	-1.96767	-1.62767	-1.64767	-1.56767	-0.707667
AK7	adenylate kinase 7 (AK7), mRNA.	0.650667	0.550667	1.50067	1.39067	0.630667	0.880667	-0.069333	0.320667	0.670667	0.380667	1.04067	1.02067	-0.449333	-0.609333	0.850667	1.26067	-0.679333	-0.429333	-0.759333	-0.849333	0.110667	0.040667	-0.399333	0.070667	-1.30933	-1.34933	-1.28933	-1.19933	-0.879333	-1.09933
NR4A1	Homo sapiens nuclear receptor subfamily 4, group A, member 1 (NR4A1), transcript variant 3, mRNA.	0.163667	0.203667	-0.006333	0.353667	0.193667	0.353667	0.383667	0.343667	0.113667	-0.116333	-0.046333	0.223667	0.313667	0.073667	0.583667	0.403667	-0.226333	-0.676333	-0.086333	-0.296333	0.103667	0.613667	0.263667	0.103667	-0.936333	-0.816333	-0.296333	-0.696333	-0.716333	0.123667
NAGS	N-acetylglutamate synthase (NAGS), mRNA.	0.068	0.068	0.248	0.398	-0.362	0.178	0.078	0.168	0.158	0.408	0.518	0.708	0.468	0.298	0.608	0.528	0.128	-0.332	-0.002	-0.132	0.098	0.318	0.118	0.108	-1.082	-0.742	-0.622	-0.862	-0.792	-0.742
CITED4	Cbp/p300-interacting transactivator, with Glu/Asp-rich carboxy-terminal domain, 4 (CITED4), mRNA.	-0.216	-0.166	-0.066	-0.176	-0.476	0.064	0.324	0.304	0.204	-0.106	-0.186	-0.156	-0.156	-0.106	0.414	0.104	0.634	0.304	-0.096	0.174	0.094	1.244	-0.186	-0.416	-0.216	-0.006	0.124	0.154	-0.836	-0.576
BHLHE41	basic helix-loop-helix family, member e41 (BHLHE41), mRNA.	0.067667	0.067667	0.057667	0.227667	0.327667	0.297667	1.45767	1.34767	-0.042333	0.007667	0.507667	0.487667	0.047667	-0.232333	0.067667	0.577667	-0.962333	-0.962333	-0.872333	-0.962333	0.087667	-0.562333	0.637667	0.357667	-0.772333	-0.852333	-0.892333	-0.852333	0.617667	0.717667
CD14	CD14 molecule (CD14), transcript variant 1, mRNA.	0.024333	-0.065667	-0.015667	-0.005667	-0.065667	-0.065667	-0.065667	0.114333	-0.065667	-0.025667	-0.035667	-0.045667	-0.035667	-0.045667	-0.065667	-0.025667	-0.065667	0.024333	0.024333	-0.065667	0.074333	0.084333	0.024333	-0.005667	0.134333	0.054333	-0.065667	-0.065667	0.274333	0.064333
APCDD1	adenomatosis polyposis coli down-regulated 1 (APCDD1), mRNA.	1.25233	1.24233	0.472333	0.432333	0.822333	0.932333	2.36233	2.59233	0.232333	0.052333	-1.03767	-1.13767	0.152333	0.262333	0.352333	0.442333	-0.957667	-0.917667	-0.587667	-0.487667	0.072333	0.282333	-0.637667	-0.697667	-1.17767	-0.967667	-0.317667	-0.527667	-1.49767	-1.00767
HEY2	hairy/enhancer-of-split related with YRPW motif 2 (HEY2), mRNA.	0.065	0.155	-0.355	-0.305	0.285	0.205	0.895	0.825	0.795	0.665	0.895	0.985	0.585	0.575	0.525	0.635	0.365	0.145	0.315	-0.105	0.065	0.225	-0.555	-0.745	-1.515	-1.395	-0.875	-0.615	-1.555	-1.185
PAX7	Homo sapiens paired box 7 (PAX7), transcript variant 3, mRNA.	0.665	0.695	0.345	0.515	1.345	1.325	1.485	1.735	-1.215	-1.005	-1.195	-1.205	-0.545	-0.615	1.235	0.975	-0.175	0.045	0.705	0.595	0.035	0.505	0.135	-0.265	-0.725	-1.015	-1.085	-0.795	-1.285	-1.215
FGF13	Homo sapiens fibroblast growth factor 13 (FGF13), transcript variant 5, mRNA.	1.05933	1.00933	1.05933	1.00933	1.12933	1.14933	0.969333	0.999333	0.129333	0.419333	0.359333	0.429333	0.219333	0.389333	0.219333	0.259333	-1.11067	-0.750667	-0.880667	-0.710667	0.029333	0.469333	-1.34067	-1.20067	-0.090667	-0.150667	-0.110667	0.159333	-2.63067	-2.49067
C18orf1	chromosome 18 open reading frame 1 (C18orf1), transcript variant c1, mRNA.	0.357667	0.597667	0.687667	0.837667	0.337667	0.437667	0.287667	0.437667	0.017667	-0.202333	0.067667	-0.262333	-0.302333	-0.132333	-0.222333	-0.302333	-0.832333	-1.12233	0.817667	0.867667	0.027667	0.017667	0.397667	0.647667	-1.00233	-1.04233	-1.23233	-1.63233	1.51767	-0.072333
TNNT3	troponin T type 3 (skeletal, fast) (TNNT3), transcript variant 3, mRNA.	-0.025667	-0.025667	-0.025667	-0.025667	-0.025667	-0.025667	-0.025667	-0.025667	-0.025667	-0.025667	-0.025667	-0.025667	-0.025667	-0.025667	-0.025667	-0.025667	-0.025667	-0.025667	-0.005667	-0.025667	0.014333	0.314333	0.034333	0.034333	-0.005667	-0.025667	-0.025667	-0.025667	0.074333	0.104333
ANKDD1A	ankyrin repeat and death domain containing 1A (ANKDD1A), mRNA.	0.176667	0.336667	-0.013333	-0.203333	-0.013333	0.456667	0.036667	-0.183333	-0.293333	-0.103333	0.086667	-0.403333	0.046667	-0.243333	0.166667	0.106667	-0.733333	-0.773333	0.066667	0.266667	0.006667	0.526667	0.806667	0.796667	-0.243333	-0.243333	0.106667	-0.123333	-0.453333	0.036667
HS3ST5	heparan sulfate (glucosamine) 3-O-sulfotransferase 5 (HS3ST5), mRNA.	-0.832667	-0.832667	-0.782667	-0.582667	-0.562667	-0.922667	-0.202667	-0.212667	0.537333	0.477333	0.877333	0.787333	1.16733	0.957333	0.727333	0.177333	0.887333	0.557333	0.717333	0.397333	-0.002667	0.917333	0.447333	0.227333	-0.882667	-0.772667	-0.602667	-0.762667	-0.852667	-1.05267
NPY5R	neuropeptide Y receptor Y5 (NPY5R), mRNA.	-0.410667	-0.370667	-0.540667	-0.340667	-0.580667	-0.460667	0.309333	0.189333	-0.110667	-0.070667	-0.250667	-0.080667	-0.440667	-0.430667	0.219333	0.059333	3.42933	3.12933	0.619333	0.319333	-0.010667	0.409333	-0.770667	-0.480667	-0.830667	-0.690667	-0.770667	-0.420667	0.249333	-0.870667
TCEAL7	transcription elongation factor A (SII)-like 7 (TCEAL7), mRNA.	0.111667	0.231667	0.571667	0.501667	-0.188333	0.021667	-0.088333	-0.298333	0.011667	0.061667	0.491667	0.651667	0.041667	0.371667	-0.468333	-0.198333	0.891667	0.971667	0.891667	0.911667	-0.018333	0.261667	-0.188333	-0.158333	-1.04833	-0.808333	-1.36833	-1.19833	-0.968333	0.001667
GPR19	G protein-coupled receptor 19 (GPR19), mRNA.	0.122333	-0.137667	0.052333	0.292333	-0.277667	-0.267667	0.552333	0.182333	0.502333	0.522333	1.03233	0.832333	0.482333	0.442333	0.512333	0.732333	2.20233	1.93233	0.692333	0.452333	-0.027667	-0.177667	-1.00767	-1.03767	-1.45767	-1.53767	-1.49767	-1.47767	-1.58767	-1.04767
CDH4	Homo sapiens cadherin 4, type 1, R-cadherin (retinal) (CDH4), transcript variant 2, mRNA.	1.17467	1.14467	0.254667	0.614667	1.08467	1.17467	0.814667	0.854667	0.594667	0.344667	0.064667	-0.025333	0.704667	0.704667	0.764667	0.644667	-0.455333	-0.815333	-1.08533	-1.12533	-0.035333	0.744667	-0.935333	-1.15533	-1.31533	-1.48533	-0.895333	-1.11533	-0.645333	-0.595333
LOXL3	lysyl oxidase-like 3 (LOXL3), mRNA.	-0.262667	-0.352667	-0.592667	-0.462667	-0.252667	0.027333	0.437333	0.127333	0.377333	0.097333	0.137333	0.367333	0.977333	1.24733	0.937333	0.947333	-0.722667	-0.852667	-0.032667	0.147333	-0.042667	0.017333	0.317333	0.387333	-1.06267	-1.08267	-0.402667	-0.902667	0.317333	0.157333
C1orf54	chromosome 1 open reading frame 54 (C1orf54), mRNA.	1.401	0.931	1.241	1.101	1.351	1.141	0.731	0.401	0.631	0.111	0.411	0.211	-0.159	-0.039	0.521	0.631	0.281	0.421	0.041	-0.089	-0.059	-0.599	-0.939	-0.249	-1.439	-1.619	-1.829	-1.429	-2.009	-1.099
TMSB4Y	thymosin beta 4, Y-linked (TMSB4Y), mRNA.	-0.262333	-0.602333	-0.252333	-0.072333	-0.672333	-0.862333	0.337667	0.217667	0.637667	0.557667	0.757667	0.797667	-0.292333	0.027667	0.287667	0.347667	1.09767	0.687667	-0.512333	-0.172333	-0.072333	0.107667	-0.782333	-0.852333	-0.312333	-0.192333	-0.052333	-0.112333	-0.102333	0.317667
ICA1L	islet cell autoantigen 1,69kDa-like (ICA1L), transcript variant 1, mRNA.	-0.232667	-0.242667	1.27733	0.937333	-0.432667	-0.722667	-0.332667	-0.642667	-0.222667	-0.032667	1.60733	1.11733	-0.782667	-0.682667	-0.322667	-0.392667	0.017333	0.087333	0.187333	0.117333	-0.082667	-0.162667	-0.192667	-0.262667	0.477333	0.387333	0.107333	-0.152667	-0.512667	0.087333
ARX	aristaless related homeobox (ARX), mRNA.	-0.12	-0.12	-0.12	-0.12	-0.12	-0.09	-0.12	-0.06	-0.12	-0.12	-0.09	-0.1	-0.12	-0.1	-0.12	-0.12	0.05	-0.12	0.96	1.2	-0.12	-0.12	0.43	0.2	-0.12	-0.12	-0.12	-0.12	-0.12	-0.12
CELF5	Homo sapiens CUGBP, Elav-like family member 5 (CELF5), transcript variant 2, mRNA.	0.308667	0.478667	0.098667	0.498667	0.558667	0.648667	0.068667	0.138667	0.388667	0.448667	0.358667	0.008667	0.338667	-0.161333	0.978667	0.978667	-0.861333	-0.691333	-0.301333	-0.061333	-0.131333	0.418667	-0.101333	-0.041333	-0.591333	-0.711333	-0.631333	-0.571333	-1.06133	-0.801333
SOX11	SRY (sex determining region Y)-box 11 (SOX11), mRNA.	0.384667	0.444667	0.024667	0.074667	0.574667	0.464667	0.524667	0.614667	0.664667	0.654667	0.474667	0.404667	0.494667	0.464667	0.824667	0.814667	-0.665333	-0.385333	-0.125333	-0.165333	-0.135333	0.074667	-0.635333	-0.615333	-0.385333	-0.435333	0.504667	0.544667	-3.29533	-2.18533
CACNA1I	calcium channel, voltage-dependent, T type, alpha 1I subunit (CACNA1I), transcript variant 2, mRNA.	0.409333	0.899333	0.249333	0.069333	0.359333	0.749333	-0.440667	-0.390667	0.199333	0.019333	0.329333	0.209333	0.219333	-0.210667	0.379333	0.349333	-0.440667	-0.670667	-0.160667	-0.360667	-0.150667	0.369333	1.18933	1.04933	-0.690667	-0.810667	-0.580667	-0.680667	-0.730667	-0.730667
NPFFR2	neuropeptide FF receptor 2 (NPFFR2), transcript variant 1, mRNA.	-0.526	-0.556	-0.346	-0.596	0.014	0.214	-0.246	-0.436	0.894	0.684	0.844	0.384	1.204	1.754	-0.246	-0.106	-0.186	-0.096	0.844	0.874	-0.206	0.224	-0.006	-0.016	-1.056	-1.016	-0.976	-1.006	-0.146	-0.166
MAP2	microtubule-associated protein 2 (MAP2), transcript variant 5, mRNA.	-0.230667	-0.130667	-0.640667	-0.500667	-0.070667	-0.140667	1.27933	0.889333	0.379333	0.219333	-0.570667	-0.540667	1.55933	0.799333	0.889333	0.709333	-0.610667	-0.350667	-0.560667	-0.210667	-0.210667	-0.010667	-0.420667	-0.220667	-0.750667	-0.540667	0.489333	0.689333	-0.890667	-0.300667
PAQR5	progestin and adipoQ receptor family member V (PAQR5), transcript variant 1, mRNA.	0.559	0.599	0.889	0.779	0.779	0.729	-0.221	-0.191	0.479	0.439	0.049	0.049	0.279	0.129	0.359	0.499	0.529	0.719	0.659	0.509	-0.221	-0.251	-0.571	-0.441	-1.641	-1.631	-0.471	-0.341	-1.591	-1.461
MTMR11	Homo sapiens myotubularin related protein 11 (MTMR11), transcript variant 1, mRNA.	-0.242	-0.292	-0.262	-0.382	-0.242	-0.362	-0.322	-0.292	0.188	0.168	0.708	0.378	-0.062	0.308	0.338	0.298	-0.632	-0.452	-0.122	-0.522	-0.222	-0.312	2.018	2.278	-0.932	-0.642	-0.772	-0.982	0.718	0.648
SLC5A12	solute carrier family 5 (sodium/glucose cotransporter), member 12 (SLC5A12), mRNA.	0.374333	0.184333	1.20433	0.824333	0.194333	0.234333	0.014333	-0.305667	-0.415667	-0.035667	0.084333	-0.155667	-0.405667	-0.545667	-0.445667	-0.015667	1.02433	0.754333	-0.055667	-0.395667	-0.235667	-0.205667	-0.055667	0.094333	-0.605667	-0.795667	-1.06567	-1.07567	1.15433	0.674333
SLFN13	schlafen family member 13 (SLFN13), mRNA.	0.761333	0.811333	-0.978667	-0.878667	0.531333	0.511333	1.48133	1.44133	-0.568667	-0.318667	-0.948667	-0.498667	0.451333	0.151333	0.021333	-0.018667	0.021333	0.001333	-0.288667	0.311333	-0.248667	0.111333	1.51133	1.37133	-1.41867	-1.43867	-0.258667	-0.268667	-0.508667	-0.848667
GCNT1	glucosaminyl (N-acetyl) transferase 1, core 2 (GCNT1), transcript variant 3, mRNA.	0.026333	0.046333	0.316333	0.316333	0.266333	0.286333	0.426333	0.486333	-0.283667	-0.213667	0.286333	0.136333	0.126333	0.086333	-0.073667	0.106333	0.076333	-0.243667	1.59633	1.73633	-0.293667	-1.43367	0.546333	0.876333	-1.19367	-1.04367	-2.27367	-1.98367	0.116333	1.17633
FOXH1	forkhead box H1 (FOXH1), mRNA.	1.23433	1.37433	0.394333	0.804333	1.22433	1.21433	0.574333	0.534333	0.194333	0.054333	-0.185667	0.134333	0.434333	0.014333	0.494333	0.384333	0.374333	0.124333	0.014333	-0.085667	-0.315667	0.524333	-0.755667	-0.795667	-0.795667	-0.715667	-0.365667	-0.475667	-3.03567	-2.57567
RBP7	retinol binding protein 7, cellular (RBP7), mRNA.	0.052667	-0.277333	0.762667	0.712667	0.292667	0.522667	0.022667	-0.187333	-0.097333	0.032667	0.342667	0.802667	0.292667	-0.107333	0.222667	0.272667	0.222667	0.172667	-0.467333	-0.177333	-0.327333	0.212667	-0.267333	-0.237333	-0.447333	-0.527333	-0.407333	-0.527333	-0.507333	-0.377333
SERINC5	Homo sapiens serine incorporator 5 (SERINC5), transcript variant 3, mRNA.	-0.350333	-0.580333	-0.190333	-0.260333	-0.570333	-0.570333	-0.000333	0.069667	-0.060333	-0.070333	0.309667	0.379667	0.099667	-0.100333	0.129667	0.029667	-0.170333	-0.350333	1.54967	1.51967	-0.390333	-0.570333	0.669667	0.859667	-0.510333	-0.450333	0.019667	-0.310333	0.009667	-0.140333
LRRC4	leucine rich repeat containing 4 (LRRC4), mRNA.	-1.36533	-1.67533	-1.61533	-1.40533	-1.31533	-1.40533	0.194667	0.254667	1.07467	1.00467	0.174667	0.034667	1.22467	1.48467	1.01467	0.954667	1.75467	1.52467	1.21467	1.24467	-0.395333	-0.505333	-0.255333	-0.635333	-0.955333	-0.885333	0.084667	-0.095333	-0.925333	0.194667
MYT1	myelin transcription factor 1 (MYT1), mRNA.	0.469667	0.879667	0.119667	0.199667	0.509667	0.889667	0.269667	0.359667	0.289667	0.229667	0.209667	0.009667	0.159667	-0.250333	0.309667	0.269667	-0.810333	-0.890333	-0.640333	-0.230333	-0.400333	-0.360333	0.459667	0.329667	-0.670333	-0.720333	-0.840333	-0.430333	0.069667	0.209667
AQP4	aquaporin 4 (AQP4), transcript variant a, mRNA.	-0.216333	-0.726333	-0.106333	0.093667	-0.016333	-0.076333	0.083667	0.163667	0.113667	0.113667	0.333667	0.553667	-0.716333	-0.886333	0.463667	0.523667	0.033667	-0.076333	0.193667	0.203667	-0.406333	-0.536333	0.403667	0.353667	0.373667	0.263667	0.203667	0.253667	-0.656333	-0.306333
ARC	activity-regulated cytoskeleton-associated protein (ARC), mRNA.	-0.007	-0.067	-0.207	-0.277	-0.517	-0.237	0.693	0.503	0.243	0.273	0.193	0.353	0.813	0.583	1.013	1.093	0.093	-0.147	-0.157	-0.377	-0.407	-0.487	0.293	-0.367	-0.537	-0.457	-0.307	-0.477	-0.477	-0.637
ICAM1	intercellular adhesion molecule 1 (ICAM1), mRNA.	0.701	1.161	0.811	0.931	0.651	0.951	0.781	0.701	-0.219	-0.239	0.011	-0.119	-0.239	-0.239	0.481	0.901	-0.889	-0.699	-0.959	-0.999	-0.409	-0.729	-0.569	-0.429	-0.739	-0.929	-0.709	-0.889	0.751	1.171
EVX1	even-skipped homeobox 1 (EVX1), mRNA.	1.121	1.471	0.091	0.101	0.661	1.271	-0.059	-0.019	-0.409	-0.409	-0.409	-0.409	-0.369	-0.329	-0.409	-0.409	-0.089	-0.229	0.131	0.071	-0.409	-0.409	0.651	0.811	-0.269	-0.339	-0.409	-0.249	-0.339	-0.409
C14orf80	Homo sapiens chromosome 14 open reading frame 80 (C14orf80), transcript variant 1, mRNA.	-0.277667	-0.067667	0.102333	0.002333	0.122333	0.522333	-0.047667	-0.127667	0.142333	0.042333	0.122333	0.382333	1.07233	0.852333	-0.017667	-0.327667	-0.517667	-0.407667	0.712333	0.452333	-0.427667	-0.177667	0.832333	0.292333	-0.537667	-0.767667	-0.527667	-0.577667	-0.867667	0.022333
APOBEC3B	Homo sapiens apolipoprotein B mRNA editing enzyme, catalytic polypeptide-like 3B (APOBEC3B), transcript variant 2, mRNA.	0.73	0.75	0.39	0.21	1.1	0.9	0.78	0.89	-0.03	-0.39	-0.2	0.21	0.7	-0.01	0.15	-0.16	-0.4	-0.63	-0.46	-0.28	-0.46	-0.04	0.22	-0.04	-0.83	-0.97	-1.16	-1.06	-0.18	0.27
PDE4B	phosphodiesterase 4B, cAMP-specific (PDE4B), transcript variant b, mRNA.	0.129333	-0.060667	0.709333	0.589333	-0.060667	-0.210667	1.36933	0.869333	0.709333	0.599333	-0.360667	-0.480667	0.019333	0.589333	-0.020667	-0.000667	-0.260667	0.009333	-0.170667	0.069333	-0.470667	-0.810667	-0.660667	-0.520667	-0.080667	-0.290667	-0.020667	-0.030667	-0.680667	-0.470667
ITGA9	integrin, alpha 9 (ITGA9), mRNA.	-0.49	-0.51	-0.34	-0.41	-0.34	-0.35	-0.63	-0.53	0.37	0.33	0.21	0.19	1.25	1.07	0.43	0.32	-0.4	0.47	-0.02	-0.18	-0.53	-1.22	1.62	1.97	-0.83	-0.49	-1.13	-1.12	0.05	1.24
HAP1	huntingtin-associated protein 1 (HAP1), transcript variant 3, mRNA.	0.283667	0.293667	0.273667	0.143667	0.163667	0.173667	0.423667	0.353667	0.183667	0.403667	0.153667	0.163667	0.553667	0.113667	0.443667	0.553667	-0.226333	-0.226333	-0.236333	-0.376333	-0.546333	-0.266333	0.123667	-0.096333	-0.576333	-0.496333	-0.356333	-0.056333	-0.666333	-0.676333
GAS1	growth arrest-specific 1 (GAS1), mRNA.	0.722	0.402	0.022	0.432	0.742	0.812	0.612	0.462	-0.438	-0.488	-0.788	-0.808	-0.648	-0.548	-0.098	-0.048	1.002	0.782	0.892	1.042	-0.588	-0.348	1.792	1.622	-1.278	-1.598	-0.248	-0.518	-1.728	-1.168
CAPN6	calpain 6 (CAPN6), mRNA.	-0.481	-0.331	-0.701	-0.571	-0.521	-0.451	-0.371	-0.391	0.169	0.389	0.529	0.599	0.639	0.609	0.239	0.569	-0.561	-0.581	-0.181	-0.051	-0.641	-0.621	2.969	2.589	-0.921	-0.911	-0.371	-0.771	0.649	-0.521
FOXI3	Homo sapiens forkhead box I3 (FOXI3), mRNA.	-0.430667	-0.400667	-0.450667	-0.370667	-0.130667	-0.150667	0.599333	0.639333	0.319333	0.359333	0.259333	0.309333	0.149333	0.049333	0.469333	0.509333	-0.000667	0.039333	0.429333	0.339333	-0.680667	-0.680667	0.879333	0.819333	-0.630667	-0.450667	-0.030667	-0.400667	-0.680667	-0.680667
PRRX2	paired related homeobox 2 (PRRX2), mRNA.	-0.313	-0.473	-0.013	0.407	-0.393	-0.143	-0.063	-0.823	0.777	0.657	0.867	0.917	0.717	0.797	0.617	0.387	1.357	0.867	0.287	0.297	-0.683	-0.283	-0.873	-0.763	-0.723	-0.813	-0.313	-0.803	-1.023	-0.453
TMEM132C	Homo sapiens transmembrane protein 132C (TMEM132C), mRNA.	0.601667	1.07167	0.781667	0.881667	0.571667	0.711667	0.451667	0.241667	-0.578333	-0.578333	-0.588333	-0.608333	-0.558333	-0.578333	-0.278333	-0.228333	-0.618333	-0.668333	-0.408333	-0.138333	-0.718333	-0.918333	1.89167	2.50167	-0.728333	-0.728333	-0.488333	-0.578333	0.151667	0.131667
C1orf61	chromosome 1 open reading frame 61 (C1orf61), mRNA.	0.623	0.583	0.213	0.153	0.863	0.933	0.043	-0.477	-0.537	-0.417	0.623	0.763	-0.327	-0.227	0.193	0.103	-0.387	-0.387	1.663	1.623	-0.797	-0.627	0.503	0.433	-0.887	-0.867	-0.857	-0.897	-0.897	-0.727
ACBD7	acyl-CoA binding domain containing 7 (ACBD7), mRNA.	1.02533	0.735333	0.955333	0.865333	0.855333	0.535333	0.665333	0.765333	0.275333	0.305333	0.575333	0.455333	0.215333	0.175333	0.775333	0.955333	0.415333	0.225333	0.035333	-0.154667	-0.804667	-0.404667	-0.904667	-0.494667	-1.53467	-1.54467	-0.954667	-0.984667	-1.65467	-1.37467
STYK1	serine/threonine/tyrosine kinase 1 (STYK1), mRNA.	0.701333	0.221333	0.481333	0.351333	0.211333	0.511333	-0.148667	-0.028667	-0.188667	0.021333	0.571333	0.501333	0.211333	0.081333	-0.348667	-0.418667	-0.428667	-0.238667	1.25133	1.15133	-0.868667	-0.728667	-0.138667	-0.438667	-0.428667	-0.398667	0.041333	-0.028667	-0.618667	-0.858667
TNFRSF11A	tumor necrosis factor receptor superfamily, member 11a, NFKB activator (TNFRSF11A), mRNA.	0.251	0.421	-0.649	-0.659	0.621	0.861	0.211	0.061	-0.439	-0.279	-0.509	-0.199	0.041	-0.219	-0.429	-0.549	0.241	0.431	2.031	1.801	-0.909	-0.399	-0.099	-0.289	0.001	0.321	0.271	0.071	-0.969	-1.039
LPPR1	lipid phosphate phosphatase-related protein type 1 (LPPR1), transcript variant 2, mRNA.	0.718	0.708	0.228	0.118	1.118	0.968	0.578	0.078	0.078	0.208	0.078	-0.142	-0.052	-0.072	-0.092	0.128	0.598	0.828	0.318	0.018	-0.912	-0.862	-0.432	-0.212	-0.892	-1.032	-0.932	-0.832	-0.222	-0.082
ADAMTS8	ADAM metallopeptidase with thrombospondin type 1 motif, 8 (ADAMTS8), mRNA.	-0.847333	-1.02733	-0.857333	-1.09733	-0.707333	-0.867333	0.092667	0.032667	0.712667	0.902667	0.632667	0.642667	0.792667	0.682667	0.722667	0.572667	0.052667	-0.107333	3.24267	3.03267	-1.01733	-1.00733	0.922667	0.612667	-1.10733	-0.967333	-1.15733	-1.10733	-1.02733	-0.747333
TBX1	T-box 1 (TBX1), transcript variant B, mRNA.	0.07	0.06	-0.34	0.12	-0.02	0.4	0.15	-0.06	0.3	0.24	-0.01	0.12	0.73	0.54	0.6	0.49	-0.77	-0.75	0.23	-0.05	-1.05	-0.74	0.41	0.45	-0.59	-0.43	0.5	0.3	-0.98	0.08
NKD1	naked cuticle homolog 1 (Drosophila) (NKD1), mRNA.	1.14767	1.13767	0.357667	0.627667	0.867667	0.887667	0.667667	0.967667	0.217667	0.227667	-0.242333	-0.262333	-0.112333	-0.052333	0.317667	0.477667	-0.632333	-0.542333	-0.172333	0.077667	-1.28233	-0.882333	1.86767	2.25767	-1.20233	-1.10233	-0.922333	-1.01233	-2.10233	-1.58233
GRPR	gastrin-releasing peptide receptor (GRPR), mRNA.	-0.016	-0.126	0.304	0.144	0.594	0.394	0.514	0.264	-0.086	-0.326	0.724	0.464	-0.296	-0.276	-0.386	-0.486	-0.026	0.404	1.834	1.744	-1.446	-1.686	1.414	1.674	-0.726	-0.736	-0.356	-0.186	-1.856	-1.456
TMEM54	transmembrane protein 54 (TMEM54), mRNA.	-0.041	-0.201	0.189	0.239	0.359	0.649	-0.271	-0.641	0.219	0.309	0.489	0.269	0.329	0.369	0.769	0.949	0.189	-0.011	1.209	1.159	-1.871	-1.281	1.169	1.259	-1.011	-1.001	-0.411	-0.431	-1.731	-1.221

## Sheet: cluster V
ID	NAME	WT_d2_1	WT_d2_2	NKX2_5_d2_1	NKX2_5_d2_2	ZEB2_d2_1	ZEB2_d2_2	ZNF503_d2_1	ZNF503_d2_2	WT_d0_1	WT_d0_2	NKX2_5_d0_1	NKX2_5_d0_2	ZEB2_d0_1	ZEB2_d0_2	ZNF503_d0_1	ZNF503_d0_2	WT_d6_1	WT_d6_2	ZEB2_d6_1	ZEB2_d6_2	WT_d10_1	WT_d10_2	ZEB2_d10_1	ZEB2_d10_2	NKX2_5_d6_1	NKX2_5_d6_2	ZNF503_d6_1	ZNF503_d6_2	NKX2_5_d10_1	NKX2_5_d10_2
CKM	creatine kinase, muscle (CKM), mRNA.	-1.13067	-1.13067	-1.13067	-1.07067	-1.13067	-1.10067	-1.08067	-1.13067	-1.13067	-1.13067	-1.11067	-1.13067	-1.13067	-1.13067	-1.07067	-1.10067	2.65933	2.30933	0.769333	0.469333	5.92933	5.67933	3.24933	2.39933	-1.13067	-1.13067	-0.780667	-1.02067	-1.13067	-0.430667
MYH7B	myosin, heavy chain 7B, cardiac muscle, beta (MYH7B), mRNA.	-0.764667	-0.644667	-0.854667	-0.934667	-0.714667	-0.674667	-0.824667	-0.964667	-0.744667	-0.804667	-0.784667	-0.914667	-0.924667	-0.854667	-0.894667	-0.814667	-0.434667	-0.404667	-0.704667	-0.634667	5.62533	5.60533	4.02533	2.67533	-0.854667	-0.994667	-0.824667	-0.914667	0.845333	0.105333
MASP1	mannan-binding lectin serine peptidase 1 (C4/C2 activating component of Ra-reactive factor) (MASP1), transcript variant 3, mRNA.	-1.36733	-1.36733	-1.32733	-1.04733	-1.25733	-1.36733	-1.30733	-1.36733	-1.22733	-0.917333	-0.687333	-0.837333	-1.10733	-1.41733	-0.937333	-0.937333	2.15267	1.80267	-0.567333	-0.687333	5.42267	5.12267	2.29267	1.56267	-1.20733	-0.997333	-1.12733	-1.23733	2.79267	3.15267
CORIN	corin, serine peptidase (CORIN), mRNA.	-0.904667	-0.994667	-0.664667	-0.574667	-0.814667	-0.884667	-0.774667	-0.684667	-0.884667	-0.904667	-0.794667	-0.874667	-0.874667	-0.764667	-0.864667	-0.814667	1.45533	0.225333	0.105333	0.145333	5.34533	4.28533	1.35533	1.48533	-0.664667	-0.684667	-0.564667	-0.864667	1.74533	-0.294667
ADPRHL1	ADP-ribosylhydrolase like 1 (ADPRHL1), transcript variant 1, mRNA.	-0.917333	-0.917333	-1.00733	-0.727333	-0.967333	-1.07733	-0.827333	-0.647333	-0.837333	-0.987333	-0.947333	-1.03733	-0.717333	-0.867333	-0.877333	-1.11733	1.23267	1.07267	-0.197333	-0.387333	4.91267	4.94267	2.26267	1.27267	-0.337333	-0.457333	-0.137333	-0.237333	0.182667	0.352667
MYOZ2	myozenin 2 (MYOZ2), mRNA.	-1.188	-1.188	-1.188	-1.188	-1.188	-1.188	-1.188	-1.188	-1.148	-1.188	-1.138	-1.188	-1.188	-1.188	-1.188	-1.188	3.102	3.112	1.392	0.442	4.872	4.612	2.072	1.732	-0.688	-0.648	-0.568	-0.588	0.062	0.012
COL22A1	collagen, type XXII, alpha 1 (COL22A1), mRNA.	-0.828667	-0.928667	-1.23867	-1.40867	-0.608667	-0.438667	-0.658667	-1.12867	-1.30867	-1.48867	-1.10867	-1.22867	-1.10867	-1.22867	-1.13867	-0.888667	1.75133	1.82133	0.991333	0.261333	4.79133	5.06133	2.69133	1.82133	-0.278667	-0.578667	-1.33867	-0.908667	-0.588667	1.24133
LAMA4	laminin, alpha 4 (LAMA4), transcript variant 1, mRNA.	-0.495333	-0.615333	-0.425333	-0.315333	-0.485333	-0.245333	-0.665333	-0.935333	-0.245333	-0.305333	-0.405333	-0.255333	-0.305333	-0.415333	-0.295333	-0.275333	0.384667	0.074667	-0.905333	-0.895333	4.70467	4.58467	1.03467	0.604667	-0.945333	-0.865333	-0.595333	-0.995333	-0.395333	0.894667
C1orf175	HEAT repeat containing 8 (HEATR8), transcript variant 1, mRNA.	-0.472667	-0.392667	-0.852667	-0.732667	-0.422667	-0.562667	-1.04267	-1.02267	-1.10267	-1.12267	-1.40267	-1.39267	-1.39267	-1.48267	-0.852667	-1.00267	0.417333	0.497333	0.427333	0.257333	4.55733	5.04733	3.48733	2.71733	-0.462667	-0.812667	-0.532667	-0.682667	-0.572667	0.907333
GJA3	gap junction protein, alpha 3, 46kDa (GJA3), mRNA.	-0.653333	-0.543333	-0.643333	-0.673333	-0.603333	-0.553333	-0.423333	-0.253333	-0.213333	-0.243333	-0.273333	-0.463333	-0.163333	-0.063333	-0.133333	-0.273333	0.116667	0.186667	-0.613333	-0.683333	4.54667	4.90667	1.14667	0.516667	-0.783333	-0.783333	-0.713333	-0.783333	-0.783333	-0.103333
RRAD	Ras-related associated with diabetes (RRAD), transcript variant 1, mRNA.	-0.516667	-0.516667	-0.446667	-0.456667	-0.446667	-0.446667	-0.486667	-0.516667	-0.516667	-0.446667	-0.516667	-0.516667	-0.466667	-0.496667	-0.416667	-0.456667	0.523333	0.413333	-0.086667	0.103333	4.53333	1.99333	0.193333	0.583333	-0.466667	-0.476667	-0.376667	-0.356667	0.963333	0.123333
HRC	histidine rich calcium binding protein (HRC), mRNA.	-0.042333	-0.282333	-0.842333	-0.882333	-0.342333	-0.252333	-1.11233	-0.892333	-1.23233	-1.13233	-1.20233	-1.15233	-1.38233	-1.50233	-0.762333	-0.362333	3.00767	2.83767	1.29767	0.857667	4.45767	4.23767	2.66767	2.07767	-1.75233	-1.68233	-1.32233	-1.64233	-1.22233	-0.442333
KCNH7	potassium voltage-gated channel, subfamily H (eag-related), member 7 (KCNH7), transcript variant 1, mRNA.	-0.712667	-0.892667	-0.162667	-0.392667	-0.962667	-0.842667	-0.942667	-1.32267	-0.182667	-0.122667	0.297333	0.097333	-0.802667	-0.822667	0.137333	0.227333	2.09733	1.70733	-0.002667	-0.242667	4.38733	4.28733	1.35733	0.847333	-1.37267	-1.56267	-0.962667	-1.24267	-1.28267	-0.612667
RYR2	ryanodine receptor 2 (cardiac) (RYR2), mRNA.	-0.605	-0.655	0.095	-0.205	-0.215	-0.245	0.675	0.495	-0.065	0.025	-0.065	0.125	0.675	0.485	-0.205	-0.315	2.615	2.035	1.255	0.915	4.375	4.315	2.795	2.485	-4.225	-4.255	-3.065	-3.435	-3.745	-2.065
FAM189A2	family with sequence similarity 189, member A2 (FAM189A2), transcript variant 2, mRNA.	1.19233	1.13233	0.782333	0.552333	1.32233	1.25233	0.582333	0.582333	-1.47767	-1.51767	-0.537667	-0.247667	-0.577667	-0.937667	-1.16767	-1.09767	-0.507667	-0.547667	-0.597667	-1.35767	4.37233	3.68233	1.17233	0.562333	-1.76767	-1.74767	-0.777667	-1.53767	0.882333	-1.66767
APOBEC2	apolipoprotein B mRNA editing enzyme, catalytic polypeptide-like 2 (APOBEC2), mRNA.	-1.01533	-1.01533	-1.01533	-1.01533	-0.975333	-1.01533	-1.01533	-1.01533	-0.975333	-1.01533	-1.01533	-1.01533	-1.01533	-1.01533	-1.01533	-1.01533	3.59467	3.18467	1.89467	1.83467	4.34467	3.60467	1.03467	0.824667	-0.745333	-0.765333	-0.695333	-0.805333	-0.535333	-0.605333
SRL	sarcalumenin (SRL), mRNA.	-0.767	-0.677	-0.727	-0.707	-0.727	-0.737	-0.727	-0.677	-0.747	-0.767	-0.747	-0.767	-0.747	-0.757	-0.767	-0.747	3.093	2.593	0.593	0.333	4.273	4.163	0.743	0.253	-0.767	-0.737	-0.767	-0.717	-0.767	-0.497
PRSS42	protease, serine, 42 (PRSS42), mRNA.	-0.584	-0.624	-0.684	-0.614	-0.754	-0.644	-0.694	-0.694	-0.714	-0.584	-0.734	-0.684	-0.694	-0.704	-0.734	-0.744	0.196	0.196	-0.234	-0.434	4.236	4.276	2.216	1.866	-0.464	-0.324	-0.044	-0.454	-0.394	0.246
ASB2	Homo sapiens ankyrin repeat and SOCS box containing 2 (ASB2), transcript variant 1, mRNA.	-0.962	-1.052	-1.032	-0.972	-1.052	-1.052	-1.012	-0.992	-0.932	-0.802	-0.852	-0.922	-0.772	-0.872	-0.932	-0.912	4.088	3.668	1.578	0.848	4.208	4.128	1.058	0.648	-1.002	-0.982	-0.912	-0.802	-0.982	-0.422
ATP1A2	ATPase, Na+/K+ transporting, alpha 2 polypeptide (ATP1A2), mRNA.	-0.053333	0.126667	-1.35333	-1.14333	-0.723333	-0.893333	-0.013333	0.006667	0.136667	0.336667	-0.443333	-0.513333	0.186667	-0.273333	0.566667	0.326667	-0.163333	0.146667	-0.013333	0.026667	4.17667	4.07667	1.48667	0.436667	-1.45333	-1.33333	0.126667	-0.373333	-1.66333	-1.75333
NCAM1	neural cell adhesion molecule 1 (NCAM1), transcript variant 1, mRNA.	-0.671333	-0.381333	-0.601333	-1.09133	-0.351333	-0.351333	-1.26133	-1.25133	-0.721333	-0.701333	-1.58133	-1.86133	-0.941333	-0.891333	-0.911333	-1.09133	0.838667	0.928667	1.77867	1.46867	4.16867	4.08867	2.91867	2.96867	-2.05133	-1.67133	-1.28133	-1.32133	0.418667	1.40867
PPFIA4	protein tyrosine phosphatase, receptor type, f polypeptide (PTPRF), interacting protein (liprin), alpha 4 (PPFIA4), mRNA.	-0.822333	-0.702333	-0.862333	-0.742333	-0.332333	-0.182333	-1.26233	-1.34233	-0.172333	0.047667	0.857667	0.617667	-0.002333	-1.05233	-0.152333	-0.002333	-0.922333	-0.712333	-0.772333	-1.00233	4.15767	4.19767	3.60767	3.33767	-1.82233	-2.07233	-1.78233	-1.84233	0.647667	1.08767
CORO6	coronin 6 (CORO6), mRNA.	-0.899667	-0.779667	-0.929667	-0.829667	-1.11967	-0.889667	-0.779667	-0.699667	-0.409667	-0.289667	0.130333	-0.429667	-0.609667	-0.749667	-0.239667	-0.389667	1.22033	0.910333	-0.229667	-0.369667	4.12033	4.58033	2.60033	2.04033	-1.13967	-1.27967	-1.06967	-1.21967	-0.339667	0.090333
LRRC10	leucine rich repeat containing 10 (LRRC10), mRNA.	-0.404	-0.404	-0.404	-0.404	-0.384	-0.404	-0.404	-0.404	-0.404	-0.404	-0.404	-0.404	-0.404	-0.404	-0.404	-0.404	-0.134	-0.314	-0.364	-0.404	4.116	4.166	0.966	0.426	-0.404	-0.404	-0.404	-0.404	-0.404	0.006
LRRC39	Homo sapiens leucine rich repeat containing 39 (LRRC39), transcript variant 1, mRNA.	-0.343	-0.213	-0.323	-0.463	-0.233	-0.083	-0.493	-0.573	-0.593	-0.493	-0.383	-0.593	-0.633	-0.523	-0.523	-0.413	0.097	0.117	-0.303	-0.653	4.107	3.837	0.747	0.487	-0.263	-0.513	-0.353	-0.343	-0.073	-0.013
NELL1	NEL-like 1 (chicken) (NELL1), transcript variant 1, mRNA.	-1.06967	-1.10967	-0.999667	-0.969667	-1.10967	-1.07967	-0.489667	-0.689667	0.270333	0.250333	0.750333	0.100333	0.020333	0.530333	0.500333	0.930333	-0.309667	-0.739667	-0.549667	-0.749667	4.08033	3.78033	2.10033	2.34033	-1.10967	-1.10967	-1.10967	-1.10967	-1.10967	-0.239667
PPP1R3A	protein phosphatase 1, regulatory subunit 3A (PPP1R3A), mRNA.	-0.792333	-0.792333	-0.772333	-0.792333	-0.722333	-0.792333	-0.742333	-0.792333	-0.652333	-0.652333	-0.592333	-0.712333	-0.792333	-0.692333	-0.762333	-0.722333	3.00767	2.75767	0.687667	0.157667	4.07767	3.53767	1.25767	0.727667	-0.792333	-0.792333	-0.722333	-0.792333	-0.792333	-0.542333
CACNA1C	calcium channel, voltage-dependent, L type, alpha 1C subunit (CACNA1C), transcript variant 18, mRNA.	0.764	0.914	0.224	0.404	0.914	1.124	-0.436	-0.566	-1.416	-1.716	-1.486	-1.686	-1.666	-1.836	-1.326	-1.336	1.364	1.204	0.134	-0.246	4.004	4.384	3.434	3.114	-2.056	-1.866	-1.766	-2.096	-0.266	-0.216
PLEKHA2	pleckstrin homology domain containing, family A (phosphoinositide binding specific) member 2 (PLEKHA2), mRNA.	-0.904333	-1.56433	-1.01433	-1.40433	-0.914333	-1.07433	-0.664333	-0.704333	0.285667	0.465667	0.715667	0.695667	0.155667	-0.154333	0.155667	0.375667	0.505667	0.095667	-0.724333	-0.754333	3.93567	3.92567	2.55567	2.55567	-1.72433	-1.93433	-1.71433	-1.62433	-0.824333	1.27567
KCNIP4	Kv channel interacting protein 4 (KCNIP4), transcript variant 5, mRNA.	-0.998333	-0.998333	-0.998333	-0.998333	-0.958333	-0.998333	-0.958333	-0.938333	-0.998333	-0.918333	-0.968333	-0.998333	-0.908333	-0.948333	-0.968333	-0.918333	3.01167	2.69167	0.961667	0.701667	3.93167	4.18167	1.50167	2.01167	-0.748333	-0.748333	-0.858333	-0.888333	-0.398333	0.121667
RXRG	Homo sapiens retinoid X receptor, gamma (RXRG), transcript variant 3, mRNA.	0.656	0.786	-0.014	0.346	0.956	1.126	-0.604	-0.594	-0.784	-0.824	-0.794	-0.784	-0.784	-0.784	-0.824	-0.824	-0.304	-0.504	-0.534	-0.584	3.886	3.076	0.416	-0.284	-0.774	-0.824	-0.824	-0.664	1.176	0.486
SNTA1	syntrophin, alpha 1 (SNTA1), mRNA.	-0.813333	-0.823333	-0.783333	-0.773333	-1.07333	-0.883333	-1.18333	-1.16333	-0.763333	-0.863333	-0.813333	-0.743333	-0.933333	-1.10333	-0.663333	-0.533333	3.11667	2.67667	1.19667	1.02667	3.85667	4.05667	2.13667	1.60667	-1.55333	-1.55333	-1.25333	-1.18333	-0.833333	0.616667
TBX5	T-box 5 (TBX5), transcript variant 1, mRNA.	-1.391	-1.281	-1.281	-1.161	-0.821	-1.021	-0.431	-0.871	-1.031	-1.011	-0.651	-0.591	-0.271	0.039	-0.231	0.069	1.359	1.619	0.839	0.829	3.849	4.009	2.239	2.419	-1.351	-1.411	-0.991	-1.411	-1.061	0.999
PGM5	phosphoglucomutase 5 (PGM5), mRNA.	-1.09333	-1.13333	-1.13333	-1.13333	-1.09333	-1.13333	-1.13333	-1.01333	-1.09333	-1.09333	-1.13333	-1.13333	-1.12333	-1.13333	-1.13333	-1.13333	2.39667	2.28667	1.42667	1.21667	3.84667	4.06667	3.42667	3.45667	-0.433333	-0.613333	-0.533333	-1.00333	-1.06333	-0.633333
ACOT11	acyl-CoA thioesterase 11 (ACOT11), transcript variant 1, mRNA.	-0.550667	-0.080667	-1.16067	-1.18067	-0.680667	-0.330667	-0.930667	-0.990667	-0.970667	-0.910667	-1.16067	-1.36067	-0.770667	-0.980667	-0.600667	-0.870667	0.909333	0.669333	0.729333	0.349333	3.83933	3.72933	2.93933	2.57933	-0.420667	-0.530667	-0.480667	-0.830667	-0.160667	0.209333
LRRN3	leucine rich repeat neuronal 3 (LRRN3), transcript variant 2, mRNA.	-0.224	-0.314	-0.424	-0.454	-0.544	-0.624	-0.634	-0.764	-1.064	-1.084	-1.024	-1.064	-1.054	-0.924	-0.954	-1.084	2.716	2.446	-0.494	-0.104	3.756	4.586	0.896	1.476	-1.154	-1.104	-0.894	-0.994	0.056	1.046
FBXO40	F-box protein 40 (FBXO40), mRNA.	-0.353667	-0.353667	-0.333667	-0.353667	-0.353667	-0.353667	-0.303667	-0.233667	-0.303667	-0.353667	-0.353667	-0.283667	-0.203667	-0.293667	-0.293667	-0.333667	0.016333	-0.133667	-0.353667	-0.353667	3.74633	3.50633	0.266333	0.206333	-0.353667	-0.353667	-0.353667	-0.323667	-0.323667	-0.133667
ILDR2	immunoglobulin-like domain containing receptor 2 (ILDR2), mRNA.	-0.685333	-0.625333	-1.29533	-1.08533	-0.565333	-0.825333	-0.295333	-0.225333	-1.31533	-1.31533	-1.58533	-1.45533	-0.855333	-1.04533	-1.12533	-1.00533	3.44467	3.07467	0.604667	0.484667	3.74467	3.39467	1.00467	0.864667	-1.20533	-1.20533	-0.385333	-0.635333	1.16467	0.954667
RNF207	ring finger protein 207 (RNF207), mRNA.	-0.622667	-0.592667	-0.902667	-0.852667	-0.762667	-0.422667	-1.21267	-1.10267	-1.06267	-0.832667	-0.792667	-1.19267	-1.03267	-1.08267	-0.922667	-1.13267	2.11733	1.78733	1.00733	0.877333	3.72733	4.12733	2.43733	1.75733	-1.07267	-1.13267	-0.592667	-1.22267	-0.272667	0.977333
HCN4	hyperpolarization activated cyclic nucleotide-gated potassium channel 4 (HCN4), mRNA.	-0.863	-0.753	-1.223	-0.883	-1.133	-0.963	-0.443	-0.423	-0.633	-0.473	-0.553	-0.623	-0.343	-0.703	-0.053	-0.123	1.187	1.257	0.937	0.347	3.727	3.977	2.767	2.407	-2.023	-1.823	-0.783	-1.073	-1.123	0.407
POU4F1	POU class 4 homeobox 1 (POU4F1), mRNA.	-0.985333	-1.17533	-0.995333	-1.01533	-0.885333	-0.895333	-1.03533	-0.995333	-0.975333	-1.03533	-1.07533	-0.965333	-0.905333	-0.965333	-0.985333	-1.03533	1.44467	1.93467	1.60467	1.17467	3.71467	3.85467	2.42467	2.20467	-0.885333	-0.795333	-1.10533	-0.725333	-0.405333	1.48467
MYPN	Homo sapiens myopalladin (MYPN), transcript variant 4, mRNA.	-0.378333	-0.378333	-0.378333	-0.378333	-0.378333	-0.378333	-0.368333	-0.378333	-0.338333	-0.378333	-0.378333	-0.308333	-0.378333	-0.378333	-0.378333	-0.378333	-0.158333	-0.138333	-0.378333	-0.378333	3.71167	3.85167	0.801667	0.521667	-0.378333	-0.378333	-0.378333	-0.328333	-0.248333	-0.188333
PDE4DIP	phosphodiesterase 4D interacting protein (PDE4DIP), transcript variant 4, mRNA.	-0.506	-0.286	-0.416	-0.476	-0.426	-0.536	-0.856	-0.896	-0.676	-0.706	-0.756	-0.766	-0.616	-0.576	-0.686	-0.626	1.814	1.504	0.204	-0.196	3.634	3.534	1.594	1.214	-0.696	-0.756	-0.626	-0.686	-0.186	-0.546
SH3BGR	SH3 domain binding glutamic acid-rich protein (SH3BGR), transcript variant 2, mRNA.	-0.501	-0.271	0.269	0.089	-0.551	-0.681	-0.781	-1.041	-0.801	-0.591	0.339	0.599	-0.701	-0.721	-0.951	-0.611	2.239	2.349	-0.101	-0.581	3.629	2.819	0.079	-0.431	-0.251	-0.071	-0.811	-0.801	-0.821	-0.341
MB	myoglobin (MB), transcript variant 1, mRNA.	-0.526333	-0.476333	-0.566333	-0.566333	-0.566333	-0.566333	-0.566333	-0.566333	-0.566333	-0.566333	-0.496333	-0.566333	-0.516333	-0.546333	-0.476333	-0.526333	2.09367	1.51367	0.213667	0.013667	3.62367	3.57367	0.203667	-0.226333	-0.376333	-0.346333	-0.396333	-0.316333	-0.566333	-0.346333
FHL2	four and a half LIM domains 2 (FHL2), transcript variant 5, mRNA.	-0.548333	-0.658333	-0.508333	-0.478333	-0.628333	-0.458333	-0.108333	-0.068333	0.251667	0.141667	0.061667	0.321667	0.491667	0.521667	-0.038333	-0.188333	0.881667	0.461667	0.231667	0.021667	3.60167	3.23167	-0.408333	-0.978333	-1.57833	-1.33833	-1.07833	-1.07833	0.401667	-0.478333
ZNF704	zinc finger protein 704 (ZNF704), mRNA.	-0.45	-0.38	-1.11	-1.05	-0.4	-0.33	-0.33	-0.18	-0.89	-0.86	-1.23	-1.72	-0.96	-1	-0.55	-0.65	1.65	1.35	0.78	0.9	3.6	3.61	1.64	1.45	-0.96	-1.04	-0.56	-0.54	-0.38	0.59
CAMK2A	calcium/calmodulin-dependent protein kinase II alpha (CAMK2A), transcript variant 1, mRNA.	-0.675333	-0.895333	-1.05533	-0.885333	-0.795333	-0.715333	-1.05533	-0.885333	-1.22533	-1.12533	-1.12533	-1.17533	-1.00533	-1.09533	-1.02533	-0.935333	2.57467	2.28467	0.454667	-0.195333	3.59467	4.25467	2.34467	2.17467	-1.05533	-1.04533	-0.985333	-1.03533	1.17467	1.13467
AKAP6	A kinase (PRKA) anchor protein 6 (AKAP6), mRNA.	-0.898	-0.848	-0.768	-0.758	-0.768	-0.798	-0.728	-0.618	-0.638	-0.708	-0.728	-0.738	-0.648	-0.778	-0.748	-0.668	0.872	0.352	-0.028	-0.098	3.592	3.142	0.992	0.212	0.022	0.032	0.012	-0.248	1.712	1.272
CACNB2	calcium channel, voltage-dependent, beta 2 subunit (CACNB2), transcript variant 1, mRNA.	-0.577333	-0.697333	-0.767333	-0.927333	-0.687333	-0.437333	-0.557333	-0.777333	-0.417333	-0.347333	-0.337333	-0.677333	-0.347333	-0.487333	-0.157333	-0.287333	1.23267	0.832667	0.462667	0.062667	3.55267	3.49267	1.28267	0.982667	-0.417333	-0.617333	-0.327333	-0.357333	-1.53733	-0.157333
DUSP27	dual specificity phosphatase 27 (putative) (DUSP27), mRNA.	-0.831333	-0.831333	-0.831333	-0.771333	-0.791333	-0.831333	-0.831333	-0.831333	-0.811333	-0.761333	-0.831333	-0.781333	-0.801333	-0.831333	-0.831333	-0.811333	2.67867	2.39867	1.32867	1.27867	3.54867	3.36867	0.838667	0.488667	-0.641333	-0.721333	-0.161333	-0.211333	-0.731333	-0.451333
MTUS2	microtubule associated tumor suppressor candidate 2 (MTUS2), transcript variant 1, mRNA.	-1.00133	-0.941333	-0.831333	-0.731333	-0.871333	-0.931333	-0.491333	-0.861333	-0.741333	-0.861333	-0.791333	-0.981333	-0.741333	-0.841333	-0.751333	-0.791333	0.938667	0.848667	0.308667	0.248667	3.54867	3.25867	3.51867	3.15867	-0.981333	-0.881333	-0.271333	-0.611333	-0.511333	0.588667
DES	desmin (DES), mRNA.	-0.192	-0.382	-0.742	-0.452	-0.172	0.028	-0.412	-0.362	-0.852	-0.652	-1.172	-1.142	-0.882	-0.842	-0.862	-0.952	1.538	1.528	-0.422	-0.022	3.548	3.318	1.418	1.268	-1.142	-0.892	-1.142	-1.102	0.008	2.138
SGPP2	sphingosine-1-phosphate phosphatase 2 (SGPP2), mRNA.	-0.778333	-0.778333	-0.778333	-0.778333	-0.778333	-0.778333	-0.758333	-0.778333	-0.778333	-0.778333	-0.778333	-0.778333	-0.758333	-0.778333	-0.778333	-0.778333	2.83167	2.36167	0.591667	0.111667	3.54167	3.54167	1.45167	0.581667	-0.388333	-0.578333	-0.378333	-0.438333	-0.778333	-0.038333
TSHZ2	Homo sapiens teashirt zinc finger homeobox 2 (TSHZ2), transcript variant 2, mRNA.	-0.713	-0.813	-0.783	-0.863	-0.443	-0.843	-1.143	-1.153	-1.203	-1.273	-1.043	-1.213	-1.123	-1.323	-1.173	-1.103	1.917	1.837	1.397	1.177	3.517	3.957	2.507	2.737	-1.083	-0.963	-0.433	-0.123	-0.983	0.747
PPP1R13B	protein phosphatase 1, regulatory subunit 13B (PPP1R13B), mRNA.	-1.05367	-1.00367	-1.42367	-1.29367	-0.953667	-0.963667	-1.10367	-0.923667	-0.673667	-0.593667	-1.04367	-1.02367	-0.583667	-0.743667	-0.673667	-0.613667	1.44633	1.28633	0.946333	0.536333	3.51633	3.92633	2.01633	1.46633	-0.293667	-0.313667	-0.023667	-0.193667	-0.183667	0.536333
TRH	thyrotropin-releasing hormone (TRH), mRNA.	-0.16	-0.35	-0.38	-0.07	-0.04	0.03	-0.64	-0.58	-0.78	-0.82	-0.77	-0.76	-0.78	-0.68	-0.76	-0.86	-0.15	0.2	0	-0.09	3.51	3.34	2.33	2.06	-0.53	-0.31	-0.52	-0.53	-0.73	-0.18
CRIP2	cysteine-rich protein 2 (CRIP2), mRNA.	-1.232	-1.152	-0.932	-1.172	-1.612	-1.262	-1.482	-1.602	-0.652	-0.852	-0.472	-0.182	-0.452	-1.142	-1.352	-1.312	2.578	2.408	1.648	1.568	3.498	3.748	2.668	2.138	-1.192	-1.072	-0.602	-0.852	-0.562	0.888
EPHA3	EPH receptor A3 (EPHA3), transcript variant 1, mRNA.	-0.904	-1.004	-0.794	-0.914	-0.914	-1.044	-1.074	-1.174	-0.094	-0.234	0.216	0.046	-0.274	-0.344	-0.184	-0.304	-0.194	-0.084	-0.264	-0.524	3.496	3.036	2.626	2.856	-0.604	-0.364	-0.974	-1.014	0.106	0.896
HCN1	hyperpolarization activated cyclic nucleotide-gated potassium channel 1 (HCN1), mRNA.	-1.57733	-1.44733	-1.50733	-1.25733	-1.69733	-1.48733	-1.14733	-1.32733	-0.427333	-0.447333	-0.287333	-0.187333	-0.597333	-0.447333	-0.307333	-0.507333	2.20267	1.92267	1.90267	1.71267	3.49267	3.69267	1.46267	1.02267	-0.837333	-0.607333	-0.807333	-0.547333	-0.267333	0.312667
TRIM54	tripartite motif containing 54 (TRIM54), transcript variant 1, mRNA.	-0.930333	-1.04033	-0.920333	-1.08033	-0.990333	-0.950333	-0.950333	-0.790333	-0.630333	-0.670333	-0.810333	-0.470333	-0.330333	-0.460333	-0.920333	-0.970333	2.78967	2.68967	1.61967	1.26967	3.47967	3.41967	1.84967	1.13967	-1.03033	-1.03033	-1.01033	-0.870333	-0.950333	-0.450333
TNNI3K	TNNI3 interacting kinase (TNNI3K), mRNA.	0.110333	-0.559667	0.320333	-0.189667	0.120333	-0.059667	-0.389667	-0.549667	-0.769667	-0.839667	-0.539667	-0.579667	-0.879667	-0.859667	-0.649667	-0.699667	1.17033	0.790333	-0.069667	-0.129667	3.47033	3.08033	0.960333	0.930333	-0.519667	-0.599667	-0.509667	-0.629667	-0.719667	-0.209667
PALLD	Homo sapiens palladin, cytoskeletal associated protein (PALLD), transcript variant 1, mRNA.	-1.67733	-2.09733	-1.93733	-1.97733	-1.76733	-1.46733	-1.19733	-1.39733	-1.16733	-1.17733	-0.957333	-0.767333	-0.087333	-0.087333	-0.987333	-0.937333	1.85267	1.69267	1.29267	1.16267	3.44267	3.50267	1.83267	1.51267	-0.497333	-0.177333	0.732667	0.602667	1.34267	1.39267
HDAC9	Homo sapiens histone deacetylase 9 (HDAC9), transcript variant 6, mRNA.	-1.29867	-1.23867	-1.49867	-1.40867	-1.02867	-1.28867	0.491333	0.141333	0.441333	0.441333	0.921333	1.04133	1.05133	1.32133	0.841333	1.03133	2.55133	2.18133	-0.008667	-0.348667	3.42133	3.08133	0.191333	-0.178667	-2.52867	-2.23867	-1.85867	-2.15867	-1.15867	-0.908667
ADAM11	ADAM metallopeptidase domain 11 (ADAM11), mRNA.	0.106	-0.194	-0.664	-0.474	-0.284	0.196	0.096	-0.104	-0.484	-0.334	-0.544	-0.594	-0.254	-0.364	-0.284	-0.134	0.086	0.026	-0.204	-0.664	3.406	3.296	1.526	0.966	-0.894	-0.704	-0.534	-0.794	-0.814	-0.384
TCAP	titin-cap (telethonin) (TCAP), mRNA.	-0.318667	-0.278667	-0.548667	-0.458667	-0.248667	-0.128667	-0.228667	-0.288667	-0.608667	-0.378667	-0.358667	-0.408667	-0.418667	-0.438667	-0.178667	-0.398667	1.54133	1.07133	-0.298667	-0.338667	3.40133	2.47133	0.671333	0.241333	-0.488667	-0.518667	-0.628667	-0.518667	-0.698667	-0.218667
TRIM63	tripartite motif containing 63, E3 ubiquitin protein ligase (TRIM63), mRNA.	-0.435333	-0.385333	-0.455333	-0.475333	-0.475333	-0.475333	-0.455333	-0.475333	-0.475333	-0.475333	-0.475333	-0.475333	-0.475333	-0.475333	-0.455333	-0.475333	1.16467	1.03467	-0.085333	-0.285333	3.39467	3.06467	0.914667	0.774667	-0.475333	-0.475333	-0.475333	-0.475333	-0.255333	-0.405333
C7	complement component 7 (C7), mRNA.	-1.069	-1.109	-1.199	-1.089	-1.129	-1.049	-1.119	-1.019	-1.199	-1.179	-1.199	-1.179	-1.169	-1.139	-1.199	-1.189	1.791	1.651	0.141	-0.179	3.391	3.141	4.371	4.991	-0.889	-0.859	-1.129	-0.619	-0.099	2.531
CADPS	Ca++-dependent secretion activator (CADPS), transcript variant 1, mRNA.	-1.42267	-1.26267	-0.292667	-0.282667	-1.08267	-1.04267	-1.39267	-1.48267	-0.502667	-0.282667	-0.282667	-0.152667	0.157333	-0.002667	-0.702667	-1.06267	1.73733	1.38733	0.337333	0.227333	3.38733	3.26733	1.38733	1.42733	-0.882667	-0.802667	-0.782667	-0.932667	0.897333	0.437333
PDK1	pyruvate dehydrogenase kinase, isozyme 1 (PDK1), nuclear gene encoding mitochondrial protein, mRNA.	0.798	0.798	0.868	0.698	0.868	0.848	0.858	1.028	-0.902	-0.862	-0.122	-0.392	-1.212	-1.382	-1.232	-1.012	2.848	2.458	1.698	1.568	3.368	3.348	1.288	1.148	-3.382	-3.272	-2.962	-3.202	-3.272	-1.282
KIAA0319	Homo sapiens KIAA0319 (KIAA0319), transcript variant 3, mRNA.	-1.36733	-1.19733	-1.24733	-1.08733	-1.19733	-1.16733	-1.14733	-1.04733	-0.777333	-0.867333	-0.937333	-0.517333	-0.297333	-0.567333	-0.747333	-0.837333	2.69267	2.16267	1.00267	1.14267	3.35267	3.33267	1.64267	1.41267	-0.727333	-0.797333	-0.587333	-0.537333	0.042667	0.872667
KCNIP2	Kv channel interacting protein 2 (KCNIP2), transcript variant 1, mRNA.	-0.659667	-0.899667	-1.19967	-0.969667	-0.779667	-0.719667	-0.829667	-0.699667	-0.329667	-0.459667	-0.289667	-0.299667	-0.369667	-0.819667	-0.249667	-0.279667	2.09033	1.56033	0.450333	0.020333	3.33033	3.29033	1.23033	0.870333	-0.579667	-0.779667	-0.459667	-0.879667	-0.589667	0.300333
FABP3	fatty acid binding protein 3, muscle and heart (mammary-derived growth inhibitor) (FABP3), mRNA.	-1.25	-1.02	-1.71	-1.65	-1.32	-1.61	-0.29	-0.43	-0.72	-0.7	-0.3	-0.36	-0.61	-0.21	-0.57	-0.72	2.76	2.42	1.42	1.3	3.32	3.14	1.17	0.77	-0.62	-0.45	-0.64	-0.81	-0.37	0.06
FRMD3	Homo sapiens FERM domain containing 3 (FRMD3), transcript variant 2, mRNA.	-0.718667	-0.708667	-0.778667	-0.668667	-0.698667	-0.578667	-0.728667	-0.718667	-0.698667	-0.518667	-0.748667	-0.618667	-0.608667	-0.578667	-0.678667	-0.628667	1.52133	1.17133	-0.338667	-0.368667	3.30133	2.82133	0.341333	0.511333	0.761333	0.751333	0.041333	-0.048667	0.201333	0.011333
C4orf49	mitochondria-localized glutamic acid-rich protein (MGARP), nuclear gene encoding mitochondrial protein, mRNA.	-0.864667	-0.634667	-0.934667	-0.854667	-0.644667	-1.02467	-0.514667	-0.794667	-0.264667	-0.614667	-0.214667	-0.144667	-0.604667	-0.644667	-0.234667	0.025333	1.13533	1.14533	0.445333	0.255333	3.29533	2.88533	1.36533	1.60533	-0.974667	-1.11467	-0.694667	-0.444667	-0.544667	0.605333
VEGFC	vascular endothelial growth factor C (VEGFC), mRNA.	-0.745667	-0.575667	-0.755667	-0.715667	-0.775667	-0.685667	-0.755667	-0.765667	-0.685667	-0.705667	-0.725667	-0.415667	-0.705667	-0.745667	-0.585667	-0.575667	0.434333	0.384333	0.034333	-0.245667	3.29433	3.46433	1.50433	1.35433	-0.565667	-0.865667	-0.435667	-0.285667	0.304333	2.54433
RASSF5	Ras association (RalGDS/AF-6) domain family member 5 (RASSF5), transcript variant 1, mRNA.	-0.634333	-0.894333	-0.924333	-1.00433	-0.804333	-0.814333	-0.634333	-0.354333	-0.494333	-0.314333	-0.274333	-0.604333	-0.574333	-0.394333	-0.614333	-0.704333	1.83567	1.74567	0.715667	0.725667	3.28567	3.12567	1.62567	1.42567	-0.874333	-1.01433	-0.864333	-0.764333	-0.764333	-0.164333
COL11A2	Homo sapiens collagen, type XI, alpha 2 (COL11A2), transcript variant 4, mRNA.	-0.409333	-0.169333	-0.729333	-0.779333	-0.489333	-0.299333	-1.06933	-0.989333	-0.839333	-0.869333	-0.679333	-0.759333	-0.779333	-1.06933	-0.399333	-0.539333	1.28067	1.03067	0.830667	-0.019333	3.26067	3.45067	2.87067	1.83067	-0.669333	-0.959333	-0.709333	-0.749333	-0.159333	-0.419333
SMTNL2	smoothelin-like 2 (SMTNL2), transcript variant 1, mRNA.	-1.26133	-1.43133	-1.31133	-1.34133	-1.35133	-1.30133	-1.25133	-1.35133	-1.05133	-0.761333	-0.971333	-0.921333	-0.571333	-0.901333	-0.511333	-0.691333	1.96867	1.83867	1.51867	1.34867	3.25867	3.70867	3.14867	2.91867	-0.801333	-0.801333	-0.381333	-0.431333	-0.621333	0.308667
EEF1A2	eukaryotic translation elongation factor 1 alpha 2 (EEF1A2), mRNA.	-0.914667	-0.744667	-0.904667	-0.554667	-0.534667	-0.624667	-0.884667	-1.01467	-0.564667	-0.654667	-0.944667	-0.674667	-0.144667	-0.564667	0.175333	0.135333	1.74533	1.36533	0.665333	0.315333	3.24533	3.72533	1.22533	0.555333	-1.16467	-0.824667	-0.114667	-0.324667	0.105333	-1.10467
ITGB1BP2	integrin beta 1 binding protein (melusin) 2 (ITGB1BP2), mRNA.	-0.831	-1.071	-1.051	-1.211	-0.951	-1.091	-0.581	-1.121	-0.441	-0.371	-0.271	-0.771	-0.401	-0.581	-0.851	-0.741	3.299	2.829	2.029	1.299	3.199	2.999	0.769	1.039	-1.141	-1.201	-0.461	-1.061	-0.741	-0.521
BCO2	beta-carotene oxygenase 2 (BCO2), transcript variant 2, mRNA.	-0.522333	-0.222333	-0.772333	-0.692333	-0.632333	-0.382333	-0.412333	-0.702333	-0.712333	-0.792333	-0.792333	-0.862333	-0.852333	-0.822333	-0.612333	-0.462333	0.467667	0.327667	-0.082333	-0.192333	3.19767	3.39767	1.79767	1.67767	-0.392333	-0.392333	-0.332333	-0.492333	0.737667	0.527667
PDLIM5	PDZ and LIM domain 5 (PDLIM5), transcript variant 2, mRNA.	-0.643	-0.743	-0.733	-0.733	-0.933	-0.963	-0.923	-0.793	-0.903	-0.843	-0.453	-0.353	-0.823	-0.783	-1.093	-0.943	2.787	2.527	1.297	1.117	3.197	3.087	0.607	0.357	-1.233	-1.233	-0.363	-0.343	0.397	0.457
ZAK	sterile alpha motif and leucine zipper containing kinase AZK (ZAK), transcript variant 1, mRNA.	-0.565333	-0.895333	-0.415333	-0.875333	-0.655333	-0.545333	-0.265333	-0.435333	-0.365333	-0.495333	-0.265333	-0.405333	-0.475333	-0.435333	-0.025333	0.164667	2.38467	2.06467	0.934667	0.694667	3.17467	2.89467	0.834667	0.614667	-0.965333	-0.955333	-1.10533	-1.02533	-1.34533	-1.24533
AMY2B	amylase, alpha 2B (pancreatic) (AMY2B), mRNA.	-0.279333	-0.169333	-0.479333	-0.669333	0.020667	-0.149333	-0.459333	-0.469333	-0.629333	-0.519333	-0.599333	-0.629333	-0.759333	-0.929333	-0.419333	-0.199333	0.250667	0.160667	-0.069333	-0.549333	3.14067	2.97067	0.670667	0.600667	-0.269333	-0.279333	-0.009333	-0.059333	0.490667	0.290667
SPTB	spectrin, beta, erythrocytic (SPTB), transcript variant 2, mRNA.	-0.931667	-0.991667	-1.33167	-1.55167	-1.04167	-0.901667	-0.731667	-0.741667	-1.02167	-1.16167	-1.00167	-0.981667	-1.19167	-1.11167	-0.641667	-0.501667	1.06833	1.23833	0.168333	-0.151667	3.12833	3.30833	1.06833	0.458333	-0.551667	-0.511667	1.22833	0.948333	2.86833	1.56833
LEF1	Homo sapiens lymphoid enhancer-binding factor 1 (LEF1), transcript variant 2, mRNA.	-0.292667	-0.082667	-1.16267	-0.892667	-0.192667	-0.122667	0.667333	0.817333	-2.04267	-2.01267	-2.47267	-2.18267	-1.75267	-1.76267	-1.93267	-2.10267	2.06733	2.01733	2.02733	1.63733	3.11733	3.46733	3.06733	3.19733	-0.952667	-0.722667	-1.69267	-1.36267	0.567333	1.08733
KLHL31	kelch-like 31 (Drosophila) (KLHL31), mRNA.	-0.857667	-0.977667	-1.10767	-1.13767	-1.15767	-0.857667	-0.787667	-1.30767	-0.927667	-0.837667	-0.657667	-0.877667	-1.19767	-1.20767	-0.897667	-0.817667	1.54233	1.47233	0.112333	-0.307667	3.11233	3.15233	1.06233	0.912333	0.472333	0.452333	0.092333	0.092333	3.06233	0.382333
LPPR4	Homo sapiens lipid phosphate phosphatase-related protein type 4 (LPPR4), transcript variant 2, mRNA.	-1.34967	-1.27967	-1.45967	-1.45967	-1.47967	-1.28967	-1.33967	-1.33967	-0.419667	-0.299667	-0.149667	0.080333	0.420333	0.520333	-0.669667	-0.859667	3.42033	3.12033	1.63033	1.18033	3.10033	3.74033	0.960333	1.21033	-1.01967	-1.16967	-0.849667	-0.989667	-1.21967	-0.739667
PPP1R14C	protein phosphatase 1, regulatory (inhibitor) subunit 14C (PPP1R14C), mRNA.	-0.289667	-0.339667	-0.729667	-0.389667	0.280333	0.450333	-0.709667	-0.469667	-0.509667	-0.539667	-0.469667	-0.659667	-0.619667	-0.479667	-0.479667	-0.639667	2.39033	2.04033	-0.069667	-0.219667	3.10033	2.09033	0.860333	0.700333	-0.899667	-0.999667	-0.999667	-0.949667	-0.229667	-0.219667
PROX1	prospero homeobox 1 (PROX1), mRNA.	0.228333	0.338333	0.348333	0.308333	0.398333	0.338333	-0.061667	0.248333	-1.63167	-1.55167	-1.15167	-1.33167	-1.64167	-1.79167	-1.66167	-1.92167	1.53833	1.27833	1.24833	1.05833	3.08833	3.14833	1.40833	1.31833	-1.69167	-1.63167	-1.07167	-1.46167	1.16833	1.13833
FGF10	fibroblast growth factor 10 (FGF10), mRNA.	-0.538667	-0.478667	-0.228667	-0.528667	-0.798667	-0.858667	-0.778667	-0.578667	-1.35867	-1.25867	-1.21867	-1.07867	-1.28867	-1.32867	-1.33867	-1.38867	3.09133	3.06133	1.69133	1.55133	3.06133	3.17133	1.94133	1.91133	-0.808667	-0.808667	-0.468667	-0.818667	-0.968667	-0.558667
GPRIN3	GPRIN family member 3 (GPRIN3), mRNA.	-0.753	-0.943	-0.503	-0.483	-1.113	-1.163	-0.903	-0.553	-0.323	-0.133	-0.483	-0.993	-0.893	-0.613	-0.493	-0.383	0.157	0.137	0.347	0.597	3.057	2.867	1.437	1.607	0.307	0.357	0.597	0.637	-1.023	-0.353
GRIN2A	glutamate receptor, ionotropic, N-methyl D-aspartate 2A (GRIN2A), transcript variant 2, mRNA.	1.00533	0.965333	1.29533	1.02533	1.00533	0.915333	0.725333	0.845333	-2.05467	-1.99467	-1.77467	-1.66467	-2.10467	-2.10467	-1.87467	-1.90467	0.945333	0.375333	0.675333	0.315333	3.05533	3.07533	2.57533	2.49533	-1.79467	-2.09467	-1.28467	-1.37467	0.265333	0.465333
ADAMTSL1	ADAMTS-like 1 (ADAMTSL1), transcript variant 4, mRNA.	-0.511333	-0.471333	-0.711333	-0.761333	-0.671333	-0.771333	-0.741333	-0.591333	-0.081333	-0.111333	0.308667	-0.111333	-0.431333	-0.131333	-0.361333	-0.321333	0.098667	0.088667	-0.651333	-0.541333	3.04867	2.92867	1.91867	1.94867	-0.821333	-0.711333	-0.561333	-0.711333	-0.111333	0.548667
FBN2	fibrillin 2 (FBN2), mRNA.	0.404667	0.384667	-0.385333	-0.365333	0.344667	0.494667	-0.915333	-0.765333	-0.535333	-0.615333	-1.09533	-1.08533	-0.645333	-0.635333	-0.125333	-0.035333	0.754667	0.604667	0.454667	0.324667	3.04467	2.71467	0.554667	0.114667	-0.645333	-0.495333	0.424667	0.264667	-1.26533	-1.27533
BVES	Homo sapiens blood vessel epicardial substance (BVES), transcript variant C, mRNA.	-0.891333	-1.09133	-0.741333	-0.881333	-0.901333	-0.931333	-1.00133	-0.991333	-1.22133	-1.17133	-1.03133	-1.23133	-1.49133	-1.19133	-1.14133	-0.791333	2.63867	2.44867	1.80867	1.53867	3.03867	3.06867	2.45867	2.59867	-0.651333	-0.651333	-1.11133	-1.06133	-0.041333	0.618667
MPPED2	Homo sapiens metallophosphoesterase domain containing 2 (MPPED2), transcript variant 2, mRNA.	-1.005	-1.235	-1.125	-1.115	-0.695	-0.765	-0.025	-0.405	-1.405	-1.115	-1.205	-1.365	-1.395	-1.045	-1.005	-1.035	2.705	2.325	1.925	1.435	2.995	2.975	2.405	2.605	-0.885	-0.975	-0.125	-0.295	-0.965	-0.185
SEMA3C	sema domain, immunoglobulin domain (Ig), short basic domain, secreted, (semaphorin) 3C (SEMA3C), mRNA.	-2.20633	-2.80633	-2.82633	-2.51633	-2.51633	-2.71633	0.453667	0.113667	0.013667	0.123667	-0.116333	-0.166333	-0.156333	0.223667	-0.366333	-0.626333	2.23367	2.54367	0.833667	0.643667	2.97367	2.65367	1.88367	2.33367	-0.676333	-0.196333	-1.06633	-1.00633	1.46367	1.47367
DCLK2	doublecortin-like kinase 2 (DCLK2), transcript variant 1, mRNA.	-0.689667	-0.619667	-0.669667	-0.709667	-0.639667	-0.599667	-0.279667	-0.249667	-0.589667	-0.479667	-0.679667	-0.619667	-0.589667	-0.649667	-0.579667	-0.649667	0.290333	0.440333	-0.329667	-0.269667	2.97033	2.94033	1.73033	1.36033	-0.569667	-0.629667	-0.339667	-0.429667	0.650333	1.48033
C10orf71	Homo sapiens chromosome 10 open reading frame 71 (C10orf71), transcript variant 1, mRNA.	-0.432333	-0.262333	-0.402333	-0.472333	-0.432333	-0.372333	-0.452333	-0.472333	-0.472333	-0.472333	-0.472333	-0.462333	-0.472333	-0.472333	-0.472333	-0.472333	0.417667	0.407667	-0.052333	-0.032333	2.96767	3.21767	1.14767	0.747667	-0.472333	-0.472333	-0.472333	-0.472333	0.107667	0.027667
SLC25A12	solute carrier family 25 (aspartate/glutamate carrier), member 12 (SLC25A12), nuclear gene encoding mitochondrial protein, transcript variant 1, mRNA.	0.011	-0.359	-0.029	-0.539	0.001	-0.089	0.591	0.461	0.281	0.301	0.041	0.191	0.481	0.471	0.131	0.091	2.171	1.531	0.921	0.751	2.961	2.571	0.571	0.361	-2.949	-2.939	-2.869	-3.239	-1.469	-0.409
BICC1	bicaudal C homolog 1 (Drosophila) (BICC1), mRNA.	-0.837667	-0.947667	-1.09767	-1.15767	-0.607667	-0.967667	-0.667667	-0.077667	-0.577667	-0.717667	-0.707667	-0.687667	-0.717667	-0.627667	-0.587667	-0.817667	1.29233	1.39233	0.662333	0.292333	2.94233	2.82233	1.72233	1.38233	-1.09767	-1.10767	-0.387667	-0.297667	0.972333	1.21233
CASZ1	castor zinc finger 1 (CASZ1), transcript variant 1, mRNA.	-0.686667	-0.536667	-1.15667	-0.846667	-1.08667	-0.896667	-0.786667	-0.756667	-0.506667	-0.506667	-0.286667	-0.216667	-0.056667	-0.516667	-0.316667	-0.416667	1.44333	1.39333	0.563333	0.443333	2.93333	3.64333	1.86333	1.11333	-1.40667	-1.10667	-1.03667	-1.51667	0.733333	0.513333
RERG	Homo sapiens RAS-like, estrogen-regulated, growth inhibitor (RERG), transcript variant 2, mRNA.	-1.227	-1.147	-1.227	-1.257	-1.247	-1.187	-1.237	-1.107	-0.897	-1.037	-1.197	-1.097	-0.857	-1.027	-1.287	-1.247	2.953	2.863	0.873	0.523	2.933	2.943	1.743	1.783	-0.847	-0.927	-0.827	-0.867	2.883	2.253
FGF9	fibroblast growth factor 9 (glia-activating factor) (FGF9), mRNA.	-0.682	-0.852	-0.762	-0.792	-0.702	-0.822	-0.442	-0.322	-0.522	-0.652	-0.532	-0.382	-0.542	-0.582	-0.332	-0.352	1.008	1.098	1.228	1.268	2.928	2.618	1.498	1.938	-0.712	-0.742	-0.782	-0.852	-0.722	-0.502
EPHA7	EPH receptor A7 (EPHA7), mRNA.	-1.634	-1.774	-2.184	-2.164	-1.674	-2.034	-0.644	-0.644	-0.104	-0.034	0.066	-0.224	-0.424	-0.464	0.126	0.026	2.486	2.226	0.636	0.516	2.926	2.446	1.206	1.186	-0.634	-0.714	-0.454	-0.284	0.296	1.946
ATP1B2	ATPase, Na+/K+ transporting, beta 2 polypeptide (ATP1B2), mRNA.	0.185333	0.275333	-0.004667	0.065333	0.235333	0.425333	0.125333	0.345333	-0.294667	-0.144667	-0.514667	-0.664667	-0.434667	-0.724667	0.315333	0.435333	0.765333	0.435333	-0.164667	-0.604667	2.91533	3.84533	2.10533	1.73533	-2.11467	-1.92467	-1.96467	-2.23467	-1.70467	-0.714667
VSTM2L	V-set and transmembrane domain containing 2 like (VSTM2L), mRNA.	-0.639	-0.509	-0.579	-0.629	-0.539	-0.629	-0.699	-0.549	-0.589	-0.629	-0.759	-0.749	-0.599	-0.579	-0.519	-0.589	1.671	1.401	-0.129	-0.179	2.871	3.801	1.001	0.471	-0.579	-0.569	-0.889	-0.729	-0.099	1.741
SPEG	SPEG complex locus (SPEG), transcript variant 1, mRNA.	-0.202667	-0.152667	-0.622667	-0.472667	-0.132667	0.187333	-0.292667	-0.342667	-0.332667	-0.382667	-0.562667	-0.752667	-0.482667	-0.802667	-0.072667	-0.172667	0.077333	0.077333	0.167333	0.167333	2.85733	3.69733	2.41733	2.08733	-1.72267	-1.98267	-1.16267	-1.55267	-0.592667	1.05733
PKIA	protein kinase (cAMP-dependent, catalytic) inhibitor alpha (PKIA), transcript variant 1, mRNA.	-1.118	-1.358	-0.838	-1.028	-0.978	-1.068	-0.068	-0.088	0.202	0.162	0.362	0.092	-0.058	0.182	0.222	0.172	3.362	3.132	2.262	2.062	2.842	2.822	0.922	0.822	-2.858	-2.508	-2.158	-2.288	-2.318	-0.888
DNAJC5G	DnaJ (Hsp40) homolog, subfamily C, member 5 gamma (DNAJC5G), mRNA.	-0.694333	-0.734333	-0.664333	-0.624333	-0.694333	-0.574333	-0.684333	-0.734333	-0.664333	-0.734333	-0.554333	-0.714333	-0.584333	-0.634333	-0.654333	-0.734333	1.08567	1.10567	1.20567	0.895667	2.83567	3.61567	1.89567	1.72567	-0.734333	-0.734333	-0.734333	-0.734333	-0.544333	-0.204333
NFIC	Homo sapiens nuclear factor I/C (CCAAT-binding transcription factor) (NFIC), transcript variant 1, mRNA.	0.131	0.401	-0.249	-0.199	-0.099	0.161	-0.509	-0.389	-0.949	-0.769	-1.089	-0.979	-0.889	-0.919	-0.659	-0.849	-0.239	-0.239	-0.329	-0.319	2.831	3.951	2.161	1.761	-0.589	-0.679	-0.239	-0.599	-0.439	0.821
FSD2	fibronectin type III and SPRY domain containing 2 (FSD2), mRNA.	-0.575333	-0.575333	-0.565333	-0.515333	-0.555333	-0.575333	-0.555333	-0.575333	-0.535333	-0.535333	-0.575333	-0.575333	-0.575333	-0.575333	-0.575333	-0.575333	2.71467	2.45467	1.02467	-0.025333	2.82467	2.38467	0.524667	0.414667	-0.575333	-0.575333	-0.575333	-0.525333	-0.575333	-0.475333
FBXO32	Homo sapiens F-box protein 32 (FBXO32), transcript variant 3, mRNA.	-1.2	-1.16	-1.26	-1.14	-1.17	-1.3	-1.12	-1.12	-0.64	-0.64	-0.51	-0.64	-0.73	-0.7	-0.6	-0.57	3.23	2.95	1.4	1.31	2.8	3.04	2.08	1.65	-0.92	-0.87	-0.53	-0.68	-0.73	-0.23
DACT3	dapper, antagonist of beta-catenin, homolog 3 (Xenopus laevis) (DACT3), mRNA.	-0.931667	-1.01167	-1.19167	-1.17167	-1.08167	-1.03167	-1.24167	-1.27167	-1.22167	-1.24167	-1.06167	-0.891667	-1.14167	-1.27167	-1.24167	-1.02167	2.33833	2.21833	1.40833	1.48833	2.78833	2.95833	2.31833	2.19833	-0.501667	-0.651667	-0.101667	-0.751667	0.518333	1.79833
SYNPO2L	synaptopodin 2-like (SYNPO2L), transcript variant 1, mRNA.	-0.824667	-0.414667	-0.694667	-0.764667	-0.764667	-0.814667	-0.754667	-0.714667	-0.914667	-0.854667	-0.864667	-0.714667	-0.904667	-0.844667	-0.844667	-0.944667	2.52533	2.53533	1.65533	1.43533	2.78533	2.96533	1.74533	1.23533	-0.904667	-0.824667	-0.574667	-0.664667	-0.774667	-0.504667
NCALD	neurocalcin delta (NCALD), transcript variant 1, mRNA.	-1.36467	-1.29467	-1.29467	-1.38467	-1.31467	-1.27467	-1.31467	-1.05467	-0.724667	-0.684667	-0.554667	-0.624667	-0.754667	-0.914667	-0.684667	-0.714667	2.49533	2.21533	1.26533	1.29533	2.78533	2.84533	0.905333	0.945333	-0.414667	-0.264667	0.265333	-0.014667	-0.144667	1.77533
TGFB3	transforming growth factor, beta 3 (TGFB3), mRNA.	-0.691	-0.501	-0.701	-0.741	-0.761	-0.511	-0.771	-0.571	-0.771	-0.651	-0.391	-0.341	-0.581	-0.541	-0.711	-0.761	1.019	1.439	0.609	0.519	2.749	2.949	1.709	1.599	-0.651	-0.861	-0.671	-0.851	-0.351	0.789
PGAM2	phosphoglycerate mutase 2 (muscle) (PGAM2), mRNA.	-0.605333	-0.645333	-0.565333	-0.735333	-0.615333	-0.665333	-0.665333	-0.755333	-0.565333	-0.595333	-0.555333	-0.365333	-0.535333	-0.675333	-0.525333	-0.415333	1.63467	1.60467	0.614667	0.524667	2.73467	2.19467	0.904667	0.274667	-0.315333	-0.395333	0.304667	-0.015333	-0.625333	0.044667
KCNJ5	potassium inwardly-rectifying channel, subfamily J, member 5 (KCNJ5), mRNA.	1.012	1.222	-0.078	0.162	1.042	1.342	-0.798	-0.668	-1.578	-1.578	-1.438	-1.498	-1.528	-1.548	-1.378	-1.438	2.722	2.172	1.652	1.272	2.732	3.082	1.732	1.292	-1.508	-1.378	-1.328	-1.438	-1.288	-0.968
LGI4	leucine-rich repeat LGI family, member 4 (LGI4), mRNA.	0.351333	0.331333	-0.038667	0.001333	0.361333	0.381333	-0.158667	-0.228667	-0.848667	-0.698667	-0.418667	-0.488667	-0.578667	-0.888667	-0.358667	-0.198667	-0.268667	-0.438667	-0.798667	-0.988667	2.71133	3.27133	0.761333	0.901333	-0.968667	-0.958667	-1.08867	-0.978667	0.411333	1.91133
SSPO	SCO-spondin homolog (Bos taurus) (SSPO), mRNA.	0.268667	0.478667	-0.931333	-0.751333	-0.211333	0.488667	-0.911333	-1.03133	-1.15133	-1.40133	-1.36133	-1.55133	-1.43133	-1.51133	-1.28133	-1.25133	0.108667	0.118667	0.948667	0.488667	2.69867	3.47867	3.08867	2.31867	-0.421333	-0.641333	-0.481333	-0.941333	1.32867	1.44867
DPY19L2	dpy-19-like 2 (C. elegans) (DPY19L2), mRNA.	-0.187667	-0.617667	-0.307667	-0.457667	-0.287667	-0.467667	-0.347667	-0.327667	-0.547667	-0.387667	-0.587667	-0.877667	-0.447667	-0.637667	-0.667667	-0.657667	1.77233	1.72233	0.952333	0.652333	2.66233	2.44233	0.732333	0.602333	-0.727667	-0.707667	-0.657667	-0.547667	-0.707667	-0.377667
C15orf52	chromosome 15 open reading frame 52 (C15orf52), mRNA.	-0.563	-0.453	-0.493	-0.433	-0.293	-0.503	-0.483	-0.513	-0.123	-0.263	-0.163	-0.203	-0.323	-0.283	-0.353	-0.343	0.277	0.267	-0.363	-0.333	2.657	3.147	1.407	1.567	-0.693	-0.693	-0.593	-0.643	-0.283	0.067
HSPB2	heat shock 27kDa protein 2 (HSPB2), mRNA.	-0.424333	-0.684333	-0.124333	-0.054333	-0.514333	-0.324333	-0.744333	-0.854333	-0.414333	-0.574333	-0.184333	-0.234333	-0.524333	-0.644333	-0.734333	-0.674333	2.65567	2.26567	-0.254333	-0.374333	2.65567	2.93567	-0.264333	-0.354333	-0.664333	-0.744333	-0.144333	-0.034333	0.555667	-0.524333
KCNN2	potassium intermediate/small conductance calcium-activated channel, subfamily N, member 2 (KCNN2), transcript variant 1, mRNA.	-1.16433	-1.19433	-1.00433	-1.17433	-1.16433	-1.22433	-0.164333	-0.834333	0.115667	0.125667	0.045667	-0.084333	-0.164333	0.085667	-0.164333	-0.264333	2.34567	2.13567	1.65567	1.49567	2.65567	2.94567	2.09567	2.01567	-1.88433	-1.78433	-1.62433	-1.92433	-0.644333	-1.25433
PTH1R	parathyroid hormone 1 receptor (PTH1R), transcript variant 1, mRNA.	0.201	-0.099	-0.549	-0.349	0.641	0.651	0.361	0.371	-1.189	-0.739	-1.109	-1.389	-1.009	-0.809	-1.119	-0.849	1.551	1.311	0.791	0.391	2.641	2.981	2.361	2.361	-1.959	-2.089	-1.619	-1.469	-0.749	0.481
S1PR1	sphingosine-1-phosphate receptor 1 (S1PR1), mRNA.	-1.393	-1.083	-1.293	-1.173	-0.983	-1.023	-0.243	-0.183	-0.353	-0.613	-0.443	-0.473	-0.453	-0.553	0.027	-0.153	1.687	1.837	0.757	0.777	2.627	2.907	1.957	1.967	-0.813	-1.073	-0.883	-0.703	-0.833	0.177
LMO7	LIM domain 7 (LMO7), transcript variant 1, mRNA.	-0.558667	-0.488667	0.341333	-0.008667	-1.06867	-1.48867	0.501333	0.671333	-0.278667	-0.188667	-0.118667	0.061333	-0.528667	-0.518667	-0.498667	-0.388667	1.65133	1.46133	-0.948667	-1.12867	2.62133	2.44133	-0.008667	-0.048667	-0.128667	-0.158667	-0.418667	-0.388667	-0.508667	0.121333
C5orf4	chromosome 5 open reading frame 4 (C5orf4), mRNA.	-0.306667	-0.116667	-0.296667	-0.596667	-0.206667	-0.386667	-0.256667	-0.376667	-1.10667	-0.976667	-0.966667	-0.976667	-1.19667	-1.62667	-0.336667	0.093333	0.963333	0.803333	0.343333	0.003333	2.61333	2.82333	1.86333	2.09333	-1.43667	-1.32667	-1.57667	-1.68667	2.23333	1.92333
TMEM38A	transmembrane protein 38A (TMEM38A), mRNA.	-0.351333	-0.631333	-0.501333	-0.451333	-0.401333	-0.461333	-0.011333	-0.551333	-0.561333	-0.591333	-0.841333	-0.421333	-0.451333	-0.711333	-0.051333	-0.111333	0.948667	0.648667	0.788667	0.408667	2.60867	2.58867	1.30867	1.00867	-0.301333	-0.581333	-0.571333	-1.05133	-0.041333	-0.661333
LMOD1	leiomodin 1 (smooth muscle) (LMOD1), mRNA.	-1.20567	-1.27567	-1.13567	-1.29567	-1.01567	-1.12567	-1.10567	-1.29567	-0.965667	-1.02567	-0.845667	-0.515667	-1.25567	-1.36567	-0.985667	-0.885667	3.62433	3.28433	1.83433	1.15433	2.60433	2.83433	2.14433	2.11433	-1.34567	-1.13567	-0.305667	-0.745667	0.054333	1.18433
NKX2-6	Homo sapiens NK2 homeobox 6 (NKX2-6), mRNA.	-0.968	-0.968	-0.968	-0.968	-0.968	-0.968	-0.968	-0.968	-0.968	-0.928	-0.938	-0.948	-0.958	-0.948	-0.968	-0.928	3.222	2.662	2.342	2.402	2.592	3.292	2.172	1.862	-0.968	-0.898	-0.898	-0.858	-0.898	-0.698
FAM78A	family with sequence similarity 78, member A (FAM78A), mRNA.	-0.254333	-0.464333	-0.534333	-0.574333	-0.494333	-0.454333	-0.914333	-0.764333	-0.574333	-0.594333	-0.744333	-0.784333	-0.694333	-0.704333	-0.264333	-0.574333	1.30567	1.17567	-0.034333	-0.314333	2.58567	3.06567	1.41567	0.775667	-0.944333	-0.754333	-0.814333	-0.964333	1.51567	1.37567
GRIK1	glutamate receptor, ionotropic, kainate 1 (GRIK1), transcript variant 1, mRNA.	-0.887333	-0.837333	-0.907333	-0.927333	-0.887333	-0.917333	-0.887333	-0.807333	-0.927333	-0.887333	-0.927333	-0.877333	-0.827333	-0.857333	-0.897333	-0.867333	2.77267	2.71267	1.79267	1.77267	2.58267	2.44267	1.72267	1.85267	-0.927333	-0.847333	-0.307333	-0.607333	-0.407333	-0.427333
PLXNA2	plexin A2 (PLXNA2), mRNA.	1.85867	1.96867	1.19867	1.26867	1.67867	2.07867	-0.331333	-0.071333	-2.37133	-2.46133	-2.84133	-3.12133	-2.08133	-2.53133	-2.62133	-2.65133	-0.091333	0.108667	0.168667	-0.041333	2.55867	2.91867	3.08867	3.30867	-1.34133	-1.41133	-0.791333	-1.17133	1.41867	2.30867
CDH10	cadherin 10, type 2 (T2-cadherin) (CDH10), mRNA.	0.326333	0.646333	-0.493667	-0.473667	0.696333	0.576333	-0.223667	-0.433667	-1.20367	-1.16367	-1.20367	-1.13367	-1.13367	-1.18367	-1.17367	-1.13367	0.326333	0.206333	0.496333	0.236333	2.54633	2.31633	2.54633	2.78633	-0.873667	-0.583667	-0.653667	-0.953667	-0.623667	0.936333
SLC47A1	solute carrier family 47, member 1 (SLC47A1), mRNA.	-0.748	-0.428	-0.968	-1.018	-0.548	-0.538	0.772	0.692	-0.678	-0.678	-0.518	-0.728	-0.728	-0.428	-0.798	-0.558	1.522	1.232	1.472	0.452	2.542	2.182	1.992	1.942	-1.718	-1.688	-1.568	-1.768	-0.048	1.352
LOC389333	Homo sapiens chromosome 5 open reading frame 65 (C5orf65), mRNA.	-0.298333	-0.298333	-0.458333	-0.138333	-0.458333	-0.078333	-0.698333	-0.718333	-0.638333	-0.588333	-0.628333	-0.578333	-0.598333	-0.708333	-0.318333	-0.538333	0.601667	0.201667	-0.158333	-0.068333	2.54167	2.99167	1.24167	0.731667	-0.198333	-0.418333	0.221667	-0.388333	0.441667	0.001667
USP2	Homo sapiens ubiquitin specific peptidase 2 (USP2), transcript variant 3, mRNA.	-0.917	-0.857	-1.267	-1.167	-1.007	-0.957	-0.637	-0.857	-0.397	-0.067	-0.067	-0.167	-0.027	-0.247	-0.267	0.023	0.913	0.993	0.723	0.493	2.493	3.063	1.403	1.013	-0.667	-0.627	0.153	-0.027	-0.447	-0.597
SYTL3	synaptotagmin-like 3 (SYTL3), transcript variant 3, mRNA.	-0.384	-0.454	-0.344	-0.474	-0.334	-0.424	-0.494	-0.414	-0.424	-0.394	-0.334	-0.444	-0.404	-0.474	-0.374	-0.474	0.866	0.726	-0.004	0.066	2.486	2.476	1.016	0.876	-0.484	-0.334	-0.494	-0.374	0.106	-0.284
RAPGEF4	Rap guanine nucleotide exchange factor (GEF) 4 (RAPGEF4), transcript variant 2, mRNA.	-0.493333	-0.433333	-0.503333	-0.683333	-0.283333	-0.163333	0.436667	0.336667	-0.213333	-0.133333	-0.173333	-0.453333	-0.463333	-0.583333	-0.493333	0.176667	1.15667	0.736667	0.496667	0.676667	2.46667	2.07667	1.28667	1.19667	-1.26333	-1.30333	-0.863333	-1.39333	-0.253333	-0.893333
FIGN	fidgetin (FIGN), mRNA.	-0.343333	-0.213333	-0.543333	-0.593333	-0.383333	-0.503333	-0.223333	-0.163333	-0.503333	-0.283333	-0.193333	-0.373333	-0.393333	-0.483333	-0.333333	-0.313333	1.12667	0.746667	0.436667	0.496667	2.45667	2.18667	0.756667	0.806667	-0.583333	-0.693333	-0.233333	-0.343333	-0.703333	-0.613333
HIF3A	hypoxia inducible factor 3, alpha subunit (HIF3A), transcript variant 4, mRNA.	0.295	0.125	-0.205	-0.355	0.505	0.535	-0.345	-0.385	-0.915	-0.775	-0.815	-0.765	-0.745	-1.245	-0.385	-0.305	-0.415	-0.285	0.335	-0.245	2.455	2.885	2.065	1.795	-1.165	-0.695	-0.605	-1.015	-0.135	0.805
PRR16	proline rich 16 (PRR16), mRNA.	-0.486667	-0.376667	-0.616667	-0.616667	-0.576667	-0.516667	-0.546667	-0.466667	-0.546667	-0.496667	-0.346667	-0.386667	-0.376667	-0.436667	-0.466667	-0.516667	0.223333	0.113333	0.783333	1.18333	2.45333	2.46333	1.40333	1.26333	-0.616667	-0.546667	-0.476667	-0.456667	-0.366667	0.353333
TXNIP	thioredoxin interacting protein (TXNIP), mRNA.	1.24533	1.16533	2.04533	1.91533	1.66533	1.64533	0.855333	0.695333	-3.13467	-2.81467	-0.604667	-0.424667	-3.22467	-3.10467	-1.91467	-1.20467	0.945333	1.01533	0.975333	1.00533	2.41533	2.65533	2.48533	2.56533	-1.90467	-1.79467	-3.45467	-3.02467	0.385333	0.925333
PTGER3	prostaglandin E receptor 3 (subtype EP3) (PTGER3), transcript variant 5, mRNA.	-0.406	-0.526	-0.546	-0.556	-0.576	-0.456	-0.486	-0.496	-0.316	-0.156	-0.246	-0.276	-0.326	-0.306	-0.496	-0.476	0.564	0.964	0.204	0.094	2.414	2.824	0.714	0.484	-0.496	-0.506	-0.476	-0.226	0.154	-0.066
PPP1R12B	Homo sapiens protein phosphatase 1, regulatory subunit 12B (PPP1R12B), transcript variant 7, mRNA.	-1.211	-1.031	-1.321	-1.401	-1.001	-0.951	-1.041	-1.081	-1.051	-0.951	-0.791	-0.981	-1.071	-1.111	-0.671	-0.691	2.959	2.559	-0.011	-0.151	2.409	2.369	0.589	0.529	0.679	0.619	0.999	0.779	0.769	1.259
GLT25D2	glycosyltransferase 25 domain containing 2 (GLT25D2), mRNA.	-0.274	-0.304	-0.874	-0.764	-0.284	-0.404	0.246	0.406	-1.204	-1.174	-1.334	-1.264	-0.914	-0.984	-1.054	-1.174	2.276	1.826	1.136	0.926	2.406	2.616	1.066	1.046	-0.684	-0.794	-0.374	-0.604	0.406	0.106
KCNH2	potassium voltage-gated channel, subfamily H (eag-related), member 2 (KCNH2), transcript variant 1, mRNA.	-0.975	-0.655	-0.945	-1.065	-0.935	-0.885	-0.555	-0.645	-0.005	0.055	-0.065	0.255	0.225	-0.255	0.595	0.365	1.235	1.045	0.465	0.095	2.405	3.215	2.095	1.615	-1.535	-1.455	-1.465	-1.515	-0.675	-0.035
C4orf32	chromosome 4 open reading frame 32 (C4orf32), mRNA.	-0.578	-0.528	-0.598	-0.558	-0.618	-0.588	-0.498	-0.618	-0.318	-0.388	-0.388	-0.428	-0.338	-0.498	-0.498	-0.528	0.772	0.952	-0.208	-0.178	2.402	2.452	0.582	0.502	-0.308	-0.348	-0.298	-0.108	0.942	0.812
DCX	doublecortin (DCX), transcript variant 1, mRNA.	-0.094	-0.124	-0.594	-0.574	-0.264	-0.164	-0.064	-0.114	0.016	-0.344	-0.004	-0.264	-0.304	-0.504	-0.144	-0.024	1.176	0.916	-0.594	-0.734	2.396	2.556	0.046	0.396	-1.014	-0.944	-0.754	-0.504	-0.634	1.256
CCDC69	coiled-coil domain containing 69 (CCDC69), mRNA.	-1.20067	-0.730667	-1.01067	-0.960667	-1.08067	-0.880667	-0.710667	-0.820667	0.169333	0.209333	0.149333	0.049333	0.099333	-0.010667	0.189333	0.249333	1.91933	1.69933	0.699333	0.479333	2.36933	2.46933	0.759333	0.559333	-1.71067	-1.68067	-1.89067	-1.86067	2.53933	-0.060667
SLC30A3	solute carrier family 30 (zinc transporter), member 3 (SLC30A3), mRNA.	-1.00167	-0.961667	-0.991667	-0.931667	-1.06167	-0.891667	-0.971667	-1.19167	-0.551667	-0.701667	-0.451667	-0.281667	-0.281667	-0.611667	-0.311667	-0.311667	2.28833	2.07833	2.34833	1.87833	2.35833	2.63833	2.08833	2.05833	-1.12167	-1.28167	-1.11167	-1.20167	-1.15167	-0.361667
LOXL4	lysyl oxidase-like 4 (LOXL4), mRNA.	-0.888	-0.778	-0.828	-0.758	-0.858	-1.038	-1.078	-1.078	-1.028	-1.008	-1.098	-1.018	-1.108	-1.078	-0.908	-0.988	1.512	1.242	0.642	0.842	2.352	2.562	1.452	0.952	-0.508	-0.008	0.432	0.032	2.552	1.482
LIX1L	Lix1 homolog (mouse)-like (LIX1L), mRNA.	-0.288	-0.508	-0.558	-0.448	-0.578	-0.428	-0.688	-0.728	-0.878	-0.798	-0.948	-0.738	-0.648	-0.818	-0.688	-0.778	1.392	1.122	1.132	0.722	2.352	1.902	1.602	1.372	-0.648	-0.678	-0.488	-0.788	0.482	1.042
MLLT3	myeloid/lymphoid or mixed-lineage leukemia (trithorax homolog, Drosophila); translocated to, 3 (MLLT3), mRNA.	-0.762	-0.852	-0.372	-0.862	-0.702	-0.712	-0.212	-0.742	-0.052	0.108	0.508	0.538	-0.002	-0.002	0.248	0.418	1.158	1.238	0.478	0.248	2.348	2.718	1.168	1.498	-2.172	-2.242	-2.222	-2.152	-0.022	1.408
SLIT2	slit homolog 2 (Drosophila) (SLIT2), mRNA.	1.93733	1.86733	1.22733	1.12733	1.67733	1.67733	0.757333	0.777333	-1.88267	-1.97267	-1.64267	-1.74267	-1.88267	-2.09267	-1.19267	-1.23267	2.14733	1.65733	-0.232667	-0.812667	2.33733	2.07733	1.16733	0.947333	-2.32267	-2.14267	-1.87267	-2.30267	0.867333	1.07733
CLGN	Homo sapiens calmegin (CLGN), transcript variant 2, mRNA.	0.591667	0.581667	0.931667	0.561667	0.811667	0.561667	1.46167	1.23167	-1.21833	-0.858333	-1.55833	-1.10833	-1.40833	-1.46833	-0.818333	-0.208333	2.70167	2.51167	2.08167	1.91167	2.31167	2.18167	0.101667	0.011667	-1.90833	-2.30833	-2.26833	-2.18833	-1.79833	-1.42833
DDX26B	DEAD/H (Asp-Glu-Ala-Asp/His) box polypeptide 26B (DDX26B), mRNA.	0.135667	-0.184333	0.165667	-0.094333	-0.024333	0.135667	-0.274333	-0.184333	-0.944333	-0.704333	-0.604333	-0.714333	-0.984333	-0.734333	-0.624333	-0.624333	1.89567	1.73567	0.885667	0.545667	2.30567	2.33567	0.875667	0.695667	-1.11433	-1.00433	-1.24433	-1.03433	-0.414333	-0.204333
GALNT5	UDP-N-acetyl-alpha-D-galactosamine:polypeptide N-acetylgalactosaminyltransferase 5 (GalNAc-T5) (GALNT5), mRNA.	-0.700333	-0.620333	-0.790333	-0.790333	-0.750333	-0.760333	-0.790333	-0.790333	-0.720333	-0.720333	-0.530333	-0.590333	-0.530333	-0.550333	-0.670333	-0.700333	1.20967	1.01967	0.059667	0.349667	2.28967	2.05967	0.699667	0.459667	-0.230333	-0.320333	-0.100333	0.109667	2.16967	1.22967
SCUBE3	signal peptide, CUB domain, EGF-like 3 (SCUBE3), mRNA.	-0.583333	-0.633333	-1.24333	-1.19333	-0.643333	-0.643333	-0.923333	-0.683333	-0.943333	-0.523333	-1.40333	-1.32333	-0.803333	-0.563333	-0.263333	-0.253333	-0.343333	-0.073333	1.73667	1.32667	2.28667	3.15667	2.95667	2.66667	-1.15333	-0.933333	0.246667	-0.223333	1.20667	-0.233333
RBMS3	RNA binding motif, single stranded interacting protein 3 (RBMS3), transcript variant 3, mRNA.	-1.424	-1.364	-0.994	-1.304	-1.344	-1.584	-0.454	-0.764	-0.384	-0.404	0.326	0.056	-0.994	-0.774	-0.674	-0.574	0.846	0.636	-0.614	-0.844	2.276	2.256	1.156	1.176	0.986	1.006	0.496	0.706	0.936	1.636
HPSE2	Homo sapiens heparanase 2 (HPSE2), transcript variant 2, mRNA.	-0.464333	0.125667	0.215667	0.195667	-0.374333	-0.404333	-0.624333	-0.574333	-0.694333	-0.544333	-0.754333	-0.704333	-0.764333	-0.774333	-0.604333	-0.634333	2.43567	2.06567	0.815667	0.515667	2.25567	2.61567	0.335667	0.255667	-0.964333	-0.964333	-0.964333	-0.914333	0.425667	-0.534333
ODAM	odontogenic, ameloblast asssociated (ODAM), mRNA.	-0.561	-0.561	-0.561	-0.561	-0.561	-0.561	-0.561	-0.561	-0.521	-0.561	-0.561	-0.561	-0.561	-0.561	-0.561	-0.561	-0.221	0.059	0.179	-0.371	2.249	2.819	0.929	0.919	0.229	0.109	-0.161	0.019	2.059	0.119
GPR162	G protein-coupled receptor 162 (GPR162), transcript variant A-1, mRNA.	-0.673	-0.453	-0.763	-0.633	-0.463	-0.423	-0.723	-0.533	-0.613	-0.563	-0.733	-0.803	-0.583	-0.713	-0.353	-0.513	1.507	1.187	1.157	1.007	2.247	2.397	1.737	1.367	-0.733	-0.823	-0.163	-0.513	-0.663	-0.173
SLC6A16	solute carrier family 6, member 16 (SLC6A16), mRNA.	-0.019333	-0.049333	-0.339333	-0.399333	-0.179333	-0.099333	-0.609333	-0.509333	-0.929333	-0.699333	-0.939333	-1.04933	-1.10933	-1.06933	-0.579333	-0.689333	-0.179333	-0.129333	0.060667	-0.279333	2.24067	2.67067	1.67067	1.59067	0.000667	-0.149333	0.240667	0.140667	0.550667	0.840667
FIBIN	fin bud initiation factor homolog (zebrafish) (FIBIN), mRNA.	-0.922333	-1.00233	-1.04233	-0.982333	-1.05233	-1.02233	-1.03233	-1.03233	-0.792333	-0.952333	-0.942333	-1.01233	-0.862333	-0.922333	-0.972333	-0.932333	2.37767	1.81767	0.587667	0.307667	2.22767	1.79767	1.88767	1.84767	-0.662333	-0.552333	-0.662333	-0.752333	3.51767	1.73767
TGM2	transglutaminase 2 (C polypeptide, protein-glutamine-gamma-glutamyltransferase) (TGM2), transcript variant 1, mRNA.	-0.973667	-0.963667	-1.10367	-1.13367	-1.10367	-1.19367	-1.14367	-1.15367	-1.02367	-0.963667	-1.00367	-0.943667	-1.06367	-0.963667	-0.993667	-1.01367	2.09633	1.93633	0.736333	0.286333	2.22633	2.84633	1.76633	0.986333	0.086333	0.116333	0.106333	0.126333	1.77633	1.64633
SYNPO2	synaptopodin 2 (SYNPO2), transcript variant 3, mRNA.	-0.790667	-0.910667	-0.890667	-0.750667	-0.850667	-0.900667	-0.000667	-0.340667	-0.210667	-0.170667	-0.280667	-0.000667	-0.150667	-0.280667	-0.470667	-0.550667	0.239333	-0.350667	-0.420667	-0.130667	2.18933	2.55933	2.93933	3.01933	-0.710667	-0.830667	-0.790667	-0.680667	0.289333	0.229333
COL6A6	collagen, type VI, alpha 6 (COL6A6), mRNA.	-0.343	-0.273	-0.743	-0.823	-0.223	-0.233	-0.763	-0.813	-0.893	-0.793	-0.933	-0.913	-0.813	-0.793	-0.903	-0.803	1.757	1.727	1.307	0.987	2.187	1.957	0.987	1.127	-0.563	-0.743	-0.643	-0.633	-0.523	2.127
FAM164A	zinc finger, C2HC-type containing 1A (ZC2HC1A), mRNA.	-0.044667	-0.244667	0.065333	-0.304667	-0.034667	-0.254667	-0.034667	-0.064667	-0.404667	-0.294667	-0.354667	-0.494667	-0.614667	-0.634667	-0.574667	-0.524667	2.06533	1.87533	1.12533	0.795333	2.17533	2.34533	0.175333	0.315333	-1.10467	-0.974667	-0.914667	-0.874667	-1.84467	-0.344667
IFIT1	interferon-induced protein with tetratricopeptide repeats 1 (IFIT1), transcript variant 2, mRNA.	0.894333	0.684333	0.114333	-0.185667	0.334333	-0.095667	-0.455667	-0.475667	-1.10567	-0.985667	-0.685667	-0.505667	-0.945667	-1.29567	-1.30567	-1.31567	2.86433	2.73433	0.784333	0.614333	2.17433	2.16433	0.634333	0.824333	-1.32567	-1.55567	-1.72567	-1.70567	0.844333	0.004333
PDK4	pyruvate dehydrogenase kinase, isozyme 4 (PDK4), nuclear gene encoding mitochondrial protein, mRNA.	-0.356667	-0.496667	0.403333	0.223333	-0.206667	-0.466667	-0.346667	-0.526667	-0.916667	-0.846667	-0.846667	-0.846667	-0.916667	-0.846667	-0.766667	-0.856667	-0.076667	0.393333	-0.146667	-0.516667	2.17333	1.70333	1.24333	1.89333	0.073333	0.263333	-0.056667	-0.096667	0.833333	0.933333
SLC46A3	Homo sapiens solute carrier family 46, member 3 (SLC46A3), transcript variant 2, mRNA.	0.156	0.446	-0.244	-0.454	0.366	0.686	-1.024	-1.044	-1.104	-1.114	-0.604	-0.744	-1.044	-1.144	-1.154	-1.214	0.956	0.646	0.456	0.606	2.166	2.176	1.086	0.816	-0.384	-0.284	-0.734	-0.804	1.726	0.806
NIPSNAP3B	nipsnap homolog 3B (C. elegans) (NIPSNAP3B), mRNA.	-0.538333	-0.468333	-0.038333	-0.278333	-0.168333	-0.378333	-0.448333	-0.368333	-0.558333	-0.358333	-0.318333	-0.568333	-0.628333	-0.588333	-0.458333	-0.498333	0.851667	0.671667	0.531667	0.421667	2.10167	2.21167	0.151667	0.391667	-0.148333	-0.258333	-0.268333	-0.168333	0.021667	0.151667
LRRN4	leucine rich repeat neuronal 4 (LRRN4), mRNA.	-0.865667	-0.745667	-0.675667	-0.525667	-1.07567	-0.945667	-1.40567	-1.38567	-1.37567	-1.57567	-1.40567	-1.48567	-1.09567	-1.20567	-1.49567	-1.55567	2.96433	2.48433	2.42433	1.91433	2.08433	3.09433	2.17433	2.03433	-0.355667	-0.275667	-0.105667	-0.355667	0.164333	0.574333
ACPP	acid phosphatase, prostate (ACPP), transcript variant 1, mRNA.	-0.675667	-0.405667	-0.315667	-0.605667	-0.465667	-0.405667	-0.755667	-0.975667	-0.745667	-0.935667	-0.745667	-0.695667	-1.10567	-1.07567	-0.715667	-0.785667	1.31433	1.42433	0.944333	1.11433	2.08433	1.74433	2.38433	2.55433	-0.835667	-0.695667	-0.855667	-1.02567	-0.035667	1.29433
SNAP25	synaptosomal-associated protein, 25kDa (SNAP25), transcript variant 1, mRNA.	-0.488333	-0.608333	-0.378333	-0.148333	-0.588333	-0.578333	-0.528333	-0.218333	-0.418333	-0.598333	-0.218333	-0.368333	-0.458333	-0.488333	-0.488333	-0.448333	1.39167	1.11167	0.231667	-0.118333	2.06167	1.91167	0.301667	0.741667	-0.628333	-0.588333	-0.558333	-0.368333	0.541667	0.991667
IRX3	iroquois homeobox 3 (IRX3), mRNA.	1.33667	1.57667	0.836667	1.09667	1.50667	1.92667	-0.443333	-0.903333	-1.37333	-1.43333	-1.45333	-1.42333	-1.24333	-1.34333	-1.39333	-1.29333	1.73667	1.09667	0.976667	0.746667	2.05667	2.79667	0.906667	0.756667	-1.12333	-1.16333	-1.22333	-1.08333	-1.50333	-0.953333
GIPR	gastric inhibitory polypeptide receptor (GIPR), mRNA.	0.071333	0.271333	-0.658667	-0.608667	-0.258667	0.151333	-0.998667	-1.04867	-0.948667	-0.998667	-0.928667	-0.958667	-1.05867	-0.988667	-1.00867	-1.03867	0.431333	0.711333	0.811333	0.091333	2.04133	2.77133	2.42133	2.29133	-0.498667	-0.458667	-0.078667	-0.088667	0.771333	-0.208667
RBM38	RNA binding motif protein 38 (RBM38), transcript variant 1, mRNA.	-0.744	-0.824	-1.054	-0.884	-1.084	-0.774	-0.404	-0.524	0.016	-0.144	-0.224	0.066	0.306	0.166	0.086	-0.174	1.686	1.266	1.026	0.976	2.036	2.506	0.826	0.456	-0.914	-0.664	-0.694	-0.724	-0.634	-0.954
HTR1B	5-hydroxytryptamine (serotonin) receptor 1B, G protein-coupled (HTR1B), mRNA.	-0.575	-0.705	-0.655	-0.545	-0.595	-0.575	-0.605	-0.585	-0.505	-0.705	-0.635	-0.615	-0.605	-0.625	-0.615	-0.595	0.045	0.275	-0.355	-0.385	2.025	2.955	0.265	0.125	0.025	0.185	1.095	1.115	1.385	0.985
TSPAN2	tetraspanin 2 (TSPAN2), mRNA.	-1.34767	-1.26767	-0.717667	-0.897667	-0.897667	-1.23767	-0.547667	-0.807667	-0.007667	0.022333	0.062333	0.102333	-0.327667	-0.307667	0.272333	0.312333	1.45233	1.16233	0.352333	-0.157667	2.02233	2.12233	0.322333	0.152333	-1.07767	-1.05767	-0.137667	0.002333	1.31233	1.12233
CASQ1	calsequestrin 1 (fast-twitch, skeletal muscle) (CASQ1), nuclear gene encoding mitochondrial protein, mRNA.	-0.605	-0.695	-0.615	-0.695	-0.625	-0.665	-0.555	-0.575	-0.425	-0.205	-0.375	-0.255	-0.175	-0.185	-0.385	-0.455	1.095	1.365	-0.075	0.015	1.985	1.835	0.335	-0.025	0.025	0.045	-0.195	0.025	1.505	-0.445
TFEB	Homo sapiens transcription factor EB (TFEB), transcript variant 2, mRNA.	-0.670667	-0.410667	-0.510667	-0.570667	-0.450667	-0.580667	-0.700667	-0.530667	-0.380667	-0.350667	-0.320667	-0.390667	-0.300667	-0.450667	-0.140667	-0.550667	0.879333	0.939333	0.339333	0.219333	1.96933	1.92933	1.11933	0.699333	-0.290667	-0.630667	-0.210667	-0.710667	0.869333	0.189333
HS6ST2	heparan sulfate 6-O-sulfotransferase 2 (HS6ST2), transcript variant L, mRNA.	-0.923	-1.013	-1.563	-1.473	-0.563	-0.753	-0.893	-0.943	-0.133	-0.383	-1.003	-0.733	0.157	0.197	-0.163	-0.193	1.767	1.447	0.787	0.777	1.967	1.557	1.417	1.637	-1.293	-1.113	0.037	0.027	0.537	0.827
LSAMP	limbic system-associated membrane protein (LSAMP), mRNA.	1.29767	1.19767	0.197667	0.137667	1.42767	1.54767	-0.622333	-0.592333	-1.27233	-1.10233	-1.06233	-0.952333	-0.602333	-0.842333	-0.822333	-0.942333	0.847667	0.097667	0.247667	-0.432333	1.93767	1.61767	1.44767	1.85767	-2.19233	-2.19233	-0.802333	-1.09233	0.957667	0.707667
JAG1	jagged 1 (JAG1), mRNA.	-1.12067	-1.05067	-1.46067	-1.64067	-1.29067	-1.06067	-0.410667	-0.560667	0.169333	0.179333	0.289333	0.679333	0.329333	0.149333	0.659333	0.809333	2.88933	2.24933	2.08933	1.80933	1.90933	1.49933	1.44933	1.38933	-2.73067	-2.64067	-1.59067	-2.29067	-0.570667	-0.130667
POPDC3	popeye domain containing 3 (POPDC3), transcript variant 1, mRNA.	-0.467	-0.507	-0.357	-0.737	-0.747	-0.807	-0.527	-0.767	-0.307	-0.567	-0.407	-0.437	-0.207	-0.227	-0.927	-0.627	1.893	1.623	1.463	0.993	1.883	1.963	1.493	1.463	-0.287	-0.487	-1.057	-0.867	-1.187	-0.267
ENOX1	ecto-NOX disulfide-thiol exchanger 1 (ENOX1), transcript variant 2, mRNA.	-0.339667	-0.729667	-0.339667	-0.459667	-0.339667	-0.199667	-0.839667	-0.789667	-0.809667	-0.719667	-0.729667	-0.929667	-0.849667	-0.839667	-0.819667	-0.869667	1.46033	1.39033	0.850333	0.450333	1.88033	1.65033	2.16033	1.91033	-0.619667	-0.649667	-0.419667	-0.629667	0.100333	1.07033
CLCNKB	chloride channel, voltage-sensitive Kb (CLCNKB), transcript variant 1, mRNA.	-0.129667	-0.099667	-0.409667	-0.509667	-0.059667	0.070333	-0.639667	-0.479667	-0.459667	-0.689667	-0.539667	-0.519667	-0.879667	-0.929667	-0.619667	-0.569667	1.32033	0.610333	0.750333	0.560333	1.86033	1.99033	1.80033	1.49033	-0.729667	-0.919667	-0.759667	-0.709667	0.050333	0.150333
CGNL1	Homo sapiens cingulin-like 1 (CGNL1), transcript variant 1, mRNA.	-1.347	-1.157	-1.367	-1.417	-0.957	-0.877	-0.927	-1.247	0.263	0.373	0.403	0.553	0.413	0.213	0.293	0.403	1.693	1.673	1.633	1.513	1.853	1.693	1.913	1.803	-1.557	-1.347	-1.547	-1.837	-1.097	-0.007
PARK2	parkinson protein 2, E3 ubiquitin protein ligase (parkin) (PARK2), transcript variant 1, mRNA.	0.142667	-0.007333	0.182667	-0.137333	0.252667	0.282667	-0.197333	-0.587333	-0.977333	-1.03733	-0.837333	-0.847333	-0.907333	-1.04733	-0.597333	-0.727333	0.122667	0.302667	-0.127333	-0.247333	1.85267	2.38267	0.762667	0.712667	0.092667	0.262667	-0.257333	-0.017333	0.562667	0.642667
TWIST1	twist homolog 1 (Drosophila) (TWIST1), mRNA.	-0.541333	-0.231333	-0.641333	-0.291333	-0.461333	-0.491333	-0.611333	-0.711333	-0.671333	-0.711333	-0.681333	-0.571333	-0.511333	-0.591333	-0.711333	-0.651333	2.14867	2.14867	0.218667	-0.061333	1.82867	1.78867	0.408667	0.528667	-0.401333	-0.481333	0.048667	0.088667	-0.301333	1.11867
LBH	limb bud and heart development homolog (mouse) (LBH), mRNA.	-0.404667	-0.414667	0.175333	0.385333	-0.304667	-0.044667	-0.864667	-0.854667	0.055333	-0.164667	-0.274667	-0.284667	-0.264667	0.015333	-0.334667	-0.464667	2.01533	1.44533	0.635333	0.615333	1.82533	1.11533	0.875333	0.785333	-2.27467	-2.01467	-1.47467	-1.50467	1.13533	0.865333
HTRA1	HtrA serine peptidase 1 (HTRA1), mRNA.	-0.279	-0.579	-0.179	-0.409	0.221	0.231	-0.019	-0.289	-0.509	-0.209	-1.149	-1.189	-0.539	-0.409	-0.239	-0.189	1.681	1.231	2.191	2.411	1.821	1.851	1.751	1.511	-2.349	-2.179	-2.419	-2.389	0.131	0.491
NEURL1B	Homo sapiens neuralized homolog 1B (Drosophila) (NEURL1B), mRNA.	-0.504333	-0.214333	-0.974333	-0.934333	-0.964333	-0.404333	-0.334333	-0.254333	0.735667	0.485667	-0.064333	-0.334333	-0.204333	-0.324333	0.015667	0.025667	1.33567	1.29567	0.205667	0.065667	1.76567	2.46567	1.63567	1.57567	-2.26433	-2.03433	-1.36433	-1.63433	-0.204333	1.40567
EMP3	epithelial membrane protein 3 (EMP3), mRNA.	-0.805	-1.045	-0.455	-0.605	-0.775	-0.545	-0.915	-1.225	-0.835	-0.895	-0.055	0.695	0.395	0.495	-0.445	-0.785	0.445	0.755	0.035	-0.365	1.745	1.425	1.705	1.875	-0.495	-0.605	-0.915	-0.985	0.835	2.345
DDX60L	DEAD (Asp-Glu-Ala-Asp) box polypeptide 60-like (DDX60L), mRNA.	0.049667	-0.050333	-0.300333	-0.350333	-0.300333	-0.420333	-0.630333	-0.510333	-0.380333	-0.470333	-0.360333	-0.310333	-0.510333	-0.580333	-0.320333	-0.200333	0.859667	0.389667	0.079667	-0.520333	1.73967	1.82967	0.679667	0.639667	-0.410333	-0.420333	-0.900333	-0.920333	1.17967	1.41967
EGR1	early growth response 1 (EGR1), mRNA.	0.255333	0.575333	-0.174667	-0.084667	-0.864667	-0.664667	0.005333	0.165333	-1.35467	-1.44467	-1.21467	-1.24467	-1.20467	-0.934667	0.125333	0.135333	-0.674667	-0.644667	-0.714667	-0.704667	1.73533	3.12533	3.09533	2.62533	-0.814667	-0.504667	-0.804667	-0.754667	-0.254667	3.21533
PPP1R1A	protein phosphatase 1, regulatory (inhibitor) subunit 1A (PPP1R1A), mRNA.	-1.14033	-0.910333	-1.42033	-1.41033	-0.400333	-0.810333	-0.450333	-0.620333	-0.530333	0.089667	-0.340333	-0.440333	0.239667	0.149667	0.499667	0.529667	2.70967	2.09967	1.31967	0.929667	1.72967	1.99967	-0.050333	-0.710333	-0.240333	-0.210333	-0.340333	-0.730333	-0.590333	-0.950333
ACCN4	acid-sensing (proton-gated) ion channel family member 4 (ASIC4), mRNA.	-0.526667	-0.546667	-0.676667	-0.696667	-0.716667	-0.546667	-0.686667	-0.696667	-0.646667	-0.756667	-0.626667	-0.606667	-0.696667	-0.736667	-0.636667	-0.626667	0.573333	0.383333	0.453333	0.543333	1.71333	2.33333	1.66333	1.30333	-0.306667	-0.356667	-0.526667	-0.346667	1.07333	1.92333
RGS3	regulator of G-protein signaling 3 (RGS3), transcript variant 3, mRNA.	-1.00567	-1.05567	-1.09567	-1.28567	-0.875667	-0.945667	-0.585667	-0.225667	-0.515667	-0.575667	-0.755667	-0.835667	-0.735667	-0.985667	-0.395667	-0.365667	1.70433	1.45433	0.974333	0.144333	1.70433	1.85433	2.10433	1.50433	-0.835667	-0.555667	-0.085667	-0.365667	1.28433	1.35433
SDK1	sidekick cell adhesion molecule 1 (SDK1), transcript variant 2, mRNA.	-0.413333	-0.493333	-1.11333	-1.10333	-0.283333	-0.233333	-0.293333	-0.423333	-0.793333	-0.603333	-0.793333	-1.01333	-0.433333	-0.693333	-0.113333	-0.113333	-0.193333	-0.123333	0.876667	0.396667	1.65667	2.62667	3.00667	2.84667	-0.723333	-0.533333	0.206667	-0.043333	-0.943333	-0.143333
BACH2	Homo sapiens BTB and CNC homology 1, basic leucine zipper transcription factor 2 (BACH2), transcript variant 2, mRNA.	-0.858	-0.208	-0.768	-0.848	-0.918	-0.878	-0.708	-0.768	-0.288	-0.088	-0.278	-0.148	0.082	0.092	-0.428	-0.288	1.232	0.892	0.992	0.632	1.552	1.722	1.422	1.772	-1.428	-1.168	-0.598	-0.478	-0.008	0.762
GCK	glucokinase (hexokinase 4) (GCK), transcript variant 1, mRNA.	-0.49	-0.26	-0.81	-0.63	-0.77	-0.79	-0.6	-0.79	-0.32	-0.19	0.02	-0.03	-0.24	-0.15	0.11	-0.16	1.49	0.89	0.72	0.85	1.53	1.79	1.44	1.43	-0.87	-0.86	-0.74	-0.81	-0.69	-0.07
CREM	Homo sapiens cAMP responsive element modulator (CREM), transcript variant 23, mRNA.	-0.584333	-0.674333	-0.354333	-0.464333	-0.454333	-0.744333	-0.634333	-0.724333	-0.314333	-0.364333	-0.034333	-0.184333	-0.284333	-0.244333	-0.614333	-0.494333	2.27567	1.89567	0.485667	0.615667	1.51567	1.64567	0.045667	-0.034333	0.015667	0.025667	-0.014333	-0.064333	-0.464333	-0.774333
CLCNKA	chloride channel, voltage-sensitive Ka (CLCNKA), transcript variant 2, mRNA.	-0.086	0.394	-0.436	-0.436	-0.176	-0.086	-0.736	-0.446	-0.646	-0.756	-0.476	-0.836	-0.846	-0.866	-0.746	-0.786	0.984	0.754	1.064	0.304	1.494	1.894	2.424	2.144	-0.906	-0.896	-0.656	-0.906	0.104	0.164
CLIC5	chloride intracellular channel 5 (CLIC5), nuclear gene encoding mitochondrial protein, transcript variant 1, mRNA.	-0.609333	-0.589333	-0.569333	-0.629333	-0.629333	-0.559333	-0.439333	-0.479333	-0.389333	-0.379333	-0.459333	-0.289333	-0.419333	-0.359333	-0.239333	-0.269333	1.85067	1.54067	0.890667	0.440667	1.48067	1.48067	0.580667	0.340667	-0.439333	-0.369333	-0.489333	-0.099333	0.070667	0.030667
CNTN5	Homo sapiens contactin 5 (CNTN5), transcript variant 2, mRNA.	-0.656	-0.626	-0.706	-0.656	-0.626	-0.666	-0.676	-0.716	-0.606	-0.676	-0.686	-0.576	-0.716	-0.646	-0.716	-0.716	1.464	0.824	0.764	0.894	1.434	1.564	3.094	3.894	-0.716	-0.586	-0.716	-0.406	-0.686	-0.156

## Sheet: cluster VI
ID	NAME	WT_d2_1	WT_d2_2	NKX2_5_d2_1	NKX2_5_d2_2	ZEB2_d2_1	ZEB2_d2_2	ZNF503_d2_1	ZNF503_d2_2	WT_d0_1	WT_d0_2	NKX2_5_d0_1	NKX2_5_d0_2	ZEB2_d0_1	ZEB2_d0_2	ZNF503_d0_1	ZNF503_d0_2	WT_d6_1	WT_d6_2	ZEB2_d6_1	ZEB2_d6_2	WT_d10_1	WT_d10_2	ZEB2_d10_1	ZEB2_d10_2	NKX2_5_d6_1	NKX2_5_d6_2	ZNF503_d6_1	ZNF503_d6_2	NKX2_5_d10_1	NKX2_5_d10_2
APOA4	apolipoprotein A-IV (APOA4), mRNA.	-1.884	-1.884	-1.754	-1.774	-1.884	-1.864	-1.864	-1.884	-1.764	-1.884	-1.704	-1.884	-1.774	-1.744	-1.804	-1.864	-1.884	-1.644	-1.664	-1.734	5.566	3.696	6.786	6.976	-1.594	-1.504	-1.124	-0.974	9.176	9.136
SERPINA1	serpin peptidase inhibitor, clade A (alpha-1 antiproteinase, antitrypsin), member 1 (SERPINA1), transcript variant 1, mRNA.	-1.928	-1.888	-1.858	-1.928	-1.888	-1.928	-1.908	-1.928	-1.908	-1.908	-1.928	-1.928	-1.908	-1.918	-1.908	-1.928	-0.858	-0.328	-1.308	-1.118	5.602	4.152	6.002	6.192	-1.028	-0.818	-0.588	-0.568	7.832	7.422
HBG1	hemoglobin, gamma A (HBG1), mRNA.	-0.767333	-0.807333	-0.707333	-0.707333	-0.717333	-0.797333	-0.847333	-0.897333	-0.847333	-0.797333	-0.747333	-0.777333	-0.867333	-0.877333	-0.877333	-0.837333	-0.697333	-0.817333	-0.397333	-0.457333	2.80267	0.362667	-0.457333	-0.447333	-0.287333	0.172667	-0.727333	-0.717333	7.18267	7.36267
AKR1C1	aldo-keto reductase family 1, member C1 (dihydrodiol dehydrogenase 1; 20-alpha (3-alpha)-hydroxysteroid dehydrogenase) (AKR1C1), mRNA.	-1.23567	-0.905667	-1.21567	-1.05567	-1.23567	-0.985667	-1.28567	-1.38567	-0.915667	-1.18567	-0.625667	-0.475667	-0.915667	-1.03567	-0.875667	-0.785667	2.55433	1.88433	0.484333	0.234333	1.98433	1.32433	1.06433	1.28433	-0.665667	-0.805667	-1.14567	-1.21567	7.08433	2.05433
HBG2	hemoglobin, gamma G (HBG2), mRNA.	-0.755	-0.855	-0.635	-0.755	-0.905	-0.795	-0.825	-0.945	-0.835	-0.895	-0.775	-0.755	-0.895	-0.905	-0.925	-0.875	-0.775	-0.695	-0.405	-0.295	2.695	0.215	-0.475	-0.045	0.035	0.095	-0.745	-0.665	7.035	7.355
AHSG	alpha-2-HS-glycoprotein (AHSG), mRNA.	-1.49067	-1.40067	-1.47067	-1.49067	-1.49067	-1.46067	-1.49067	-1.49067	-1.37067	-1.44067	-1.39067	-1.30067	-1.38067	-1.48067	-1.40067	-1.49067	-1.29067	-1.40067	-1.24067	-1.30067	5.23933	3.11933	5.20933	5.50933	-1.22067	-1.26067	-1.29067	-1.41067	6.99933	7.37933
PTGS1	prostaglandin-endoperoxide synthase 1 (prostaglandin G/H synthase and cyclooxygenase) (PTGS1), transcript variant 1, mRNA.	-0.551667	-0.551667	-0.531667	-0.551667	-0.451667	-0.291667	-0.491667	-0.371667	-0.271667	0.028333	-0.521667	-0.191667	-0.161667	-0.341667	-0.081667	-0.011667	-0.381667	-0.311667	-0.411667	-0.551667	-0.071667	-0.151667	-0.391667	-0.331667	-0.161667	0.028333	-0.411667	-0.441667	6.82833	2.10833
HBE1	hemoglobin, epsilon 1 (HBE1), mRNA.	-1.56667	-1.47667	-0.746667	-0.746667	-1.50667	-1.50667	-1.71667	-1.48667	-1.41667	-1.43667	-0.976667	-0.846667	-1.61667	-1.60667	-1.59667	-1.55667	-0.156667	0.613333	0.903333	0.883333	2.34333	0.533333	-0.226667	0.243333	1.98333	1.98333	-0.596667	-0.286667	6.69333	6.89333
AKR1B10	aldo-keto reductase family 1, member B10 (aldose reductase) (AKR1B10), mRNA.	-0.699333	-0.739333	-0.719333	-0.739333	-0.739333	-0.739333	-0.709333	-0.739333	-0.739333	-0.739333	-0.719333	-0.729333	-0.619333	-0.529333	-0.739333	-0.719333	-0.239333	0.200667	-0.169333	-0.189333	-0.359333	-0.339333	0.720667	0.650667	1.71067	1.79067	0.230667	0.680667	6.59067	0.080667
AKR1C2	aldo-keto reductase family 1, member C2 (dihydrodiol dehydrogenase 2; bile acid binding protein; 3-alpha hydroxysteroid dehydrogenase, type III) (AKR1C2), transcript variant 1, mRNA.	-0.868	-0.838	-0.938	-1.018	-0.868	-0.808	-0.828	-0.978	-0.598	-0.578	-0.318	-0.228	-0.588	-0.738	-0.608	-0.518	1.562	1.142	0.112	0.052	1.122	1.042	0.422	0.742	-0.708	-0.418	-0.838	-0.978	6.492	1.572
MMP1	Homo sapiens matrix metallopeptidase 1 (interstitial collagenase) (MMP1), transcript variant 2, mRNA.	-0.625333	-0.625333	-0.625333	-0.625333	-0.625333	-0.625333	-0.625333	-0.625333	-0.625333	-0.625333	-0.625333	-0.625333	-0.605333	-0.565333	-0.625333	-0.625333	-0.625333	-0.575333	-0.555333	-0.435333	-0.485333	-0.625333	1.98467	2.16467	-0.285333	-0.175333	-0.525333	-0.515333	6.35467	4.22467
ALB	albumin (ALB), mRNA.	-1.05667	-1.05667	-1.00667	-0.996667	-0.946667	-1.02667	-1.03667	-0.846667	-1.00667	-1.05667	-1.02667	-1.05667	-1.05667	-1.05667	-1.02667	-1.03667	-0.376667	0.143333	-0.526667	-0.376667	1.74333	0.803333	1.70333	1.58333	1.12333	1.23333	-0.136667	0.573333	6.20333	2.60333
APOC3	apolipoprotein C-III (APOC3), mRNA.	-1.255	-1.255	-1.255	-1.255	-1.235	-1.255	-1.255	-1.255	-1.255	-1.255	-1.255	-1.245	-1.255	-1.255	-1.255	-1.255	-1.055	-1.045	-1.155	-0.975	3.425	1.625	4.475	4.735	-0.505	-0.665	-1.055	-0.915	6.095	7.065
CDH17	Homo sapiens cadherin 17, LI cadherin (liver-intestine) (CDH17), transcript variant 2, mRNA.	-0.395	-0.505	-0.485	-0.475	-0.485	-0.455	-0.455	-0.505	-0.485	-0.465	-0.385	-0.435	-0.435	-0.405	-0.415	-0.335	-0.475	-0.475	-0.475	-0.405	0.005	-0.165	0.765	0.955	-0.455	-0.505	-0.505	-0.505	6.025	3.335
ANPEP	alanyl (membrane) aminopeptidase (ANPEP), mRNA.	-0.176	-0.056	-0.716	-0.916	-0.296	0.394	-1.196	-1.106	-1.146	-0.926	-1.076	-0.956	-1.206	-1.096	-0.896	-0.956	-1.086	-0.866	-1.026	-1.236	0.774	-0.286	2.774	2.324	0.104	0.024	-0.166	-0.426	5.904	5.514
NUPR1	nuclear protein, transcriptional regulator, 1 (NUPR1), transcript variant 1, mRNA.	-0.33	-0.37	-0.35	-0.37	-0.37	-0.34	-0.34	-0.37	-0.3	-0.37	-0.35	-0.37	-0.37	-0.27	-0.37	-0.33	-0.37	-0.34	-0.33	-0.27	-0.11	-0.22	-0.17	-0.1	-0.27	-0.19	-0.17	0.02	5.9	2.19
SERPINA7	serpin peptidase inhibitor, clade A (alpha-1 antiproteinase, antitrypsin), member 7 (SERPINA7), mRNA.	-0.602	-0.602	-0.602	-0.602	-0.602	-0.602	-0.602	-0.602	-0.602	-0.602	-0.602	-0.602	-0.602	-0.582	-0.602	-0.602	-0.602	-0.602	-0.602	-0.602	0.728	-0.602	1.818	1.858	-0.502	-0.472	-0.532	-0.602	5.858	4.468
UGT2B11	UDP glucuronosyltransferase 2 family, polypeptide B11 (UGT2B11), mRNA.	-1.18067	-1.18067	-1.18067	-1.18067	-1.18067	-1.18067	-1.18067	-1.15067	-1.18067	-1.18067	-1.18067	-1.18067	-1.18067	-1.18067	-1.18067	-1.18067	-0.330667	-0.230667	-0.510667	-0.530667	1.70933	0.949333	2.05933	1.86933	1.36933	1.21933	0.669333	0.739333	5.81933	4.05933
USH2A	Usher syndrome 2A (autosomal recessive, mild) (USH2A), transcript variant 1, mRNA.	0.075667	0.165667	-0.044333	0.025667	0.145667	0.115667	-0.074333	-0.054333	-0.634333	-0.484333	-0.554333	-0.404333	-0.614333	-0.654333	-0.654333	-0.674333	-0.114333	-0.484333	-0.224333	-0.194333	1.03567	0.575667	0.365667	0.295667	-0.634333	-0.604333	-0.414333	-0.524333	5.66567	-0.424333
LGALS3	Homo sapiens lectin, galactoside-binding, soluble, 3 (LGALS3), transcript variant 3, mRNA.	-1.42433	-1.40433	-0.754333	-0.674333	-1.12433	-1.49433	-1.00433	-1.59433	-1.07433	-1.40433	-0.704333	-0.304333	-1.28433	-0.794333	-1.70433	-1.38433	-1.20433	-1.06433	-0.414333	-0.924333	1.96567	0.435667	3.01567	3.22567	1.02567	0.795667	-0.114333	-0.234333	5.64567	5.97567
SPINK1	serine peptidase inhibitor, Kazal type 1 (SPINK1), mRNA.	-0.352667	-0.382667	-0.132667	-0.462667	0.047333	0.017333	-0.422667	-0.472667	-0.852667	-1.00267	-0.922667	-0.952667	-0.912667	-0.972667	-1.00267	-0.762667	-1.09267	-1.06267	-1.09267	-1.12267	1.95733	0.817333	2.37733	2.32733	-0.982667	-0.952667	-1.05267	-1.12267	5.62733	4.91733
POSTN	Homo sapiens periostin, osteoblast specific factor (POSTN), transcript variant 2, mRNA.	-1.25967	-1.25967	-1.20967	-1.25967	-1.24967	-1.25967	-1.19967	-1.13967	-0.459667	-0.599667	-0.759667	-0.839667	-0.569667	-0.459667	-1.06967	-1.07967	-0.939667	-0.919667	-0.819667	-0.899667	1.47033	0.580333	4.62033	5.21033	-1.07967	-1.01967	-0.729667	-0.769667	5.59033	5.38033
HPX	hemopexin (HPX), mRNA.	-1.47733	-1.53733	-1.53733	-1.54733	-1.47733	-1.52733	-1.52733	-1.50733	-1.58733	-1.42733	-1.57733	-1.55733	-1.47733	-1.59733	-1.52733	-1.47733	0.492667	0.602667	0.682667	0.612667	1.29267	0.442667	2.66267	2.31267	1.01267	1.04267	1.48267	1.14267	5.56267	5.02267
ADAMTSL3	ADAMTS-like 3 (ADAMTSL3), mRNA.	-0.657333	-0.597333	-0.897333	-0.777333	-0.657333	-0.537333	-0.677333	-0.737333	-0.457333	-0.417333	-0.767333	-0.517333	-0.497333	-0.497333	-0.527333	-0.657333	-0.577333	-0.397333	-0.317333	-0.227333	0.122667	-0.737333	1.08267	1.19267	-0.207333	-0.317333	0.472667	0.132667	5.55267	4.10267
HKDC1	hexokinase domain containing 1 (HKDC1), mRNA.	-0.702667	-0.732667	-0.772667	-0.632667	-0.772667	-0.772667	-0.662667	-0.772667	-0.732667	-0.682667	-0.772667	-0.692667	-0.702667	-0.652667	-0.742667	-0.742667	-0.712667	-0.682667	-0.742667	-0.772667	1.13733	0.197333	1.60733	1.44733	0.007333	0.287333	0.267333	-0.322667	5.52733	4.29733
CREB3L3	cAMP responsive element binding protein 3-like 3 (CREB3L3), mRNA.	-1.05233	-1.05233	-1.05233	-1.05233	-1.05233	-1.02233	-1.02233	-1.05233	-1.05233	-1.05233	-1.05233	-1.05233	-1.05233	-1.05233	-1.05233	-1.05233	-0.512333	-0.102333	-0.512333	-0.542333	0.237667	0.137667	2.87767	2.69767	0.347667	0.207667	0.787667	0.767667	5.44767	4.93767
TF	transferrin (TF), mRNA.	-0.443667	-0.303667	-0.513667	-0.693667	-0.463667	-0.503667	-0.603667	-0.723667	-0.753667	-0.753667	-0.633667	-0.733667	-0.753667	-0.733667	-0.653667	-0.703667	-0.663667	-0.583667	-0.603667	-0.653667	1.78633	0.506333	1.27633	0.886333	0.176333	-0.173667	-0.253667	-0.413667	5.36633	3.31633
PARM1	prostate androgen-regulated mucin-like protein 1 (PARM1), mRNA.	-2.472	-2.332	-2.332	-2.342	-2.182	-2.172	-1.832	-2.152	0.468	0.538	0.538	0.678	1.098	1.158	0.148	0.138	-0.202	-0.572	-1.612	-1.542	1.118	0.598	1.908	1.928	0.668	0.478	0.488	0.518	5.338	3.938
RAMP1	receptor (G protein-coupled) activity modifying protein 1 (RAMP1), mRNA.	-0.584667	-0.584667	-0.434667	-0.694667	-0.714667	-0.624667	-0.494667	-0.664667	-0.454667	-0.584667	-0.624667	-0.414667	-0.444667	-0.554667	-0.194667	-0.434667	-0.254667	-0.754667	-0.464667	-0.394667	-0.124667	-0.474667	1.64533	1.95533	-0.564667	-0.574667	-0.584667	-0.594667	5.29533	4.39533
MUC16	mucin 16, cell surface associated (MUC16), mRNA.	0.190333	0.450333	0.110333	-0.209667	0.310333	0.400333	-0.559667	-0.679667	-0.849667	-0.769667	-0.689667	-0.759667	-0.559667	-0.709667	-0.709667	-0.609667	-0.669667	-0.429667	-0.379667	-0.259667	-0.799667	-1.17967	0.900333	0.860333	-0.299667	-0.269667	0.150333	-0.059667	5.27033	2.81033
HBZ	hemoglobin, zeta (HBZ), mRNA.	-0.493	-0.453	-0.443	-0.463	-0.493	-0.493	-0.493	-0.493	-0.443	-0.493	-0.443	-0.483	-0.493	-0.493	-0.493	-0.433	-0.493	-0.493	-0.493	-0.493	0.967	-0.033	-0.493	-0.103	-0.493	-0.493	-0.453	-0.493	5.257	5.907
CNNM1	cyclin M1 (CNNM1), mRNA.	-0.530667	-0.520667	-0.540667	-0.370667	-0.340667	-0.400667	-0.450667	-0.310667	-0.620667	-0.640667	-0.510667	-0.400667	-0.570667	-0.560667	-0.510667	-0.310667	0.049333	0.389333	-0.670667	-0.400667	2.34933	2.49933	0.899333	0.579333	-0.740667	-0.790667	-0.580667	-0.790667	5.20933	-0.410667
DNAH8	Homo sapiens dynein, axonemal, heavy chain 8 (DNAH8), mRNA.	0.121667	-0.198333	-0.198333	-0.218333	-0.318333	-0.388333	-0.688333	-0.488333	-0.848333	-0.938333	-0.918333	-0.918333	-0.888333	-0.888333	-0.928333	-0.928333	-0.668333	-0.368333	-0.828333	-0.748333	0.381667	-0.588333	0.871667	1.53167	1.04167	0.391667	0.241667	0.441667	5.19167	2.74167
EGFR	epidermal growth factor receptor (EGFR), transcript variant 1, mRNA.	-0.837333	-0.947333	-0.987333	-0.957333	-0.827333	-0.597333	-0.477333	-0.697333	-0.517333	-0.327333	-0.867333	-0.957333	-0.287333	-0.237333	-0.097333	-0.137333	-0.997333	-0.627333	-0.997333	-0.717333	-0.037333	-0.467333	2.02267	1.61267	-0.147333	0.202667	1.06267	0.502667	5.12267	3.22267
SLC19A3	solute carrier family 19, member 3 (SLC19A3), mRNA.	-1.93367	-1.95367	-2.01367	-2.04367	-1.86367	-1.76367	-1.32367	-1.06367	0.116333	0.086333	0.376333	0.476333	0.016333	-0.273667	-0.063667	-0.183667	-0.533667	-0.063667	0.286333	-0.093667	-0.873667	-0.893667	1.15633	1.35633	0.646333	0.416333	1.89633	1.77633	5.09633	3.23633
FMO1	flavin containing monooxygenase 1 (FMO1), mRNA.	-1.20267	-1.20267	-1.15267	-1.20267	-1.16267	-1.20267	-1.18267	-1.20267	-1.20267	-1.20267	-1.20267	-1.20267	-1.20267	-1.17267	-1.20267	-1.20267	-0.982667	-0.432667	-0.812667	-0.492667	1.35733	0.717333	2.83733	2.91733	1.77733	1.76733	0.377333	0.277333	5.08733	4.70733
IL6R	interleukin 6 receptor (IL6R), transcript variant 1, mRNA.	-1.63467	-1.37467	-1.86467	-1.90467	-1.64467	-1.59467	-1.06467	-0.774667	-0.094667	-0.004667	-0.314667	-0.294667	0.105333	0.245333	-0.344667	-0.534667	-1.53467	-0.944667	-1.43467	-0.724667	-0.094667	-0.614667	1.37533	1.71533	2.00533	2.08533	0.895333	1.01533	5.01533	4.33533
APOC2	apolipoprotein C-II (APOC2), mRNA.	-0.935333	-0.935333	-0.935333	-0.875333	-0.865333	-0.935333	-0.935333	-0.935333	-0.935333	-0.935333	-0.935333	-0.935333	-0.935333	-0.935333	-0.935333	-0.935333	-0.935333	-0.665333	-0.855333	-0.835333	2.39467	0.154667	3.26467	3.40467	-0.105333	-0.515333	-0.585333	-0.485333	5.01467	5.58467
HBA1	hemoglobin, alpha 1 (HBA1), mRNA.	-0.397	-0.417	-0.387	-0.187	-0.547	-0.547	-0.527	-0.547	-0.497	-0.477	-0.457	-0.327	-0.487	-0.527	-0.547	-0.537	-0.547	-0.517	-0.547	-0.547	1.613	0.023	-0.527	-0.457	-0.497	-0.537	-0.547	-0.547	5.003	6.043
COL24A1	collagen, type XXIV, alpha 1 (COL24A1), mRNA.	-0.542333	-0.532333	-0.672333	-0.652333	-0.612333	-0.592333	-0.492333	-0.372333	-0.332333	-0.452333	0.097667	-0.132333	-0.422333	-0.332333	-0.102333	0.097667	0.937667	0.517667	-0.362333	-0.192333	0.427667	0.197667	-0.432333	-0.452333	-0.602333	-0.722333	-0.742333	-0.762333	4.93767	3.29767
SOX6	Homo sapiens SRY (sex determining region Y)-box 6 (SOX6), transcript variant 3, mRNA.	-1.514	-1.344	-1.374	-1.514	-1.364	-1.484	-1.284	-1.334	-1.374	-1.514	-1.364	-1.484	-1.444	-1.374	-1.284	-1.444	1.026	1.346	0.606	0.076	3.176	2.936	3.886	4.396	-0.814	-0.664	-0.474	-0.584	4.926	2.656
HBA2	hemoglobin, alpha 2 (HBA2), mRNA.	-0.419667	-0.229667	-0.389667	-0.389667	-0.509667	-0.549667	-0.529667	-0.549667	-0.499667	-0.509667	-0.459667	-0.459667	-0.529667	-0.529667	-0.519667	-0.519667	-0.549667	-0.549667	-0.549667	-0.549667	1.58033	0.380333	-0.469667	-0.379667	-0.549667	-0.539667	-0.549667	-0.549667	4.89033	5.98033
WISP1	Homo sapiens WNT1 inducible signaling pathway protein 1 (WISP1), transcript variant 3, mRNA.	-0.872333	-0.742333	-0.892333	-0.852333	-0.872333	-0.882333	-0.892333	-0.912333	-0.912333	-0.912333	-0.912333	-0.912333	-0.912333	-0.912333	-0.912333	-0.912333	-0.422333	-0.342333	-0.022333	0.257667	1.27767	0.207667	2.17767	2.04767	-0.152333	0.257667	-0.542333	-0.522333	4.81767	5.17767
S100A6	S100 calcium binding protein A6 (S100A6), mRNA.	-1.23733	-1.08733	-0.257333	-0.197333	-0.997333	-1.16733	-2.12733	-2.06733	-1.20733	-1.12733	-0.487333	-0.237333	-1.12733	-1.21733	-1.71733	-1.51733	-0.557333	-0.347333	-0.467333	-0.277333	0.812667	0.152667	1.88267	1.72267	2.10267	2.27267	0.822667	0.812667	4.78267	4.06267
ITGB3	integrin, beta 3 (platelet glycoprotein IIIa, antigen CD61) (ITGB3), mRNA.	-1.08933	-1.29933	-1.06933	-1.13933	-1.09933	-1.14933	-1.24933	-1.23933	-1.05933	-1.25933	-1.24933	-1.24933	-1.16933	-1.10933	-1.20933	-1.18933	1.54067	0.880667	0.030667	-0.469333	4.38067	4.03067	1.80067	1.40067	-0.889333	-0.609333	-1.09933	-1.08933	4.78067	4.14067
COL6A3	collagen, type VI, alpha 3 (COL6A3), transcript variant 1, mRNA.	-1.17667	-1.42667	-1.50667	-1.30667	-1.42667	-1.15667	-1.26667	-1.71667	-0.716667	-0.856667	-0.646667	-0.366667	-0.226667	-0.496667	-0.776667	-0.636667	-0.256667	0.153333	-0.936667	-1.26667	1.80333	0.593333	4.83333	5.08333	-0.566667	-0.066667	-0.916667	-1.30667	4.71333	3.84333
CDHR3	cadherin-related family member 3 (CDHR3), mRNA.	0.087	0.227	-0.123	-0.333	0.227	0.247	-0.073	-0.023	-1.003	-0.833	-1.093	-1.523	-1.233	-1.073	-0.773	-0.843	-1.433	-0.943	-1.113	-1.233	0.447	0.497	1.047	1.587	-0.263	-0.223	0.597	0.147	4.627	4.397
ELOVL2	ELOVL fatty acid elongase 2 (ELOVL2), mRNA.	-0.830333	-1.11033	-1.08033	-1.06033	-0.830333	-1.00033	-0.900333	-1.10033	-0.000333	0.039667	0.249667	-0.320333	-0.390333	-0.180333	-0.430333	-0.380333	-0.280333	-0.080333	0.199667	0.159667	0.299667	-0.560333	0.349667	0.659667	0.439667	0.209667	-0.060333	0.409667	4.61967	2.95967
FMOD	fibromodulin (FMOD), mRNA.	-1.444	-1.424	-1.394	-1.484	-1.414	-1.464	-1.564	-1.534	-1.484	-1.404	-1.524	-1.454	-1.394	-1.514	-1.504	-1.534	-0.044	0.356	1.386	1.546	1.826	0.936	2.726	3.266	0.866	0.766	0.896	0.836	4.576	3.596
GPR111	G protein-coupled receptor 111 (GPR111), mRNA.	-0.443667	-0.543667	-0.523667	-0.653667	-0.553667	-0.523667	-0.643667	-0.563667	-0.623667	-0.623667	-0.693667	-0.693667	-0.663667	-0.643667	-0.693667	-0.713667	-0.623667	-0.133667	0.596333	0.646333	0.716333	0.406333	0.396333	0.936333	-0.143667	-0.253667	-0.113667	-0.203667	4.56633	3.00633
PLEK	pleckstrin (PLEK), mRNA.	-0.376	-0.286	-0.356	-0.376	-0.306	-0.346	-0.356	-0.376	-0.336	-0.376	-0.376	-0.356	-0.376	-0.376	-0.376	-0.376	-0.266	-0.316	-0.376	-0.376	0.504	0.024	-0.336	-0.376	-0.376	-0.346	-0.336	-0.376	4.564	4.114
CAPN12	calpain 12 (CAPN12), mRNA.	0.538333	0.348333	-0.201667	-0.181667	0.548333	0.658333	-0.981667	-1.34167	-0.891667	-0.671667	-0.681667	-0.551667	-0.661667	-1.18167	-0.781667	-0.961667	-1.29167	-1.16167	-0.691667	-0.821667	0.078333	-0.311667	2.36833	2.30833	-0.601667	-0.271667	-0.441667	-0.721667	4.49833	4.05833
ANGPTL3	angiopoietin-like 3 (ANGPTL3), mRNA.	-0.468	-0.468	-0.468	-0.468	-0.468	-0.468	-0.468	-0.468	-0.468	-0.468	-0.468	-0.468	-0.468	-0.468	-0.448	-0.468	-0.468	-0.468	-0.468	-0.468	1.672	0.692	0.882	0.952	-0.468	-0.468	-0.468	-0.468	4.442	2.572
CATSPERG	catsper channel auxiliary subunit gamma (CATSPERG), mRNA.	-0.591667	-0.851667	-0.931667	-0.871667	-0.661667	-0.831667	-0.831667	-0.831667	-0.841667	-0.921667	-0.791667	-0.881667	-0.901667	-0.971667	-0.721667	-0.791667	-0.091667	-0.191667	-0.521667	-0.651667	0.758333	1.15833	2.24833	2.05833	-0.071667	-0.351667	-0.001667	-0.451667	4.40833	4.92833
SULT2A1	sulfotransferase family, cytosolic, 2A, dehydroepiandrosterone (DHEA)-preferring, member 1 (SULT2A1), mRNA.	-0.543667	-0.543667	-0.543667	-0.543667	-0.543667	-0.543667	-0.523667	-0.543667	-0.523667	-0.503667	-0.543667	-0.533667	-0.483667	-0.483667	-0.493667	-0.543667	-0.343667	-0.523667	-0.523667	-0.543667	1.18633	-0.143667	1.16633	1.64633	-0.333667	-0.303667	-0.373667	-0.463667	4.39633	3.59633
PALMD	palmdelphin (PALMD), mRNA.	-0.356333	-0.396333	-0.326333	-0.396333	-0.396333	-0.366333	-0.396333	-0.336333	-0.396333	-0.326333	-0.396333	-0.396333	-0.376333	-0.356333	-0.396333	-0.376333	-0.396333	-0.316333	-0.336333	-0.346333	0.133667	0.723667	0.223667	0.273667	-0.296333	-0.366333	-0.396333	-0.286333	4.36367	3.01367
LY75	lymphocyte antigen 75 (LY75), mRNA.	-0.228667	-0.458667	-0.618667	-0.758667	-0.408667	-0.098667	-0.678667	-1.12867	-0.128667	-0.228667	-0.288667	-0.248667	-0.538667	-0.948667	-0.148667	0.151333	-1.29867	-0.748667	-1.24867	-0.908667	-0.648667	-0.788667	1.08133	1.33133	0.281333	0.421333	0.331333	0.231333	4.28133	4.44133
KYNU	kynureninase (KYNU), transcript variant 2, mRNA.	-0.728667	-0.628667	-0.628667	-0.738667	-0.718667	-0.788667	-0.588667	-0.798667	-0.788667	-0.838667	-0.908667	-0.918667	-0.798667	-0.878667	-0.798667	-0.858667	-0.418667	-0.268667	0.251333	0.071333	0.831333	0.071333	1.82133	1.94133	0.101333	-0.188667	-0.098667	0.301333	4.27133	3.72133
ENTPD3	ectonucleoside triphosphate diphosphohydrolase 3 (ENTPD3), mRNA.	-0.774333	-0.914333	-0.964333	-0.974333	-0.924333	-0.984333	-0.944333	-0.894333	-0.674333	-0.804333	-0.634333	-0.784333	-0.614333	-0.764333	-0.714333	-0.774333	0.095667	0.775667	0.705667	0.425667	-0.234333	-0.264333	0.895667	1.34567	0.945667	0.405667	0.315667	0.945667	4.18567	2.59567
SPON1	spondin 1, extracellular matrix protein (SPON1), mRNA.	-1.68167	-1.38167	-2.08167	-2.01167	-1.60167	-1.61167	-0.061667	-0.881667	-0.001667	-0.301667	-0.151667	-0.191667	0.268333	0.388333	-0.301667	-0.051667	-0.001667	-0.251667	-0.731667	-1.06167	3.77833	3.73833	0.428333	-0.101667	-1.56167	-1.13167	1.35833	0.478333	4.17833	2.53833
SPON2	spondin 2, extracellular matrix protein (SPON2), transcript variant 2, mRNA.	-0.652667	-0.922667	-0.112667	0.037333	-0.652667	-0.382667	-0.922667	-0.962667	-0.712667	-0.852667	-0.442667	-0.462667	-0.552667	-0.532667	-0.422667	-0.122667	-0.912667	-0.612667	-0.502667	-0.542667	-0.612667	-0.652667	0.957333	0.877333	0.807333	0.577333	0.677333	0.397333	4.17733	4.03733
GPR115	G protein-coupled receptor 115 (GPR115), mRNA.	-0.297	-0.417	-0.387	-0.477	-0.397	-0.287	-0.457	-0.447	-0.507	-0.507	-0.507	-0.507	-0.487	-0.487	-0.507	-0.507	-0.397	-0.297	0.103	0.303	0.663	-0.107	0.493	0.673	-0.137	-0.277	-0.367	-0.297	4.133	2.693
CYP1A1	cytochrome P450, family 1, subfamily A, polypeptide 1 (CYP1A1), mRNA.	-0.385667	-0.335667	-0.425667	-0.425667	-0.425667	-0.355667	-0.375667	-0.365667	-0.425667	-0.405667	-0.425667	-0.265667	-0.125667	-0.285667	-0.395667	-0.365667	-0.315667	-0.375667	-0.365667	-0.425667	0.494333	-0.025667	1.16433	0.604333	-0.195667	-0.245667	0.024333	0.284333	4.10433	1.06433
FAM65C	family with sequence similarity 65, member C (FAM65C), mRNA.	-0.994333	-0.824333	-0.954333	-1.07433	-0.784333	-0.754333	-0.824333	-0.604333	-0.064333	-0.204333	0.165667	-0.054333	-0.094333	-0.274333	0.075667	0.175667	-0.614333	-0.114333	-0.424333	-0.284333	0.135667	-0.284333	1.38567	1.70567	-0.164333	-0.184333	-0.554333	-0.714333	4.08567	3.11567
HGD	homogentisate 1,2-dioxygenase (HGD), mRNA.	-0.364667	-0.364667	-0.484667	-0.374667	-0.514667	-0.504667	-0.324667	-0.384667	-0.264667	-0.284667	-0.364667	-0.324667	-0.274667	-0.304667	-0.534667	-0.404667	-0.534667	-0.504667	-0.384667	-0.434667	0.495333	-0.134667	1.14533	1.12533	-0.484667	-0.504667	-0.464667	-0.484667	4.05533	3.18533
PF4	platelet factor 4 (PF4), mRNA.	-0.504667	-0.374667	-0.524667	-0.544667	-0.504667	-0.514667	-0.114667	-0.314667	-0.104667	-0.204667	-0.174667	-0.174667	-0.304667	-0.274667	-0.424667	-0.434667	-0.544667	-0.494667	-0.514667	-0.544667	0.815333	0.505333	-0.424667	-0.434667	-0.494667	-0.504667	-0.474667	-0.544667	4.01533	5.13533
CDX2	caudal type homeobox 2 (CDX2), mRNA.	-0.722333	-0.492333	-0.722333	-0.552333	-0.702333	-0.742333	-0.732333	-0.632333	-0.742333	-0.812333	-0.812333	-0.812333	-0.742333	-0.772333	-0.812333	-0.812333	-0.752333	-0.662333	-0.682333	-0.622333	0.127667	-0.412333	2.28767	2.18767	0.997667	0.807667	0.047667	0.057667	4.00767	4.22767
C9orf150	leucine rich adaptor protein 1-like (LURAP1L), mRNA.	-1.01467	-0.884667	-0.924667	-1.01467	-1.01467	-1.07467	-0.614667	-0.354667	-0.184667	-0.124667	0.425333	0.505333	-0.564667	-0.524667	0.075333	0.065333	0.185333	0.455333	-0.114667	-0.074667	0.105333	0.065333	0.725333	1.27533	-0.094667	-0.094667	-0.244667	-0.244667	3.99533	1.28533
PRSS22	protease, serine, 22 (PRSS22), mRNA.	-0.005333	0.094667	-0.225333	0.044667	-0.075333	0.214667	-0.625333	-0.655333	-0.665333	-0.735333	-0.725333	-0.635333	-0.675333	-0.655333	-0.675333	-0.695333	-0.555333	-0.555333	-0.445333	0.034667	-0.345333	-0.375333	1.55467	1.66467	-0.485333	-0.525333	-0.195333	-0.195333	3.99467	3.12467
LGSN	Homo sapiens lengsin, lens protein with glutamine synthetase domain (LGSN), transcript variant 2, mRNA.	-0.543	-0.523	-0.543	-0.613	-0.523	-0.453	-0.433	-0.553	-0.163	-0.133	0.017	-0.073	-0.193	-0.193	-0.273	-0.313	-0.613	-0.553	-0.513	-0.493	0.207	0.437	0.617	0.427	-0.083	-0.183	-0.323	-0.013	3.957	2.637
ALAS2	aminolevulinate, delta-, synthase 2 (ALAS2), nuclear gene encoding mitochondrial protein, transcript variant 1, mRNA.	-0.515667	-0.515667	-0.515667	-0.515667	-0.515667	-0.515667	-0.515667	-0.515667	-0.515667	-0.515667	-0.485667	-0.515667	-0.515667	-0.465667	-0.465667	-0.495667	0.334333	0.064333	0.554333	0.694333	0.244333	-0.005667	-0.355667	-0.325667	-0.415667	-0.345667	-0.145667	-0.355667	3.95433	4.20433
PDE8B	phosphodiesterase 8B (PDE8B), transcript variant 3, mRNA.	-0.617	-0.587	-0.347	-0.507	-0.317	-0.367	-0.067	-0.527	-0.317	-0.377	0.073	-0.227	-0.557	-0.647	-0.127	-0.167	-0.327	0.173	0.033	-0.097	0.463	-0.087	0.503	0.393	-0.157	-0.117	-0.217	-0.357	3.903	1.573
SERPIND1	serpin peptidase inhibitor, clade D (heparin cofactor), member 1 (SERPIND1), mRNA.	-0.760667	-0.760667	-0.760667	-0.760667	-0.720667	-0.760667	-0.760667	-0.760667	-0.760667	-0.760667	-0.760667	-0.760667	-0.760667	-0.760667	-0.760667	-0.760667	-0.760667	-0.760667	-0.760667	-0.760667	2.29933	1.00933	2.82933	3.18933	-0.760667	-0.650667	-0.620667	-0.710667	3.89933	4.68933
ITGA11	integrin, alpha 11 (ITGA11), mRNA.	-0.595333	-0.505333	-0.595333	-0.605333	-0.575333	-0.585333	-0.585333	-0.635333	-0.595333	-0.545333	-0.605333	-0.575333	-0.555333	-0.475333	-0.635333	-0.605333	-0.035333	-0.065333	-0.045333	0.334667	0.064667	-0.065333	1.41467	1.45467	-0.325333	-0.315333	0.894667	0.314667	3.89467	1.75467
GPRC5A	G protein-coupled receptor, family C, group 5, member A (GPRC5A), mRNA.	-0.7	-0.74	-0.89	-0.91	-0.87	-0.81	-0.84	-0.76	-0.77	-0.81	-0.65	-0.53	-0.58	-0.67	-0.81	-0.65	-0.54	-0.25	0.01	-0.13	0.51	0.21	2.81	2.32	-0.56	-0.42	1.24	0.87	3.89	2.03
GCGR	glucagon receptor (GCGR), mRNA.	0.09	-0.19	-0.02	-0.42	-0.03	0.5	-0.48	-0.58	-0.84	-0.79	-0.96	-0.91	-0.98	-0.88	-0.7	-0.53	-0.83	-0.31	-0.34	-0.68	-0.34	-0.93	1.47	1.43	0.48	0.28	0.62	-0.07	3.89	3.05
DIO1	deiodinase, iodothyronine, type I (DIO1), transcript variant 1, mRNA.	-0.876	-0.876	-0.856	-0.816	-0.876	-0.876	-0.876	-0.876	-0.876	-0.876	-0.876	-0.856	-0.856	-0.876	-0.876	-0.876	-0.766	-0.576	-0.746	-0.776	0.544	0.134	1.234	1.664	2.314	2.074	0.554	0.784	3.864	3.594
ATP2B2	ATPase, Ca++ transporting, plasma membrane 2 (ATP2B2), transcript variant 1, mRNA.	0.086	0.036	-0.434	-0.494	-0.104	-0.324	-0.274	-0.524	-0.664	-0.684	-0.794	-0.674	-0.624	-0.684	-0.474	-0.544	-0.364	-0.344	0.116	-0.054	1.816	2.116	1.476	0.976	-0.834	-0.824	-0.834	-0.834	3.836	0.926
LIPC	lipase, hepatic (LIPC), mRNA.	-0.795333	-0.795333	-0.795333	-0.795333	-0.755333	-0.795333	-0.795333	-0.795333	-0.795333	-0.795333	-0.795333	-0.795333	-0.795333	-0.795333	-0.795333	-0.795333	-0.595333	-0.305333	-0.325333	0.434667	0.674667	-0.075333	1.92467	2.00467	0.544667	0.554667	0.024667	0.184667	3.83467	3.80467
CLIC6	chloride intracellular channel 6 (CLIC6), nuclear gene encoding mitochondrial protein, mRNA.	0.44	0.46	0.07	0.36	0.39	0.52	-0.15	-0.17	-0.51	-0.49	-0.83	-0.68	-0.67	-0.63	-0.52	-0.4	-0.93	-1.03	-0.96	-0.87	-0.32	-0.1	0.4	0.29	-0.37	-0.13	0.08	-0.18	3.8	3.13
UGT2A3	UDP glucuronosyltransferase 2 family, polypeptide A3 (UGT2A3), transcript variant 1, mRNA.	-0.533667	-0.533667	-0.533667	-0.533667	-0.533667	-0.533667	-0.533667	-0.533667	-0.533667	-0.533667	-0.533667	-0.533667	-0.533667	-0.533667	-0.533667	-0.533667	-0.473667	-0.253667	-0.363667	-0.533667	0.336333	-0.323667	1.25633	1.30633	0.316333	0.476333	0.046333	-0.143667	3.73633	3.15633
PGF	Homo sapiens placental growth factor (PGF), transcript variant 2, mRNA.	-0.09	0.1	-0.05	-0.13	0.01	0.22	-1.18	-1.38	-1.33	-1.26	-1.2	-0.8	-0.95	-1.22	-1.05	-1.25	0.65	0.84	1.11	0.68	0.55	0.48	1.34	1.59	-0.36	-0.46	-0.53	-0.26	3.68	2.25
TYRP1	tyrosinase-related protein 1 (TYRP1), mRNA.	-0.593333	-0.523333	-0.433333	-0.293333	-0.443333	-0.393333	-0.523333	-0.643333	-0.603333	-0.673333	-0.533333	-0.553333	-0.693333	-0.733333	-0.613333	-0.653333	0.056667	0.576667	-0.173333	-0.403333	0.586667	-0.143333	1.19667	1.46667	0.406667	0.486667	-0.393333	-0.653333	3.67667	2.21667
TM4SF1	transmembrane 4 L six family member 1 (TM4SF1), mRNA.	-1.33667	-1.33667	-1.33667	-1.33667	-1.29667	-1.33667	-1.33667	-1.33667	-1.33667	-1.29667	-1.30667	-1.31667	-1.26667	-1.26667	-1.33667	-1.33667	0.343333	1.18333	0.623333	0.223333	2.20333	1.16333	2.90333	2.88333	0.613333	0.753333	-0.196667	0.283333	3.64333	4.49333
IL32	interleukin 32 (IL32), transcript variant 1, mRNA.	-1.427	-1.307	-1.297	-1.157	-1.447	-1.487	-1.297	-1.207	-1.477	-1.337	-0.277	0.553	0.103	-0.127	-1.487	-1.337	-0.677	-0.217	-1.187	-0.967	1.913	1.163	3.013	2.783	1.063	1.873	-0.267	-0.427	3.623	4.323
SYTL2	Homo sapiens synaptotagmin-like 2 (SYTL2), transcript variant g, mRNA.	-1.211	-0.951	-0.711	-1.011	-1.031	-1.191	-1.011	-1.091	-0.711	-0.491	0.599	0.869	0.689	0.579	-0.581	-0.641	1.319	1.569	1.009	0.579	0.319	0.339	0.599	0.689	-1.001	-0.681	-0.711	-0.931	3.589	1.209
S100A4	S100 calcium binding protein A4 (S100A4), transcript variant 1, mRNA.	-0.497	-0.947	-0.587	-0.817	-0.877	-0.937	-0.987	-1.397	-0.187	-0.457	-0.617	-0.257	-0.657	-0.567	-0.427	-0.087	1.093	0.823	-0.437	-0.957	1.203	0.983	0.713	0.633	0.153	-0.037	0.803	0.953	3.563	0.813
NOL4	Homo sapiens nucleolar protein 4 (NOL4), transcript variant 2, mRNA.	-0.56	-0.64	-0.68	-0.62	-0.5	-0.6	-0.55	-0.5	-0.64	-0.27	-0.63	-0.51	-0.47	-0.4	-0.63	-0.61	0.33	0.2	-0.35	-0.63	0.03	0.32	0.36	0.49	0.03	-0.23	0.89	0.62	3.55	3.2
PRAP1	Homo sapiens proline-rich acidic protein 1 (PRAP1), transcript variant 2, mRNA.	-0.601333	-0.511333	-0.641333	-0.641333	-0.581333	-0.641333	-0.621333	-0.611333	-0.531333	-0.601333	-0.641333	-0.571333	-0.571333	-0.561333	-0.641333	-0.611333	-0.581333	-0.281333	-0.511333	-0.541333	0.008667	-0.021333	1.31867	1.43867	0.828667	0.848667	0.108667	0.128667	3.54867	3.28867
CCL2	chemokine (C-C motif) ligand 2 (CCL2), mRNA.	-0.453667	-0.333667	-0.273667	-0.263667	-0.063667	-0.183667	-0.393667	-0.463667	-0.243667	-0.213667	0.226333	0.046333	-0.073667	0.226333	-0.213667	0.076333	0.246333	0.906333	-0.873667	-0.823667	0.966333	1.11633	-0.473667	-0.183667	-0.863667	-0.323667	-1.36367	-1.18367	3.53633	1.91633
LOX	Homo sapiens lysyl oxidase (LOX), transcript variant 2, mRNA.	-0.196667	0.153333	-0.296667	-0.096667	0.253333	0.383333	-1.45667	-1.46667	-0.936667	-0.906667	-0.876667	-0.846667	-1.05667	-0.846667	-1.29667	-0.996667	-0.706667	-0.786667	-0.566667	-1.12667	3.10333	1.95333	2.45333	2.56333	-1.15667	-0.706667	-1.04667	-0.396667	3.51333	3.39333
DUOX2	dual oxidase 2 (DUOX2), mRNA.	-0.462667	-0.442667	-0.522667	-0.502667	-0.512667	-0.482667	-0.522667	-0.412667	-0.532667	-0.512667	-0.532667	-0.462667	-0.522667	-0.522667	-0.502667	-0.492667	-0.532667	-0.452667	-0.512667	-0.532667	0.707333	1.06733	2.47733	2.00733	-0.532667	-0.502667	-0.532667	-0.532667	3.50733	2.30733
UNC93A	Homo sapiens unc-93 homolog A (C. elegans) (UNC93A), transcript variant 2, mRNA.	-0.869667	-0.629667	-0.859667	-0.809667	-0.849667	-0.739667	-0.749667	-0.869667	-0.739667	-0.689667	-0.639667	-0.729667	-0.709667	-0.659667	-0.759667	-0.649667	-0.669667	-0.059667	-0.269667	-0.299667	0.930333	0.140333	1.85033	1.99033	0.770333	1.12033	-0.319667	-0.159667	3.49033	3.44033
TKTL1	Homo sapiens transketolase-like 1 (TKTL1), transcript variant 2, mRNA.	-0.697333	-0.697333	-0.717333	-0.627333	-0.747333	-0.757333	-0.787333	-0.787333	-0.787333	-0.747333	-0.787333	-0.767333	-0.737333	-0.727333	-0.787333	-0.787333	-0.727333	-0.787333	-0.787333	-0.787333	2.02267	1.00267	3.31267	3.29267	-0.687333	-0.757333	-0.717333	-0.537333	3.47267	4.63267
SLC25A18	solute carrier family 25 (glutamate carrier), member 18 (SLC25A18), nuclear gene encoding mitochondrial protein, mRNA.	-0.870667	-0.720667	-0.870667	-1.08067	-0.940667	-0.930667	-0.820667	-0.830667	-0.860667	-0.780667	-0.900667	-0.650667	-0.430667	-0.350667	-0.830667	-0.970667	0.359333	0.919333	1.01933	0.929333	0.179333	-0.330667	0.779333	0.949333	0.189333	0.349333	1.20933	0.779333	3.45933	2.04933
RGN	regucalcin (senescence marker protein-30) (RGN), transcript variant 1, mRNA.	-1.16667	-1.26667	-1.05667	-1.06667	-1.26667	-1.32667	-1.12667	-1.30667	-0.836667	-0.936667	-0.836667	-0.476667	-0.766667	-0.936667	-1.16667	-1.01667	-0.546667	-0.196667	-0.086667	0.223333	1.38333	1.25333	1.11333	1.15333	1.97333	2.30333	0.733333	0.663333	3.42333	3.16333
PDGFRB	platelet-derived growth factor receptor, beta polypeptide (PDGFRB), mRNA.	-1.19733	-0.757333	-1.53733	-1.56733	-1.51733	-1.26733	-1.17733	-1.33733	-0.757333	-0.667333	-1.01733	-1.20733	-0.627333	-0.697333	-0.527333	-0.427333	0.692667	0.892667	0.522667	0.302667	1.55267	0.792667	2.84267	2.82267	-0.397333	-0.517333	0.092667	-0.577333	3.42267	3.84267
RBP2	retinol binding protein 2, cellular (RBP2), mRNA.	-0.419333	-0.419333	-0.419333	-0.419333	-0.419333	-0.419333	-0.399333	-0.419333	-0.419333	-0.419333	-0.419333	-0.399333	-0.399333	-0.409333	-0.419333	-0.419333	-0.419333	-0.389333	-0.399333	-0.419333	-0.349333	-0.419333	1.36067	1.71067	-0.369333	-0.419333	-0.349333	-0.369333	3.41067	4.06067
TMEM184A	transmembrane protein 184A (TMEM184A), mRNA.	-0.719667	-0.679667	-1.00967	-0.839667	-0.989667	-0.839667	-1.00967	-0.969667	-0.819667	-0.919667	-1.05967	-0.939667	-0.659667	-0.719667	-0.979667	-0.929667	-0.739667	-0.299667	-0.249667	-0.229667	0.330333	0.060333	1.87033	1.65033	1.18033	1.00033	1.52033	1.27033	3.40033	3.32033
CD44	CD44 molecule (Indian blood group) (CD44), transcript variant 1, mRNA.	-0.820333	-0.820333	-0.710333	-0.560333	-0.440333	-0.550333	-0.050333	-0.160333	-0.360333	-0.710333	-0.150333	0.459667	0.649667	0.459667	-0.560333	-0.510333	-0.690333	-0.480333	-0.800333	-0.890333	1.26967	-0.100333	0.519667	0.559667	-0.110333	0.399667	-0.730333	-0.760333	3.36967	3.27967
C6orf142	muscular LMNA-interacting protein (MLIP), mRNA.	-0.621	-0.531	-0.611	-0.561	-0.621	-0.621	-0.621	-0.621	-0.621	-0.621	-0.621	-0.601	-0.621	-0.621	-0.621	-0.621	-0.421	-0.531	-0.601	-0.621	3.099	2.939	0.309	0.409	-0.151	-0.321	-0.421	-0.111	3.369	2.809
SLC30A10	solute carrier family 30, member 10 (SLC30A10), transcript variant 1, mRNA.	-0.733667	-0.733667	-0.723667	-0.733667	-0.733667	-0.733667	-0.703667	-0.673667	-0.613667	-0.613667	-0.363667	-0.323667	-0.633667	-0.603667	-0.553667	-0.503667	-0.563667	-0.493667	-0.443667	-0.293667	0.186333	-0.453667	1.55633	1.75633	1.01633	0.566333	0.376333	0.196333	3.36633	3.20633
DCN	decorin (DCN), transcript variant A1, mRNA.	-0.744	-0.744	-0.634	-0.664	-0.744	-0.744	-0.744	-0.744	-0.744	-0.744	-0.714	-0.724	-0.744	-0.744	-0.744	-0.744	-0.524	-0.524	-0.524	-0.744	0.526	-0.534	4.196	4.556	-0.674	-0.634	-0.744	-0.744	3.346	4.686
RAB27B	RAB27B, member RAS oncogene family (RAB27B), mRNA.	-0.008333	0.251667	-0.028333	-0.228333	0.141667	0.041667	-0.298333	-0.108333	-0.188333	-0.278333	-0.268333	-0.458333	-0.458333	-0.568333	-0.268333	-0.198333	-0.638333	-0.938333	-0.918333	-0.858333	0.321667	-0.328333	1.06167	1.05167	-0.948333	-0.878333	-0.498333	-0.708333	3.34167	3.86167
IGSF1	Homo sapiens immunoglobulin superfamily, member 1 (IGSF1), transcript variant 3, mRNA.	-0.565333	-0.565333	-0.905333	-1.21533	-0.665333	-0.975333	-1.07533	-1.06533	-0.335333	-0.395333	-0.285333	-0.185333	-0.445333	-0.695333	-0.065333	0.144667	-1.75533	-0.955333	-1.30533	-0.845333	0.434667	-0.325333	1.61467	1.82467	1.42467	1.71467	1.02467	0.914667	3.33467	2.19467
CIDEB	cell death-inducing DFFA-like effector b (CIDEB), mRNA.	-0.662333	-0.802333	-0.652333	-0.612333	-0.972333	-0.902333	-0.972333	-0.912333	-0.882333	-0.972333	-0.582333	-0.532333	-0.942333	-0.932333	-0.972333	-0.942333	-0.582333	0.077667	-0.232333	-0.022333	0.207667	-0.822333	1.52767	1.81767	1.28767	1.65767	0.967667	0.757667	3.32767	3.27767
CRYAB	crystallin, alpha B (CRYAB), mRNA.	-0.777	-0.927	-0.767	-0.767	-0.887	-0.767	-0.897	-0.837	-0.677	-0.677	-0.557	-0.407	-0.737	-0.817	-0.807	-0.867	1.113	1.263	-0.327	-0.037	2.273	1.703	0.573	-0.077	-0.617	-0.467	1.093	1.153	3.323	1.203
CLDN1	claudin 1 (CLDN1), mRNA.	-0.662	-0.572	-0.502	-0.482	-0.102	-0.352	-0.052	0.098	-0.022	0.228	0.458	0.308	0.268	0.368	0.198	0.298	-1.322	-1.232	-0.352	-0.462	0.308	-0.932	0.918	0.848	-0.942	-0.832	-0.902	-1.202	3.318	3.308
THRB	thyroid hormone receptor, beta (THRB), transcript variant 1, mRNA.	-1.323	-1.363	-1.303	-1.683	-1.213	-1.133	-0.163	-0.453	0.197	0.187	0.957	0.957	0.537	0.317	0.167	0.107	-1.513	-1.263	-0.323	0.097	0.337	0.387	1.917	1.757	-0.173	-0.243	-0.673	-0.653	3.307	2.247
PARD3B	par-3 partitioning defective 3 homolog B (C. elegans) (PARD3B), transcript variant c, mRNA.	-0.452333	-0.382333	-0.952333	-1.05233	-0.452333	-0.582333	0.347667	-0.112333	-0.642333	-0.812333	-1.32233	-1.42233	-0.592333	-0.572333	-0.832333	-0.522333	-0.192333	0.057667	-0.122333	0.107667	0.397667	0.207667	0.177667	0.377667	0.807667	0.697667	1.10767	0.937667	3.27767	2.51767
PCSK5	Homo sapiens proprotein convertase subtilisin/kexin type 5 (PCSK5), transcript variant 1, mRNA.	-0.948667	-0.828667	-0.688667	-0.908667	-0.788667	-0.708667	-0.328667	-0.438667	0.441333	0.391333	0.561333	0.401333	0.341333	0.481333	0.461333	0.421333	-2.08867	-1.63867	-1.11867	-1.13867	-0.148667	-0.798667	2.07133	2.04133	-0.388667	-0.478667	-0.288667	-0.458667	3.23133	3.34133
GDF15	growth differentiation factor 15 (GDF15), mRNA.	-0.754	-0.574	-0.934	-1.184	-0.964	-0.874	-0.594	-0.584	-0.924	-0.804	-0.434	0.616	0.626	-0.014	-0.354	-0.044	-1.054	-0.784	-0.924	-0.864	0.486	-0.324	1.616	1.256	0.726	0.986	0.716	0.346	3.226	2.386
ITPKA	inositol-trisphosphate 3-kinase A (ITPKA), mRNA.	-0.572	-0.482	-0.572	-0.512	-0.502	-0.542	-0.512	-0.452	-0.552	-0.532	-0.442	-0.522	-0.482	-0.362	-0.482	-0.492	-0.072	-0.032	0.118	0.138	0.168	0.148	1.098	0.968	-0.072	0.128	0.008	-0.412	3.208	2.618
AGT	angiotensinogen (serpin peptidase inhibitor, clade A, member 8) (AGT), mRNA.	-1.148	-1.148	-1.148	-1.148	-1.108	-1.148	-1.128	-1.148	-1.148	-1.148	-1.118	-1.148	-1.148	-1.128	-1.148	-1.148	-0.668	-0.388	-0.648	-0.468	2.652	1.532	3.062	3.412	0.722	0.572	0.432	0.192	3.202	4.652
MUC20	mucin 20, cell surface associated (MUC20), transcript variant S, mRNA.	-0.516	-0.806	-0.776	-0.856	-0.596	-0.676	-0.856	-0.786	-0.956	-1.006	-1.016	-1.026	-0.986	-0.996	-0.896	-0.926	-0.716	-0.376	-0.366	-0.556	2.744	3.324	2.194	2.104	0.074	-0.246	-0.106	-0.406	3.154	2.854
PKHD1L1	polycystic kidney and hepatic disease 1 (autosomal recessive)-like 1 (PKHD1L1), mRNA.	-0.542	-0.482	-0.372	-0.172	-0.402	-0.502	-0.692	-0.672	-0.922	-0.852	-1.002	-0.822	-0.802	-0.802	-0.742	-0.712	1.098	0.818	0.748	0.558	0.308	-0.122	2.418	2.698	-0.472	-0.502	-0.912	-0.812	3.148	1.518
HSD17B14	hydroxysteroid (17-beta) dehydrogenase 14 (HSD17B14), mRNA.	0.053333	0.123333	0.093333	0.053333	0.173333	0.423333	-0.046667	-0.316667	-2.00667	-2.17667	-2.38667	-1.59667	-1.69667	-2.17667	-1.08667	-0.866667	-0.676667	-0.176667	0.793333	0.763333	0.423333	0.253333	1.73333	1.77333	1.13333	1.03333	0.393333	0.593333	3.04333	2.35333
KLHL13	Homo sapiens kelch-like 13 (Drosophila) (KLHL13), transcript variant 2, mRNA.	-0.888333	-0.708333	-1.52833	-1.68833	-0.698333	-0.748333	-0.038333	-0.038333	-0.498333	-0.298333	-0.978333	-1.27833	-0.248333	-0.388333	-0.058333	0.181667	0.791667	0.281667	0.131667	-0.088333	0.311667	0.181667	1.12167	1.12167	0.041667	0.111667	-0.378333	0.141667	3.03167	3.10167
P2RY6	pyrimidinergic receptor P2Y, G-protein coupled, 6 (P2RY6), transcript variant 3, mRNA.	-0.618667	-0.708667	-0.708667	-0.708667	-0.708667	-0.708667	-0.688667	-0.708667	-0.708667	-0.668667	-0.708667	-0.688667	-0.668667	-0.688667	-0.678667	-0.668667	0.181333	0.131333	0.831333	0.781333	-0.278667	-0.708667	2.41133	2.06133	0.281333	0.301333	0.541333	0.111333	3.00133	1.39133
KCNJ8	potassium inwardly-rectifying channel, subfamily J, member 8 (KCNJ8), mRNA.	-1.017	-0.887	-0.967	-1.277	-0.837	-1.037	-0.757	-0.767	-0.747	-0.747	-1.017	-0.937	-1.117	-1.077	-0.887	-1.007	0.883	0.843	-0.227	-0.197	1.953	1.933	1.263	1.193	-0.347	-0.147	1.463	0.903	2.993	2.573
PID1	phosphotyrosine interaction domain containing 1 (PID1), transcript variant 2, mRNA.	-0.636667	-0.906667	-0.646667	-0.596667	-0.756667	-0.646667	-0.366667	-0.406667	-0.066667	-0.086667	-0.216667	-0.276667	0.123333	0.023333	-0.406667	-0.386667	-0.426667	-0.276667	0.103333	-0.016667	-0.016667	-0.756667	1.01333	0.783333	0.003333	-0.016667	-0.116667	0.193333	2.96333	2.82333
FAM151A	family with sequence similarity 151, member A (FAM151A), mRNA.	-0.616	-0.616	-0.616	-0.616	-0.616	-0.616	-0.616	-0.616	-0.616	-0.616	-0.616	-0.616	-0.616	-0.616	-0.616	-0.616	-0.506	-0.306	-0.476	-0.336	0.214	-0.046	1.064	0.994	0.824	0.674	0.664	0.944	2.944	3.204
DKK1	dickkopf 1 homolog (Xenopus laevis) (DKK1), mRNA.	1.595	1.605	1.475	1.485	0.485	0.295	-0.455	0.245	-2.075	-2.055	-2.115	-2.095	-1.905	-1.895	-2.085	-2.125	0.555	-0.025	0.005	-0.825	0.925	0.845	2.605	2.455	-0.465	-0.225	-0.245	-0.255	2.935	1.335
MMRN1	multimerin 1 (MMRN1), mRNA.	-0.833667	-0.833667	-0.833667	-0.833667	-0.793667	-0.833667	-0.803667	-0.833667	-0.833667	-0.763667	-0.763667	-0.723667	-0.803667	-0.833667	-0.833667	-0.783667	0.956333	1.31633	0.896333	0.926333	0.536333	-0.213667	1.03633	0.916333	0.246333	0.516333	-0.283667	0.116333	2.89633	3.07633
TGFBR3	Homo sapiens transforming growth factor, beta receptor III (TGFBR3), transcript variant 2, mRNA.	0.803333	0.793333	0.263333	0.263333	1.08333	1.30333	-0.866667	-0.636667	-1.46667	-1.73667	-1.97667	-1.76667	-1.24667	-1.29667	-1.86667	-1.71667	-0.966667	-0.096667	-0.386667	-0.126667	-0.076667	-0.816667	1.11333	1.49333	1.08333	1.02333	1.06333	1.12333	2.88333	2.75333
ITGA1	integrin, alpha 1 (ITGA1), mRNA.	-0.727667	-0.727667	-0.947667	-1.22767	-0.927667	-1.30767	-0.717667	-1.04767	0.602333	0.432333	0.522333	0.602333	0.662333	0.602333	0.082333	0.062333	0.552333	0.252333	-0.807667	-0.717667	2.50233	1.53233	0.152333	0.632333	-1.81767	-1.50767	-1.23767	-1.57767	2.83233	3.27233
TMPRSS6	transmembrane protease, serine 6 (TMPRSS6), mRNA.	-0.518333	-0.518333	-0.498333	-0.458333	-0.518333	-0.518333	-0.498333	-0.518333	-0.518333	-0.478333	-0.518333	-0.518333	-0.498333	-0.518333	-0.498333	-0.518333	-0.518333	-0.318333	-0.338333	-0.418333	0.511667	-0.008333	1.26167	1.38167	0.001667	0.301667	0.031667	-0.158333	2.82167	3.56167
SULT1E1	sulfotransferase family 1E, estrogen-preferring, member 1 (SULT1E1), mRNA.	-0.764333	-0.764333	-0.764333	-0.764333	-0.764333	-0.734333	-0.764333	-0.764333	-0.764333	-0.764333	-0.744333	-0.724333	-0.764333	-0.764333	-0.764333	-0.764333	-0.494333	-0.264333	-0.614333	-0.404333	1.62567	0.355667	2.73567	2.98567	0.625667	0.665667	-0.594333	-0.444333	2.80567	3.15567
LGALS2	lectin, galactoside-binding, soluble, 2 (LGALS2), mRNA.	-0.765333	-0.765333	-0.745333	-0.765333	-0.765333	-0.735333	-0.765333	-0.765333	-0.765333	-0.695333	-0.735333	-0.765333	-0.745333	-0.765333	-0.765333	-0.765333	0.544667	1.44467	1.18467	0.994667	-0.505333	-0.485333	0.884667	1.10467	0.744667	0.784667	-0.265333	0.024667	2.72467	2.89467
SAMD5	sterile alpha motif domain containing 5 (SAMD5), mRNA.	0.546667	0.466667	0.776667	0.476667	0.886667	0.596667	-0.673333	-0.643333	-1.00333	-1.03333	-1.04333	-1.15333	-0.813333	-0.953333	-1.02333	-1.08333	-0.923333	-0.503333	-0.973333	-0.663333	0.786667	0.176667	1.16667	0.956667	-0.343333	-0.003333	0.306667	0.336667	2.69667	2.65667
NMUR1	neuromedin U receptor 1 (NMUR1), mRNA.	-0.665333	-0.665333	-0.775333	-0.725333	-0.585333	-0.725333	-0.685333	-0.605333	-0.535333	-0.455333	-0.515333	-0.545333	-0.505333	-0.605333	-0.745333	-0.565333	-0.835333	-0.495333	-0.705333	-0.555333	0.014667	-0.165333	1.44467	1.35467	0.904667	0.904667	1.35467	0.924667	2.66467	3.09467
CXCL14	chemokine (C-X-C motif) ligand 14 (CXCL14), mRNA.	-0.469333	-0.519333	-0.459333	-0.639333	-0.349333	-0.189333	0.020667	0.010667	-0.789333	-0.759333	-0.609333	-0.329333	-0.469333	-0.269333	-0.699333	-0.759333	0.270667	-0.029333	-0.349333	-0.389333	1.35067	1.26067	0.760667	0.690667	-0.759333	-0.359333	-0.639333	-0.369333	2.66067	3.18067
AQP1	Homo sapiens aquaporin 1 (Colton blood group) (AQP1), transcript variant 2, mRNA.	-1.11567	-1.10567	-1.02567	-1.16567	-1.11567	-0.835667	-1.14567	-1.03567	-1.21567	-1.22567	-1.32567	-1.25567	-0.995667	-1.22567	-1.14567	-1.16567	-0.325667	-0.345667	1.79433	1.72433	2.40433	1.65433	3.59433	3.95433	-0.395667	-0.345667	-0.505667	-0.555667	2.65433	2.79433
G0S2	G0/G1switch 2 (G0S2), mRNA.	-0.776333	-0.796333	-0.796333	-0.736333	-0.726333	-0.796333	-0.726333	-0.736333	-0.676333	-0.596333	-0.646333	-0.626333	-0.526333	-0.326333	-0.766333	-0.686333	0.693667	0.083667	-0.536333	-0.436333	2.04367	1.38367	2.24367	2.46367	-0.656333	-0.656333	-0.796333	-0.796333	2.62367	3.28367
ASGR2	asialoglycoprotein receptor 2 (ASGR2), transcript variant 1, mRNA.	-0.631667	-0.631667	-0.611667	-0.631667	-0.591667	-0.631667	-0.611667	-0.631667	-0.631667	-0.631667	-0.601667	-0.631667	-0.631667	-0.631667	-0.631667	-0.631667	-0.521667	0.098333	0.198333	0.198333	0.668333	-0.011667	1.83833	1.77833	-0.161667	-0.031667	-0.201667	0.088333	2.61833	3.43833
ARHGDIB	Rho GDP dissociation inhibitor (GDI) beta (ARHGDIB), mRNA.	-0.741	-0.831	-0.691	-0.771	-0.791	-0.801	-0.801	-0.711	-0.661	-0.691	-0.621	-0.321	-0.571	-0.411	-0.771	-0.761	0.709	0.649	0.119	0.289	0.569	-0.211	1.719	1.309	0.019	-0.131	0.049	0.379	2.589	2.889
FOXF1	forkhead box F1 (FOXF1), mRNA.	0.16	-0.01	0.43	0.44	0.05	0.25	-0.73	-0.62	-0.81	-0.85	-0.85	-0.85	-0.83	-0.83	-0.85	-0.85	-0.51	0.05	0.11	0.57	-0.17	-0.28	1.12	1.14	-0.07	0.39	-0.65	-0.49	2.49	3.05
SYTL4	Homo sapiens synaptotagmin-like 4 (SYTL4), transcript variant 2, mRNA.	-0.152333	-0.322333	-0.062333	0.007667	-0.262333	-0.182333	-0.502333	-0.382333	-0.702333	-0.672333	-0.652333	-0.702333	-0.642333	-0.542333	-0.692333	-0.722333	-0.442333	-0.352333	-0.182333	-0.062333	1.76767	1.27767	0.497667	0.517667	0.087667	-0.282333	0.267667	-0.092333	2.48767	1.69767
LIMS2	Homo sapiens LIM and senescent cell antigen-like domains 2 (LIMS2), transcript variant 1, mRNA.	-0.865333	-1.13533	-1.01533	-1.17533	-1.04533	-1.09533	-0.995333	-1.17533	-1.17533	-0.915333	-0.965333	-0.825333	-0.745333	-0.835333	-0.975333	-1.01533	0.514667	0.624667	-0.145333	-0.735333	2.96467	3.38467	1.80467	1.34467	-0.475333	-0.425333	1.14467	0.724667	2.46467	2.76467
HNF1A	HNF1 homeobox A (HNF1A), mRNA.	-0.637	-0.637	-0.617	-0.637	-0.637	-0.637	-0.637	-0.637	-0.637	-0.597	-0.607	-0.637	-0.637	-0.617	-0.637	-0.637	-0.417	-0.217	-0.147	0.433	0.303	-0.127	1.173	1.063	0.603	0.713	1.233	0.593	2.453	2.423
CACNG4	calcium channel, voltage-dependent, gamma subunit 4 (CACNG4), mRNA.	-1.54533	-1.00533	-1.39533	-1.14533	-1.26533	-1.21533	-1.09533	-1.02533	-0.505333	-0.345333	-0.245333	-0.425333	-0.095333	0.044667	-0.435333	-0.555333	-0.325333	0.094667	0.984667	0.534667	-0.435333	-0.115333	2.01467	1.89467	-0.235333	0.074667	1.56467	1.03467	2.43467	2.73467
ACTG2	Homo sapiens actin, gamma 2, smooth muscle, enteric (ACTG2), transcript variant 2, mRNA.	-0.699667	-0.569667	-0.439667	-0.459667	-0.699667	-0.699667	-0.189667	-0.349667	-0.559667	-0.629667	-0.169667	0.700333	0.100333	-0.119667	-0.669667	-0.609667	-0.469667	-0.239667	-0.549667	-0.699667	0.570333	-0.009667	0.840333	0.460333	-0.679667	-0.399667	0.680333	0.500333	2.38033	3.68033
CSGALNACT1	Homo sapiens chondroitin sulfate N-acetylgalactosaminyltransferase 1 (CSGALNACT1), transcript variant 1, mRNA.	0.344333	0.594333	0.484333	0.474333	0.754333	0.584333	1.51433	1.87433	-0.955667	-0.955667	-0.815667	-0.945667	-0.935667	-0.935667	-0.995667	-0.995667	-0.885667	-0.785667	-0.805667	-0.555667	0.314333	0.244333	0.724333	1.04433	-0.995667	-0.855667	-0.845667	-0.745667	2.37433	2.68433
ADAM12	ADAM metallopeptidase domain 12 (ADAM12), transcript variant 2, mRNA.	-0.665	-0.545	-0.735	-0.615	-0.545	-0.425	-0.705	-0.755	-0.645	-0.685	-0.625	-0.525	-0.655	-0.565	-0.635	-0.695	-0.485	0.045	-0.505	-0.475	1.595	-0.085	2.845	3.295	-0.585	-0.575	-0.385	-0.625	2.365	3.595
EMCN	Homo sapiens endomucin (EMCN), transcript variant 2, mRNA.	-0.902	-0.922	-0.922	-0.922	-0.922	-0.922	-0.922	-0.922	-0.922	-0.922	-0.922	-0.922	-0.922	-0.922	-0.922	-0.922	1.228	1.208	0.968	0.848	0.478	-0.162	1.918	1.958	0.138	0.128	-0.312	0.458	2.318	3.558
SLC1A4	solute carrier family 1 (glutamate/neutral amino acid transporter), member 4 (SLC1A4), transcript variant 1, mRNA.	-0.979667	-1.03967	-1.07967	-0.769667	-1.06967	-0.999667	-0.989667	-0.899667	-0.959667	-1.02967	-0.809667	-1.03967	-0.679667	-0.699667	-0.809667	-0.939667	0.500333	0.320333	0.750333	0.700333	2.46033	2.18033	1.39033	0.750333	-0.279667	0.110333	1.13033	0.990333	2.23033	1.56033
HHIP	hedgehog interacting protein (HHIP), mRNA.	-0.574	-0.594	-0.514	-0.424	-0.574	-0.654	-0.664	-0.564	-0.564	-0.664	-0.534	-0.544	-0.494	-0.524	-0.654	-0.684	0.086	0.056	-0.214	-0.404	0.116	-0.284	2.156	2.186	0.046	0.226	-0.234	0.036	2.226	3.226
HOXB3	homeobox B3 (HOXB3), mRNA.	-1.20367	-1.29367	-1.24367	-1.23367	-1.22367	-1.19367	-1.23367	-1.29367	-0.813667	-1.12367	-0.843667	-0.973667	-1.17367	-1.12367	-1.23367	-1.25367	0.356333	0.956333	1.49633	1.25633	2.03633	2.23633	3.82633	4.01633	-0.113667	-0.313667	-1.22367	-1.29367	2.08633	3.13633
PIGZ	phosphatidylinositol glycan anchor biosynthesis, class Z (PIGZ), mRNA.	-0.647	-0.757	-0.737	-0.567	-0.597	-0.577	-0.357	-0.577	-0.517	-0.567	-0.557	-0.557	-0.587	-0.647	-0.467	-0.457	-0.647	-0.667	-0.487	-0.567	0.773	0.563	1.983	2.033	-0.147	-0.157	0.663	0.243	2.073	3.513
DSCAML1	Down syndrome cell adhesion molecule like 1 (DSCAML1), mRNA.	0.343	0.343	-0.277	0.013	0.193	0.473	-0.557	-0.677	-0.757	-0.737	-0.627	-0.597	-0.677	-0.767	-0.697	-0.697	-0.507	-0.447	-0.177	-0.317	1.573	1.863	1.513	1.293	-0.577	-0.487	-0.757	-0.437	2.023	1.143
INHBA	inhibin, beta A (INHBA), mRNA.	-1.28833	-1.28833	-1.28833	-1.28833	-1.28833	-1.25833	-1.23833	-1.28833	-0.878333	-1.06833	-0.468333	0.301667	-0.258333	-0.448333	-1.08833	-0.998333	-0.248333	-0.058333	-0.588333	-0.338333	2.03167	1.94167	2.12167	2.06167	1.93167	1.96167	0.431667	0.461667	1.98167	1.44167
VASH1	vasohibin 1 (VASH1), mRNA.	-0.004	-0.074	-0.754	-0.534	0.186	0.266	0.076	0.246	-1.114	-0.914	-1.234	-1.714	-1.154	-1.424	0.026	-0.084	-0.034	0.306	-0.004	-0.014	1.166	1.116	1.606	1.516	-0.474	-0.424	-0.074	-0.444	1.966	1.996
IGSF10	immunoglobulin superfamily, member 10 (IGSF10), transcript variant 1, mRNA.	-1.18967	-1.22967	-1.15967	-1.11967	-0.979667	-1.12967	-0.919667	-0.889667	-0.199667	-0.259667	-0.239667	-0.269667	-0.179667	-0.339667	-0.399667	-0.399667	-0.289667	0.440333	0.100333	0.150333	0.800333	-0.109667	3.25033	3.82033	-0.199667	-0.299667	-1.15967	-1.11967	1.93033	3.59033
PLAGL1	pleiomorphic adenoma gene-like 1 (PLAGL1), transcript variant 3, mRNA.	-0.106333	-0.266333	-0.836333	-0.776333	-0.146333	-0.536333	-0.156333	-0.186333	-0.976333	-0.626333	-1.00633	-0.876333	-0.806333	-0.856333	-0.756333	-0.826333	-0.356333	-0.016333	0.153667	0.023667	0.853667	1.06367	2.24367	2.42367	-0.186333	-0.126333	-0.366333	-0.616333	1.85367	2.79367
HOXB4	homeobox B4 (HOXB4), mRNA.	-0.945667	-0.945667	-0.925667	-0.945667	-0.925667	-0.945667	-0.945667	-0.945667	-0.925667	-0.945667	-0.945667	-0.945667	-0.945667	-0.945667	-0.945667	-0.945667	0.274333	0.864333	0.924333	0.934333	1.65433	0.864333	3.25433	3.60433	-0.055667	-0.165667	-0.745667	-0.945667	1.79433	2.81433
ITGB6	integrin, beta 6 (ITGB6), mRNA.	-0.796	-0.796	-0.776	-0.796	-0.796	-0.796	-0.796	-0.796	-0.796	-0.796	-0.796	-0.776	-0.796	-0.766	-0.796	-0.796	-0.386	-0.466	0.854	0.904	0.214	-0.076	4.864	4.664	-0.656	-0.456	-0.396	-0.686	1.664	2.624
SLC22A7	solute carrier family 22 (organic anion transporter), member 7 (SLC22A7), transcript variant 1, mRNA.	-0.463333	-0.463333	-0.443333	-0.463333	-0.463333	-0.433333	-0.463333	-0.463333	-0.463333	-0.463333	-0.463333	-0.463333	-0.463333	-0.463333	-0.463333	-0.463333	-0.403333	-0.413333	-0.423333	-0.463333	0.336667	-0.183333	2.32667	2.32667	-0.073333	-0.013333	-0.423333	-0.383333	1.62667	3.52667
PLG	plasminogen (PLG), transcript variant 1, mRNA.	-0.561667	-0.561667	-0.551667	-0.501667	-0.471667	-0.531667	-0.521667	-0.561667	-0.561667	-0.541667	-0.561667	-0.551667	-0.531667	-0.541667	-0.541667	-0.561667	-0.471667	-0.501667	-0.371667	-0.511667	1.26833	0.368333	2.27833	2.79833	-0.331667	-0.141667	-0.361667	-0.261667	1.59833	3.29833
PDLIM3	PDZ and LIM domain 3 (PDLIM3), transcript variant 2, mRNA.	-0.822667	-0.662667	-0.432667	-0.652667	-1.00267	-0.532667	-0.602667	-0.802667	-0.842667	-0.692667	0.027333	0.297333	0.077333	-0.022667	-0.422667	-0.832667	-0.142667	-0.232667	0.287333	0.297333	1.70733	1.65733	1.06733	0.967333	-1.01267	-0.392667	0.397333	0.077333	1.59733	1.64733
FABP1	fatty acid binding protein 1, liver (FABP1), mRNA.	-0.872333	-0.872333	-0.872333	-0.872333	-0.872333	-0.842333	-0.852333	-0.872333	-0.872333	-0.872333	-0.872333	-0.872333	-0.872333	-0.872333	-0.842333	-0.872333	-0.702333	-0.022333	-0.012333	-0.012333	1.42767	0.097667	1.59767	2.01767	1.40767	1.47767	0.627667	0.667667	1.57767	3.72767
OIT3	oncoprotein induced transcript 3 (OIT3), mRNA.	-0.602333	-0.602333	-0.582333	-0.602333	-0.602333	-0.602333	-0.552333	-0.572333	-0.602333	-0.602333	-0.572333	-0.582333	-0.512333	-0.602333	-0.522333	-0.602333	0.187667	0.057667	-0.232333	-0.502333	0.827667	0.557667	0.147667	0.277667	0.387667	0.137667	0.687667	1.24767	1.44767	4.08767
CD248	CD248 molecule, endosialin (CD248), mRNA.	-0.092333	0.097667	-0.362333	-0.342333	-0.422333	-0.092333	-0.532333	-0.562333	-0.332333	-0.352333	-0.182333	-0.232333	-0.332333	-0.452333	-0.242333	-0.382333	-0.242333	-0.222333	-0.452333	-0.382333	0.457667	1.00767	1.49767	1.60767	-0.602333	-0.442333	-0.542333	-0.632333	1.38767	2.37767
SLN	sarcolipin (SLN), mRNA.	-0.573667	-0.523667	-0.613667	-0.613667	-0.613667	-0.583667	-0.593667	-0.613667	-0.613667	-0.613667	-0.613667	-0.613667	-0.593667	-0.593667	-0.613667	-0.613667	-0.443667	-0.323667	-0.463667	-0.613667	0.906333	0.006333	3.81633	4.17633	0.176333	-0.043667	-0.353667	-0.363667	0.866333	2.25633
HAVCR1	hepatitis A virus cellular receptor 1 (HAVCR1), transcript variant 2, mRNA.	-0.887333	-0.837333	-0.917333	-0.927333	-0.907333	-0.877333	-0.917333	-0.927333	-0.927333	-0.927333	-0.907333	-0.907333	-0.917333	-0.917333	-0.907333	-0.927333	0.082667	0.682667	0.172667	0.332667	1.44267	0.262667	2.06267	2.59267	0.512667	0.772667	1.06267	0.862667	0.592667	3.10267

## Sheet: cluster VII
ID	NAME	GWEIGHT	WT_d2_1	WT_d2_2	NKX2_5_d2_1	NKX2_5_d2_2	ZEB2_d2_1	ZEB2_d2_2	ZNF503_d2_1	ZNF503_d2_2	WT_d0_1	WT_d0_2	NKX2_5_d0_1	NKX2_5_d0_2	ZEB2_d0_1	ZEB2_d0_2	ZNF503_d0_1	ZNF503_d0_2	WT_d6_1	WT_d6_2	ZEB2_d6_1	ZEB2_d6_2	WT_d10_1	WT_d10_2	ZEB2_d10_1	ZEB2_d10_2	NKX2_5_d6_1	NKX2_5_d6_2	ZNF503_d6_1	ZNF503_d6_2	NKX2_5_d10_1	NKX2_5_d10_2
A1CF	Homo sapiens APOBEC1 complementation factor (A1CF), transcript variant 4, mRNA.	1	-1.918	-1.878	-1.878	-1.918	-1.918	-1.918	-1.908	-1.888	-1.898	-1.848	-1.918	-1.868	-1.898	-1.918	-1.918	-1.908	0.712	1.512	0.582	0.992	1.582	0.332	2.722	2.852	3.282	3.182	2.092	2.332	4.332	3.892
ACTC1	actin, alpha, cardiac muscle 1 (ACTC1), mRNA.	1	-3.31633	-3.20633	-3.20633	-3.12633	-3.60633	-3.68633	-3.37633	-3.64633	-3.34633	-3.11633	-3.01633	-2.54633	-3.12633	-2.84633	-3.78633	-3.85633	5.59367	5.29367	4.82367	4.80367	4.91367	4.93367	3.09367	2.46367	1.68367	1.99367	3.11367	2.75367	4.14367	3.20367
AFP	alpha-fetoprotein (AFP), mRNA.	1	-4.271	-4.311	-3.851	-4.121	-4.151	-4.121	-4.301	-4.161	-3.901	-4.211	-3.121	-2.671	-3.311	-3.161	-4.231	-4.171	1.229	2.169	-0.461	0.269	6.159	4.919	6.879	7.169	4.039	4.149	3.599	3.459	9.549	8.939
ALDH1A1	aldehyde dehydrogenase 1 family, member A1 (ALDH1A1), mRNA.	1	-2.34733	-2.17733	-2.94733	-2.77733	-2.66733	-2.46733	-2.54733	-2.95733	-2.51733	-2.40733	-2.14733	-2.60733	-2.53733	-2.55733	-2.65733	-2.06733	1.11267	2.45267	1.03267	1.55267	1.57267	0.782667	2.80267	2.91267	5.04267	4.92267	3.81267	3.95267	4.35267	4.08267
AMOT	angiomotin (AMOT), transcript variant 1, mRNA.	1	-2.352	-2.492	-2.382	-2.872	-2.292	-2.702	-1.802	-1.742	-2.152	-2.182	-2.592	-2.462	-1.992	-2.102	-1.782	-1.702	1.378	2.108	1.728	2.068	0.238	-0.462	2.578	2.458	4.288	4.228	4.408	4.438	3.628	2.518
ANKRD1	ankyrin repeat domain 1 (cardiac muscle) (ANKRD1), mRNA.	1	-3.342	-3.062	-3.452	-3.492	-3.472	-3.402	-3.592	-3.632	-2.322	-2.252	-3.502	-3.232	-2.172	-1.512	-3.572	-3.612	4.898	4.568	4.478	4.478	2.848	2.178	1.808	1.778	3.038	3.348	4.608	4.588	3.828	3.178
ANXA1	annexin A1 (ANXA1), mRNA.	1	-3.09133	-2.92133	-3.09133	-3.09133	-3.09133	-3.06133	-2.96133	-2.91133	-2.89133	-2.54133	1.00867	1.55867	1.61867	1.92867	-2.99133	-3.05133	1.59867	1.58867	1.90867	2.28867	2.04867	0.848667	2.98867	2.76867	1.74867	1.87867	2.15867	1.98867	2.76867	2.99867
APOA1	apolipoprotein A-I (APOA1), mRNA.	1	-3.821	-3.821	-3.731	-3.721	-3.761	-3.841	-3.861	-3.881	-3.241	-3.551	-3.781	-3.831	-1.811	-1.771	-3.731	-3.831	1.129	2.309	2.059	2.819	3.059	1.539	4.909	4.929	5.119	5.229	5.089	4.919	6.589	6.289
APOA2	apolipoprotein A-II (APOA2), mRNA.	1	-3.00067	-3.53067	-2.79067	-3.22067	-2.97067	-3.23067	-3.65067	-3.59067	-3.43067	-3.15067	-3.67067	-3.69067	-2.33067	-2.56067	-3.77067	-3.77067	1.56933	2.69933	1.98933	2.57933	2.97933	2.01933	4.39933	4.44933	5.25933	5.23933	3.33933	3.47933	6.30933	6.04933
APOB	apolipoprotein B (including Ag(x) antigen) (APOB), mRNA.	1	-4.39067	-3.91067	-4.34067	-4.36067	-4.22067	-4.33067	-4.33067	-4.16067	-3.78067	-3.68067	-3.66067	-3.94067	-3.03067	-3.25067	-3.85067	-3.95067	1.66933	2.78933	1.60933	2.15933	4.14933	2.81933	5.25933	5.44933	6.07933	6.04933	5.54933	5.54933	7.02933	7.02933
CCDC141	coiled-coil domain containing 141 (CCDC141), mRNA.	1	-2.23	-2.27	-1.15	-1.74	-2.76	-2.96	-3.05	-3.41	-2.71	-2.65	-3.15	-2.95	-2.03	-2.29	-3.09	-3.23	3.67	3.52	3.05	3.11	4.06	3.71	1.81	1.74	3.34	3.34	3.79	3.8	1.61	1.12
CDH6	cadherin 6, type 2, K-cadherin (fetal kidney) (CDH6), mRNA.	1	-3.515	-3.515	-3.385	-3.455	-3.455	-3.485	-2.945	-2.805	-1.165	-1.385	-2.165	-1.775	-0.435	-0.405	-1.665	-1.925	0.205	1.755	0.685	1.145	1.305	0.605	2.725	2.705	3.925	4.035	4.865	4.785	4.395	4.345
CFTR	cystic fibrosis transmembrane conductance regulator (ATP-binding cassette sub-family C, member 7) (CFTR), mRNA.	1	-2.051	-2.121	-2.081	-2.121	-2.081	-2.101	-1.971	-1.861	-1.951	-1.811	-1.891	-1.981	-1.311	-1.501	-2.001	-1.921	-0.071	1.199	0.559	1.079	-0.031	-0.711	1.739	2.009	4.029	4.079	3.979	4.049	4.249	4.599
COL3A1	collagen, type III, alpha 1 (COL3A1), mRNA.	1	-3.34033	-3.34033	-3.30033	-3.23033	-3.27033	-3.34033	-3.32033	-3.34033	-3.27033	-3.32033	-3.34033	-3.32033	-3.34033	-3.32033	-3.34033	-3.34033	3.07967	3.95967	2.07967	2.18967	4.93967	3.57967	7.21967	7.45967	2.13967	2.78967	0.729667	0.049667	5.99967	6.85967
CUBN	cubilin (intrinsic factor-cobalamin receptor) (CUBN), mRNA.	1	-2.596	-2.726	-2.756	-2.616	-2.406	-2.526	-2.596	-2.816	-2.866	-2.716	-2.806	-2.916	-3.146	-3.076	-2.716	-2.986	1.454	2.734	2.424	2.874	0.954	0.274	2.794	3.144	5.774	5.674	4.854	4.794	2.674	3.844
EPAS1	endothelial PAS domain protein 1 (EPAS1), mRNA.	1	-2.62133	-2.76133	-2.95133	-2.53133	-2.52133	-2.52133	-2.64133	-2.72133	-2.18133	-2.13133	-1.98133	-1.58133	-1.29133	-1.95133	-1.94133	-1.94133	0.668667	1.44867	2.32867	2.41867	0.298667	-0.041333	3.67867	3.32867	3.59867	3.63867	3.30867	3.09867	5.01867	3.47867
FGA	fibrinogen alpha chain (FGA), transcript variant alpha-E, mRNA.	1	-2.79333	-2.79333	-2.75333	-2.69333	-2.79333	-2.74333	-2.79333	-2.73333	-2.75333	-2.77333	-2.67333	-2.77333	-2.76333	-2.77333	-2.79333	-2.79333	-0.703333	0.516667	-0.163333	0.236667	3.90667	2.14667	5.55667	5.65667	3.47667	3.54667	2.85667	2.96667	6.80667	7.38667
FGB	Homo sapiens fibrinogen beta chain (FGB), transcript variant 2, mRNA.	1	-3.606	-3.566	-3.586	-3.266	-3.496	-3.576	-3.596	-3.606	-3.566	-3.556	-3.346	-3.406	-3.566	-3.606	-3.556	-3.536	0.774	2.264	1.394	2.354	3.394	1.614	4.984	5.254	6.314	6.294	4.194	4.504	6.354	6.744
FGG	fibrinogen gamma chain (FGG), transcript variant gamma-A, mRNA.	1	-1.92233	-1.92233	-1.92233	-1.92233	-1.92233	-1.92233	-1.92233	-1.92233	-1.92233	-1.88233	-1.92233	-1.88233	-1.90233	-1.89233	-1.92233	-1.92233	-1.42233	-0.852333	-1.38233	-1.02233	3.45767	1.02767	4.85767	5.19767	2.75767	2.54767	1.03767	1.16767	6.47767	6.77767
FILIP1L	filamin A interacting protein 1-like (FILIP1L), transcript variant 3, mRNA.	1	-1.76767	-2.01767	-1.70767	-1.65767	-1.81767	-1.92767	-1.73767	-1.89767	-2.09767	-2.13767	-1.99767	-2.18767	-1.96767	-1.78767	-2.21767	-2.13767	1.12233	1.56233	0.872333	1.27233	1.31233	0.892333	3.27233	3.55233	2.12233	2.03233	1.96233	2.27233	4.45233	4.36233
[truncated: 26 more rows]

## Sheet: Reactome
Pathway identifier	Pathway name	Cluster	# Entities found	# Entities total	Entities ratio	Entities pValue	Entities FDR	# Reactions found	# Reactions total	Reactions ratio	Species identifier	Species name	Submitted entities found	Mapped entities	Found reaction identifiers
[truncated: 248 more rows]
